# Supplementary material for: Genome-wide identification of cancer/testis genes and their association with prognosis in a pan-cancer analysis
Source: Oncotarget. 2017 Oct 10;8(54):92966–77. doi: 10.18632/oncotarget.21715 (PMC5696236; doi:10.18632/oncotarget.21715)
Supplement: Supplementary file 2 [file oncotarget-08-92966-s002.xls]

## Sheet: 1103 CTs predicted
GeneID	geneName
84696	ABHD1
49	ACR
56	ACRV1
81616	ACSBG2
10881	ACTL7A
10880	ACTL7B
81569	ACTL8
284382	ACTL9
139741	ACTRT1
140625	ACTRT2
132612	ADAD1
161931	ADAD2
8749	ADAM18
2515	ADAM2
8748	ADAM20
11086	ADAM29
11085	ADAM30
8756	ADAM7
80070	ADAMTS20
149685	ADIG
57491	AHRR
8852	AKAP4
254268	AKNAD1
55821	ALLC
151254	ALS2CR11
266	AMELY
647589	ANHX
441430	ANKRD20A2
140731	ANKRD60
56311	ANKRD7
100526739	APITD1-CORT
403314	APOBEC4
503582	ARGFX
644100	ARL14EPL
127247	ASB17
136991	ASZ1
400165	ATP11AUN
92552	ATXN3L
79000	AUNIP
126859	AXDND1
85319	BAGE2
140836	BANF2
343472	BARHL2
139105	BEND2
128408	BHLHE23
388553	BHMG1
112401	BIRC8
9210	BMP15
284257	BOD1L2
66037	BOLL
128861	BPIFA3
359710	BPIFB3
254240	BPIFC
9083	BPY2
442867	BPY2B
442868	BPY2C
676	BRDT
100131137	BSPH1
390259	BSX
54766	BTG4
106821730	BUB1B-PAK6
387638	C10orf113
399814	C10orf120
282966	C10orf53
414157	C10orf62
54494	C11orf71
143678	C11orf94
283461	C12orf40
160419	C12orf50
121273	C12orf54
283403	C12orf80
283598	C14orf177
145858	C15orf32
145645	C15orf43
123970	C16orf78
162083	C16orf82
646174	C16orf90
388276	C16orf97
284071	C17orf104
284067	C17orf105
100506650	C17orf112
146853	C17orf50
124773	C17orf64
201243	C17orf74
388381	C17orf98
644041	C18orf63
374877	C19orf45
646457	C19orf67
147646	C19orf84
200159	C1orf100
284680	C1orf111
388649	C1orf146
93190	C1orf158
284498	C1orf167
284546	C1orf185
729059	C1orf234
84970	C1orf94
128653	C20orf141
128864	C20orf144
140873	C20orf173
79025	C20orf195
100128496	C20orf78
150297	C22orf42
285051	C2orf61
388960	C2orf78
84077	C3orf20
152065	C3orf22
152405	C3orf30
285311	C3orf56
152118	C3orf79
646498	C3orf84
84103	C4orf17
152940	C4orf45
646603	C4orf51
133491	C5orf47
100190949	C5orf52
133874	C5orf58
285679	C5orf60
10665	C6orf10
404220	C6orf201
100130967	C6orf99
202865	C7orf33
135927	C7orf34
219557	C7orf62
401335	C7orf65
154907	C7orf66
285941	C7orf71
100130988	C7orf72
203076	C8orf74
138724	C9orf131
389766	C9orf153
257169	C9orf43
138240	C9orf57
51475	CABP2
85438	CABS1
26256	CABYR
285782	CAGE1
125972	CALR3
93661	CAPZA3
378807	CATSPER4
257062	CATSPERD
126402	CCDC105
147872	CCDC155
100130274	CCDC166
643677	CCDC168
100526761	CCDC169-SOHLH2
374355	CCDC172
100500938	CCDC179
101927581	CCDC182
84960	CCDC183
164127	CCDC185
148870	CCDC27
146849	CCDC42
84692	CCDC54
84660	CCDC62
160762	CCDC63
83446	CCDC70
283847	CCDC79
220047	CCDC83
196477	CCER1
881	CCIN
10850	CCL27
642326	CCNYL3
150160	CCT8L2
344807	CD200R1L
166979	CDC20B
146822	CDRT15
256223	CDRT15L2
9085	CDY1
253175	CDY1B
203611	CDY2B
23436	CELA3B
100653515	CEP295NL
204219	CERS3
1068	CETN1
81494	CFHR5
114335	CGB1
93659	CGB5
94115	CGB8
117286	CIB3
130106	CIB4
340204	CLPSL1
389383	CLPSL2
7401	CLRN1
645104	CLRN2
113540	CMTM1
146225	CMTM2
168975	CNBD1
140894	CNBD2
1260	CNGA2
124817	CNTD1
170712	COX7B2
341947	COX8C
93979	CPA5
53336	CPXCR1
167	CRISP1
7180	CRISP2
1413	CRYBA4
1420	CRYGC
1442	CSH1
1443	CSH2
1444	CSHL1
1448	CSN3
122011	CSNK1A1L
10047	CST8
128822	CST9
128821	CST9L
128817	CSTL1
541466	CT45A1
102723631	CT45A10
728911	CT45A2
441519	CT45A3
441521	CT45A5
541465	CT45A6
101060211	CT45A7
102723737	CT45A8
102723680	CT45A9
728096	CT47A1
728036	CT47A10
255313	CT47A11
100507170	CT47A12
728090	CT47A2
728082	CT47A3
728075	CT47A4
728072	CT47A5
728062	CT47A6
653282	CT47A7
728049	CT47A8
728042	CT47A9
643311	CT47B1
196993	CT62
203413	CT83
246100	CTAG1A
1485	CTAG1B
30848	CTAG2
64693	CTAGE1
340307	CTAGE6
643854	CTAGE9
140690	CTCFL
100130361	CXorf49
100132994	CXorf49B
100129239	CXorf51A
100133053	CXorf51B
347487	CXorf66
1538	CYLC1
1539	CYLC2
1584	CYP11B1
1585	CYP11B2
1617	DAZ1
57055	DAZ2
57054	DAZ3
57135	DAZ4
1618	DAZL
120237	DBX1
285429	DCAF4L1
138009	DCAF4L2
139425	DCAF8L1
347442	DCAF8L2
728597	DCDC2C
149095	DCST1
414301	DDI1
54514	DDX4
168400	DDX53
140596	DEFB104A
503618	DEFB104B
245908	DEFB105A
504180	DEFB105B
245909	DEFB106A
503841	DEFB106B
245910	DEFB107A
503614	DEFB107B
245913	DEFB110
245915	DEFB112
245928	DEFB114
117285	DEFB118
245932	DEFB119
245934	DEFB121
245936	DEFB123
245938	DEFB125
81623	DEFB126
140850	DEFB127
245939	DEFB128
140881	DEFB129
245940	DEFB130
613211	DEFB134
613209	DEFB135
27120	DKKL1
1761	DMRT1
63948	DMRTB1
63946	DMRTC2
8632	DNAH17
414061	DNAJB3
165721	DNAJB8
373863	DND1
64180	DPEP3
151871	DPPA2
359787	DPPA3
340168	DPPA5
1814	DRD3
10281	DSCR4
63904	DUSP21
100288687	DUX4
143241	DYDC1
340900	EBLN1
64184	EDDM3B
146779	EFCAB3
374786	EFCAB5
285588	EFCAB9
64100	ELSPBP1
284131	ENDOV
150350	ENTHD1
57119	EPPIN
100526773	EPPIN-WFDC6
54586	EQTN
131831	ERICH6
220081	ERICH6B
80712	ESX1
344191	EVX2
161829	EXD1
646486	FABP12
158297	FAM154A
401565	FAM166A
340069	FAM170A
170370	FAM170B
148109	FAM187B
100132932	FAM197Y9
259308	FAM205A
100129969	FAM205C
200232	FAM209A
222826	FAM217A
392307	FAM221B
100996721	FAM231D
118670	FAM24A
644054	FAM25C
100133093	FAM25G
221301	FAM26D
169966	FAM46D
158724	FAM47A
170062	FAM47B
442444	FAM47C
149647	FAM71A
153745	FAM71B
196472	FAM71C
161142	FAM71D
112703	FAM71E1
284418	FAM71E2
84691	FAM71F1
171482	FAM9A
171483	FAM9B
171484	FAM9C
2175	FANCA
115795	FANCD2OS
101929530	FANCD2P2
89885	FATE1
162517	FBXO39
494188	FBXO47
389549	FEZF1
2249	FGF4
8468	FKBP6
158521	FMR1NB
163479	FNDC7
54752	FNDC8
2301	FOXE3
283150	FOXR1
139628	FOXR2
84075	FSCB
29999	FSCN3
441490	FTH1P18
53940	FTHL17
94033	FTMT
2527	FUT5
128954	GAB4
200959	GABRR3
2543	GAGE1
729422	GAGE12C
100132399	GAGE12D
729431	GAGE12E
100008586	GAGE12F
645073	GAGE12G
729442	GAGE12H
729396	GAGE12J
645051	GAGE13
729447	GAGE2A
26749	GAGE2E
168391	GALNTL5
26330	GAPDHS
2520	GAST
199720	GGN
2695	GIP
84694	GJA10
2703	GJA8
2712	GK2
256710	GLIPR1L1
360203	GLT6D1
342096	GOLGA6A
55889	GOLGA6B
653641	GOLGA6C
653643	GOLGA6D
283767	GOLGA6L1
283685	GOLGA6L2
440243	GOLGA6L22
727832	GOLGA6L6
137362	GOT1L1
122876	GPHB5
124274	GPR139
2853	GPR31
2854	GPR32
2880	GPX5
257202	GPX6
389207	GRXCR1
100289187	GS1-259H13.2
2928	GSC2
83445	GSG1
221357	GSTA5
11036	GTF2A1L
121355	GTSF1
149699	GTSF1L
2978	GUCA1A
341567	H1FNT
132243	H1FOO
474382	H2AFB1
83740	H2AFB3
158983	H2BFWT
154150	HDGFL1
256957	HEATR9
390992	HES3
613227	HIGD1C
3024	HIST1H1A
3010	HIST1H1T
221613	HIST1H2AA
255626	HIST1H2BA
3018	HIST1H2BB
8356	HIST1H3J
8361	HIST1H4F
3121	HLA-DQB3
127540	HMGB4
57824	HMHB1
343069	HNRNPCL1
440563	HNRNPCL2
101060301	HNRNPCL4
84072	HORMAD1
150280	HORMAD2
124535	HSF5
100130086	HSFX2
86614	HSFY1
159119	HSFY2
3346	HTN1
3347	HTN3
25763	HYPM
10642	IGF2BP1
3543	IGLL1
3596	IL13
112744	IL17F
59067	IL21
3562	IL3
386653	IL31
259307	IL4I1
3623	INHA
3640	INSL3
11172	INSL6
392843	IQCA1L
132141	IQCF1
389123	IQCF2
401067	IQCF3
389124	IQCF5
440956	IQCF6
56269	IRGC
284359	IZUMO1
126123	IZUMO2
100129669	IZUMO3
3744	KCNA10
157855	KCNU1
169522	KCNV2
146212	KCTD19
347240	KIF24
84643	KIF2B
285643	KIF4B
317719	KLHL10
147183	KRT25
353288	KRT26
162605	KRT28
3883	KRT33A
3884	KRT33B
3886	KRT35
3888	KRT82
386677	KRTAP10-1
386685	KRTAP10-12
386679	KRTAP10-2
386674	KRTAP10-6
386675	KRTAP10-7
386684	KRTAP12-4
140258	KRTAP13-1
728299	KRTAP19-8
337975	KRTAP20-1
337976	KRTAP20-2
337977	KRTAP21-1
337978	KRTAP21-2
388818	KRTAP26-1
337966	KRTAP6-1
337879	KRTAP8-1
83899	KRTAP9-2
646262	LACTBL1
3906	LALBA
150082	LCA5L
353141	LCE2D
353144	LCE3C
92483	LDHAL6B
3948	LDHC
149018	LELP1
93273	LEMD1
29124	LGALS13
389421	LIN28B
400797	LINC00083
643365	LINC00452
100129407	LINC00684
100132304	LOC100132304
100133267	LOC100133267
100505478	LOC100505478
100505841	LOC100505841
101929983	LOC101929983
400736	LOC400736
730159	LOC730159
81691	LOC81691
26103	LRIT1
440699	LRRC52
100506049	LRRC72
145497	LRRC74A
401387	LRRD1
51213	LUZP4
147719	LYPD4
84569	LYZL1
119180	LYZL2
131375	LYZL4
57151	LYZL6
84944	MAEL
4094	MAF
4100	MAGEA1
4110	MAGEA11
4111	MAGEA12
4101	MAGEA2
266740	MAGEA2B
4102	MAGEA3
4103	MAGEA4
4105	MAGEA6
4107	MAGEA8
4108	MAGEA9
728269	MAGEA9B
4112	MAGEB1
139604	MAGEB16
645864	MAGEB17
286514	MAGEB18
4113	MAGEB2
4114	MAGEB3
4115	MAGEB4
347541	MAGEB5
158809	MAGEB6
9947	MAGEC1
51438	MAGEC2
162333	MARCH10
441061	MARCH11
85509	MBD3L1
125997	MBD3L2
653657	MBD3L3
653656	MBD3L4
284428	MBD3L5
4159	MC3R
157777	MCMDC2
254528	MEIOB
152586	MGAT4D
9313	MMP20
27136	MORC1
4342	MOS
347411	MPC1L
386746	MRGPRG
117196	MRGPRX4
133558	MROH2B
140699	MROH8
503497	MS4A13
728588	MS4A18
64232	MS4A5
245802	MS4A6E
84779	NAA11
342538	NACA2
339345	NANOS2
653149	NBPF6
4762	NEUROG1
63973	NEUROG2
54729	NKX1-1
644524	NKX2-4
338322	NLRP10
147945	NLRP4
126206	NLRP5
126205	NLRP8
129521	NMS
135935	NOBOX
93034	NT5C1B
100526794	NT5C1B-RDH14
91181	NUP210L
256646	NUTM1
54754	NUTM2F
51686	OAZ3
4951	OCM2
4956	ODF1
113746	ODF3
146852	ODF4
107983965	OFCC1
219990	OOSP2
5956	OPN1LW
221391	OPN5
283297	OR10A4
121364	OR10A7
284433	OR10H5
26476	OR10J1
26531	OR11A1
390439	OR11G2
390442	OR11H4
122748	OR11H6
138803	OR13C3
286365	OR13D1
441933	OR13G1
284532	OR14A16
442191	OR14J1
26188	OR1C1
4991	OR1D2
8387	OR1E1
8390	OR1G1
26740	OR1J2
26219	OR1J4
392392	OR1K1
26735	OR1L3
138883	OR1N1
79541	OR2A4
391191	OR2AK2
120776	OR2D2
26211	OR2F1
135948	OR2F2
391211	OR2G6
26716	OR2H1
26707	OR2J2
442186	OR2J3
26248	OR2K2
285659	OR2V2
26692	OR2W1
441932	OR2W5
4994	OR3A1
81327	OR4A16
26689	OR4D1
219983	OR4D6
26687	OR4E1
26686	OR4E2
26683	OR4F3
79544	OR4K1
441670	OR4M1
390538	OR4M2
390429	OR4N2
283694	OR4N4
441669	OR4Q3
119687	OR51A7
390064	OR51I2
390061	OR51Q1
119692	OR51S1
390066	OR52D1
119678	OR52E2
390081	OR52E4
390078	OR52E6
390067	OR52H1
338751	OR52L1
120796	OR56A1
390083	OR56A3
390084	OR56A5
219982	OR5A1
81050	OR5AC2
390191	OR5B12
390190	OR5B2
219968	OR5B21
392391	OR5C1
403273	OR5H14
403274	OR5H15
79295	OR5H6
219487	OR5M11
219484	OR5M8
81696	OR5V1
8590	OR6A2
135946	OR6B1
389090	OR6B2
341416	OR6C2
343169	OR6F1
346517	OR6V1
125958	OR7D4
26648	OR7E24
390275	OR8A1
219858	OR8B12
26595	OR8B2
390271	OR8B3
283159	OR8D1
26494	OR8G1
219865	OR8G5
341568	OR8S1
219957	OR9Q2
340990	OTOG
92736	OTOP2
23440	OTP
5042	PABPC3
8712	PAGE1
203569	PAGE2
389860	PAGE2B
139793	PAGE3
90737	PAGE5
116337	PANX3
56903	PAPOLB
139135	PASD1
100169851	PATE3
55872	PBK
56147	PCDHA1
56136	PCDHA13
56146	PCDHA2
56144	PCDHA4
56143	PCDHA5
56141	PCDHA7
56140	PCDHA8
9752	PCDHA9
56135	PCDHAC1
126006	PCP2
132954	PDCL2
5161	PDHA2
204474	PDILT
255762	PDZD9
345456	PFN3
375189	PFN4
5232	PGK2
51533	PHF7
120379	PIH1D2
8503	PIK3R3
9271	PIWIL1
440822	PIWIL3
27039	PKD2L2
9088	PKMYT1
30814	PLA2G2E
89869	PLCZ1
285877	POM121L12
94026	POM121L2
340441	POTEA
100996331	POTEB
100287399	POTEB2
102724631	POTEB3
388468	POTEC
317754	POTED
728378	POTEF
404785	POTEG
5458	POU4F2
134187	POU5F2
151649	PP2D1
5470	PPEF2
5535	PPP3R2
23532	PRAME
65121	PRAMEF1
440560	PRAMEF11
390999	PRAMEF12
729528	PRAMEF14
653619	PRAMEF15
645414	PRAMEF19
65122	PRAMEF2
645425	PRAMEF20
400735	PRAMEF4
343068	PRAMEF5
440561	PRAMEF6
343070	PRAMEF9
59336	PRDM13
63978	PRDM14
11105	PRDM7
56979	PRDM9
5554	PRH1
5568	PRKACG
5619	PRM1
5620	PRM2
58531	PRM3
23627	PRND
221823	PRPS1L1
122183	PRR20A
729233	PRR20B
729240	PRR20C
729246	PRR20D
729250	PRR20E
729627	PRR23A
389151	PRR23B
100131608	PRR23D1
100133251	PRR23D2
339779	PRR30
136242	PRSS37
339501	PRSS38
360226	PRSS41
221191	PRSS54
203074	PRSS55
136541	PRSS58
442862	PRY2
5680	PSG11
5671	PSG3
440533	PSG8
85481	PSKH2
143471	PSMA8
122706	PSMB11
256297	PTF1A
113091	PTH2
29942	PURG
140902	R3HDML
642636	RAD21L1
729475	RAD51AP2
100533952	RBAK-RBAKDN
166863	RBM46
27288	RBMXL2
139804	RBMXL3
5940	RBMY1A1
378948	RBMY1B
378949	RBMY1D
378950	RBMY1E
159163	RBMY1F
378951	RBMY1J
11317	RBPJL
283677	REC114
729974	RFPL4AL1
442247	RFPL4B
222546	RFX6
285190	RGPD4
353299	RGSL1
84528	RHOXF2
727940	RHOXF2B
85376	RIMBP3
440804	RIMBP3B
150221	RIMBP3C
122651	RNASE11
493901	RNASE12
122665	RNASE8
100526767	RNF103-CHMP3
140432	RNF113B
168433	RNF133
378925	RNF148
146310	RNF151
56163	RNF17
100507650	RNF212B
54763	ROPN1
152015	ROPN1B
140801	RPL10L
728194	RSPH10B2
81492	RSPH6A
645922	S100A7L2
55511	SAGE1
344658	SAMD7
10648	SCGB1D1
6336	SCN10A
140856	SCP2D1
80343	SEL1L2
124404	SEPT12
619189	SERINC4
390502	SERPINA2
81626	SHCBP1L
284369	SIGLECL1
128646	SIRPD
4990	SIX6
221150	SKA3
652991	SKOR2
83884	SLC25A2
83447	SLC25A31
147407	SLC25A52
116369	SLC26A8
646000	SLC35G4
285641	SLC36A3
9152	SLC6A5
150159	SLC9B1
133482	SLCO6A1
200172	SLFNL1
27127	SMC1B
4184	SMCP
102723553	SMIM11B
284274	SMIM21
644994	SMIM23
11063	SOX30
53340	SPA17
81833	SPACA1
124912	SPACA3
729201	SPACA5B
122258	SPACA7
653423	SPAG11A
10407	SPAG11B
6677	SPAM1
30014	SPANXA1
728712	SPANXA2
728695	SPANXB1
64663	SPANXC
64648	SPANXD
494118	SPANXN1
494119	SPANXN2
139067	SPANXN3
441525	SPANXN4
494197	SPANXN5
353324	SPATA12
83893	SPATA16
128153	SPATA17
219938	SPATA19
374955	SPATA21
84690	SPATA22
130560	SPATA3
647060	SPATA31A1
727830	SPATA31A3
727905	SPATA31A5
389730	SPATA31A6
26165	SPATA31A7
441452	SPATA31C1
645961	SPATA31C2
389763	SPATA31D1
389762	SPATA31D3
389761	SPATA31D4
286234	SPATA31E1
124783	SPATA32
124045	SPATA33
132851	SPATA4
145946	SPATA8
221409	SPATS1
102723849	SPDYE17
388333	SPDYE4
374768	SPEM1
220082	SPERT
6691	SPINK2
10816	SPINT3
391253	SPINT4
23626	SPO11
162540	SPPL2C
163778	SPRR4
84654	SPZ1
136263	SSMEM1
6756	SSX1
6757	SSX2
727837	SSX2B
10214	SSX3
6759	SSX4
548313	SSX4B
6758	SSX5
147323	STARD6
56164	STK31
169436	STKLD1
391365	SULT6B1
256979	SUN3
140732	SUN5
100130958	SYCE1L
256126	SYCE2
644186	SYCE3
342898	SYCN
6847	SYCP1
50511	SYCP3
23546	SYNGR4
9287	TAAR2
138474	TAF1L
50834	TAS2R1
219793	TBATA
161514	TBC1D21
353149	TBC1D26
254272	TBC1D28
101060389	TBC1D3D
84218	TBC1D3F
101060321	TBC1D3G
102724862	TBC1D3I
100510707	TBC1D3J
162699	TCEB3C
126637	TCHHL1
6953	TCP10
401285	TCP10L2
6954	TCP11
6991	TCTE3
91646	TDRD12
100129278	TDRD15
146279	TEKT5
83639	TEX101
56159	TEX11
56157	TEX13A
56156	TEX13B
56155	TEX14
56154	TEX15
400629	TEX19
1527	TEX28
339669	TEX33
84066	TEX35
387718	TEX36
200523	TEX37
374973	TEX38
25858	TEX40
389320	TEX43
51270	TFDP3
90316	TGIF2LX
90655	TGIF2LY
116179	TGM7
51298	THEG
100507527	THEG5
8277	TKTL1
84076	TKTL2
127391	TMCO2
145942	TMCO5A
338949	TMEM202
100505993	TMEM210
221468	TMEM217
338661	TMEM225
100288797	TMEM239
388946	TMEM247
100130348	TMEM262
203562	TMEM31
440955	TMEM89
339168	TMEM95
389208	TMPRSS11F
283471	TMPRSS12
7141	TNP1
7142	TNP2
375337	TOPAZ1
24150	TP53TG3
729355	TP53TG3B
653550	TP53TG3C
89882	TPD52L3
122664	TPPP2
284355	TPRX1
7179	TPTE
287015	TRIM42
129868	TRIM43
653192	TRIM43B
79097	TRIM48
57093	TRIM49
283116	TRIM49B
642612	TRIM49C
729384	TRIM49D2
84767	TRIM51
166655	TRIM60
131405	TRIM71
339976	TRIML1
205860	TRIML2
100329135	TRPC5OS
128229	TSACC
254187	TSGA10IP
26526	TSPAN16
7258	TSPY1
100289087	TSPY10
64591	TSPY2
728137	TSPY3
728395	TSPY4
728403	TSPY8
388951	TSPYL6
83942	TSSK1B
23617	TSSK2
199223	TTC21A
83894	TTC29
7272	TTK
83887	TTLL2
164714	TTLL8
7278	TUBA3C
112714	TUBA3E
84203	TXNDC2
255220	TXNDC8
148581	UBE2U
164153	UBL4B
50613	UBQLN3
83844	USP26
57663	USP29
373509	USP50
8433	UTF1
26609	VCX
51480	VCX2
51481	VCX3A
425054	VCX3B
9084	VCY
353513	VCY1B
317703	VN1R4
317705	VN1R5
7441	VPREB1
55237	VRTN
135886	WBSCR28
128025	WDR64
83889	WDR87
140832	WFDC10A
259239	WFDC11
140870	WFDC6
259240	WFDC9
653220	XAGE1B
653067	XAGE1E
170627	XAGE5
150165	XKR3
51087	YBX2
7455	ZAN
326340	ZAR1
646799	ZAR1L
153918	ZC2HC1B
389874	ZCCHC13
131540	ZDHHC19
114026	ZIM3
90827	ZNF479
147741	ZNF560
158506	ZNF645
168417	ZNF679
257101	ZNF683
100132396	ZNF705B
728957	ZNF705D
100131980	ZNF705G
100287226	ZNF729
730291	ZNF735
148066	ZNRF4
11055	ZPBP
124626	ZPBP2
342933	ZSCAN5B
151112	ZSWIM2

## Sheet: Human Body Map (%)
EntrezID	Gene Name	adipose_tissue	adrenal_gland	brain	breast	colon	heart	kidney	leukocyte	liver	lung	lymph_node	ovary	prostate	skeletal_muscle	testis	thyriod
84696	ABHD1	0	0	0	0	0	0	0	0	0	0	0	0	0	0	100	0
49	ACR	2.5	0	1	1.3	0.1	0.1	0.1	0	0.3	0.8	0	0.7	0.5	0.1	91.5	0.9
56	ACRV1	0.2	0.4	2.8	0	0	0	0	0	0	0	0	0.1	0	0	96.2	0.2
81616	ACSBG2	0.1	0.2	0	0.1	0.1	0	0.1	0.1	0	0.2	0	0	0.6	0	97.8	0.8
81569	ACTL8	0	0.5	0.3	0	0	0	0	0	0	0	0	0	0	0	98.8	0.4
132612	ADAD1	0.1	0	0	0.1	0	0	0	0	0	0	0	0	0	0	99.7	0
8749	ADAM18	0.4	0.3	0	0	0	0.1	0	0	0	0	0	0	0	0	99.2	0
2515	ADAM2	0	0.3	0	0	0	0	0	0	0	0	0	0	0.6	0	99.1	0
11086	ADAM29	0	0.2	0.4	0.1	0	0	0.1	0.1	0	0.3	0	0	0.1	0.2	98.5	0
8756	ADAM7	0	0	0	0	0	0	0	0	0	0	0	0	0.4	0	99.5	0
80070	ADAMTS20	0	0	0	0	0	0	0	0	0	0	0	0	0	0	96.3	3.7
149685	ADIG	0	0	0.2	0	0	0.2	0.4	0	0	0	0	0	0	0	97.2	2
57491	AHRR	0	0	0	0	0	0	0	0	0	0	0	0	0	0	100	0
8852	AKAP4	0.2	0	0	0	0	0	0	0	0	0	0	0	0	0	99.7	0
55821	ALLC	0	3.4	0.1	0.3	0	0.1	1.9	0	1	0	0	0	0.1	0.7	92.5	0
151254	ALS2CR11	0.5	0.5	1	1.6	0.1	3.6	0.1	0.3	0.1	0.5	0.2	1	0.2	0	90.4	0.2
266	AMELY	0	0	0	0	0	0	0	0	0	0	0	0	0	0	100	0
647589	ANHX	0.5	0	0	0	0	0	0	0	0	0	0	0	0	0	99.5	0
56311	ANKRD7	0	0	0	0	0	0	0.1	0	0	0	0	0.1	0	0	99.5	0.1
100526739	APITD1-CORT	0	0	0	0	0	0	0	0	0	0	0	0	0	0	100	0
127247	ASB17	0	0	0	0	0.3	0	0	0	0	0	0	0	0	0	99.7	0
136991	ASZ1	0	0.2	0.1	0.1	0	0	0	0	0	0	0	0.1	0	0	99.4	0.1
79000	AUNIP	0	0	0	0	0	0	0	0	0	0	0	0	0	0	100	0
126859	AXDND1	0.2	0	0.2	0	0.1	0	0	0	0.1	0.1	0.1	1.4	0.7	0	96.7	0.2
140836	BANF2	1.3	0	0	0	0	0	0	0	0	0	0	0	0	0	98.7	0
343472	BARHL2	0	0	0.4	0	0	0	0	0	0	0	0	0	0	0	99.6	0
66037	BOLL	0.2	0.7	0.2	0.7	0.1	0.2	0.2	0.1	0	0.2	0.2	0.1	0.1	4.5	91.3	1.3
128861	BPIFA3	0	0	0	0	0	0	0	0	0	0	0	0	0	0	100	0
359710	BPIFB3	0	0	0	0	0	0	0	0	0	0	0	0	0	0	100	0
254240	BPIFC	0	0	0	0	0	0	0	0	0	0	0	0	0	0	100	0
9083	BPY2	0	0	0	0	0	0	0	0	0	0	0	0	0	0	100	0
442867	BPY2B	0	0	0	0	0	0	0	0	0	0	0	0	0	0	100	0
442868	BPY2C	0	0	0	0	0	0	0	0	0	0	0	0	0	0	100	0
676	BRDT	0.2	0.3	0.1	0.1	0.1	0.1	0.2	0.1	0	0.2	0.2	0.1	0.2	0.1	97.9	0.1
100131137	BSPH1	0	0	0	0	0	0	0	0	0	0	0	0	0	0	100	0
390259	BSX	0	0	0	0	0	0	0	0	0	0	0	0	0	0	100	0
54766	BTG4	0	0	0.3	0	0	0	0	0	0	7.1	0	0.4	0	0	92.2	0
399814	C10orf120	0	0	0	0	0	0	0	0	0	0	0	0	0	0	100	0
282966	C10orf53	1	0	0	0	0	0	0	0	0	0	0	0.8	0	0	98.2	0
54494	C11orf71	0	0	0	0	0	0	0	0	0	0	0	0	0	0	100	0
143678	C11orf94	0.9	0	0	0	0	0	0	0	0	0	0	0	0	0	99.1	0
283461	C12orf40	0	0.7	0.2	3.8	0	0.3	0	0	0	0	0	0	1.3	0	93.7	0
160419	C12orf50	0	0	0	0	0.3	0	0	0	0	0	0	0	0	0	99.7	0
121273	C12orf54	0.7	0.2	0.4	0.3	0	0.3	0.4	0	0.3	0.4	0	1.4	3	0	92.3	0.2
283403	C12orf80	0	0	0	0	0	0	0	0	0	0	0	0	0	0	98.9	1.1
283598	C14orf177	0	0	0	0	0	0	0	0	0	0	0	0	0	0	100	0
145858	C15orf32	0	0	0	0	0	0	0	0	0	0	0	0	0	0	100	0
145645	C15orf43	0	0	0	0	0	0	0	0	0	0.5	0	0	0.9	0	98.2	0.3
123970	C16orf78	0	0.4	0	0	0	0	0	0	0	0	0	0	0	0	99.6	0
388276	C16orf97	0	0	0	0	0	0	0	0	0	0	0	0	0	0	100	0
284071	C17orf104	0.2	0.5	1.1	0	0	1.3	1.8	0	0.2	0.2	0.4	0.6	1.2	0.8	91.7	0
284067	C17orf105	0	0	0	0	0	0	0.2	0	0	0	0	0	0	0	99.8	0
100506650	C17orf112	0	0	0	0	0	0	0	0	0	0	0	0	0	0	100	0
146853	C17orf50	0.1	0.2	0.7	0.1	0	0	0	0	0	0.4	0.2	0.1	0.7	0	97.1	0.5
124773	C17orf64	0.6	0.5	0.1	0.6	0	0	0.2	0	0	0	0	0	0	0	97.7	0.4
201243	C17orf74	0	0.1	0.2	0	0.1	0	0	0	0	0	0	0	0	0	99.5	0.1
388381	C17orf98	0.6	0	0	0	0	0	0	0	0	0	0.9	0.6	0	0	97.9	0
644041	C18orf63	0	0	0.1	0	0	0	0.1	0	0	0	0	0.1	0	0.6	99	0
374877	C19orf45	0.5	0.8	4.1	0.8	0.2	0	0	0.3	0.2	0	0	0.1	0.9	0	91.8	0.3
646457	C19orf67	1.5	0	0	0	0	0	0	0	0	0	0	0	0	0	98.5	0
147646	C19orf84	0.2	0.3	0	0	0.3	0	0	0.1	0	0	0.4	0.1	0	0	98.5	0
200159	C1orf100	0	0	0	0	0	0	0	0	0	0	0	0	0	0	100	0
284680	C1orf111	0	0	1.9	0.3	0	0.7	0	0	0.4	0.7	0	0	0.7	0	95.2	0
388649	C1orf146	0	0	0	0	0	0	1.5	0	0	0	0	0	0	0	98.5	0
284498	C1orf167	0	0	0	0	0	0	0	0	0	0	0	0	0	0	100	0
284546	C1orf185	0	0	0.9	0	0	0	0	0	0	0	0	0	0	0	99.1	0
729059	C1orf234	1.2	0.6	0.6	0	0	0	1	0	0.4	0	0	0	0	0	96.2	0
84970	C1orf94	0	0	8.6	0	0.1	0	0	0	0	0	0	0	0.5	0	90.8	0
128653	C20orf141	0.4	1.1	0	0	0.4	0	0.2	0	0	0	0	0	0	0	97.8	0
128864	C20orf144	0	0	0	0.4	0	0	0.2	0	0	0	0	0	0	0	99.4	0
79025	C20orf195	0	0.4	0	0	0.1	0	0.1	0.2	0	0.3	0	0	0.1	0.1	98.5	0
100128496	C20orf78	0	0	0	0	0	0	0	0	0	0	0	0	0	0	100	0
150297	C22orf42	0	0	0	0	0	0	0	0	0	0	0	0	7.1	0	92.9	0
285051	C2orf61	0	0.5	0	0	0	0	0	1.8	0	0	0.8	0.6	1.9	0	94.2	0.1
388960	C2orf78	0	0	0	0	0	0.2	0	0	0	0	0	0	0	0	99.8	0
84077	C3orf20	0	0	0	0.6	0	0	0.6	0	0	0	1.3	0	0	0	97.4	0.1
152065	C3orf22	0	0.2	0	0	0	0	0	0	0	0	0	0	0	0	99.8	0
152405	C3orf30	0	0.1	0	0	0	0	0.1	0	0	0	0	0	0	0	99.8	0
285311	C3orf56	0	0	0	0	0	0	0	0	0	0	0	0	0	0	100	0
152118	C3orf79	0	0	0	0	0	0	0	0	0	0	0	0	0	0	100	0
646498	C3orf84	0	0	0	0	0	0	0	0	0	0	0	0	0	0	100	0
84103	C4orf17	0	0	0	0	0	0	0	0	0	0	0	0.3	0	0	99.7	0
152940	C4orf45	0	0	0.3	0	0	0.1	0	0	0	0	0	0	0	0	99.4	0.2
646603	C4orf51	0	0	0	0	0	0	0	0	0	0	0	1.4	0	0	98.6	0
133491	C5orf47	0	0.3	1.7	0.2	0	0.3	0	0	0	0	0	0	0	0	95	2.6
100190949	C5orf52	0	1.6	0	0	0	0	0	0	0	0	0	0	0	0	98.4	0
133874	C5orf58	0	0	0	0	0	0.1	0	0	0	0.7	0	0.2	0.5	0.2	98.1	0.3
404220	C6orf201	0	0	0	0	0	0	0	0	0	0	0	0	0	0	100	0
100130967	C6orf99	0.1	0.2	1.1	0	0	0.2	0.6	0	0.1	0.3	0.5	0.1	0	0	96.8	0
202865	C7orf33	0	0	0	0	0	0	0	0	0	0	0	0	0	0	100	0
135927	C7orf34	0	0.3	0	0.1	0	0	0	0	0	0	0.1	0.1	0	0	99.4	0
219557	C7orf62	0	0	0	0	0	0	0	0	0	0	0	0	0	0	98.4	1.6
154907	C7orf66	0	0	0	0	0	0	0	0	0	0	0	0	0	0	100	0
100130988	C7orf72	0	0	0	0	0	0.7	0	0	0	0	0	0	0	0	99.3	0
203076	C8orf74	0	0	0	0	0	0	0	0	0	0	0	0	0	0	100	0
138724	C9orf131	0.4	0.4	2.2	0.9	0.4	0.8	0.5	0	0.4	0	0	1	0.3	0.4	90.9	1.3
389766	C9orf153	0.7	1.5	0	0.8	0.3	0.8	0	0	0.6	2.6	0.3	0	0.6	0	90.4	1.2
257169	C9orf43	0	0	0	0	0	0	0	0	0	0	0	0	0	0	100	0
138240	C9orf57	0	0	0.3	0	0	0	0	2	0.5	0	0	0	0	0	97.3	0
85438	CABS1	0.1	0	0	0	0	0	0	0	0	0	0	0	0	0	99.9	0
26256	CABYR	0.2	0	0	0.5	0.4	0	0	0	0.1	0.2	0.6	1	0.5	0	96.2	0.3
285782	CAGE1	0.2	1.2	0	0.5	0.1	0.1	0.5	0.2	0	0.2	0.1	0.4	0.8	0	95.2	0.4
125972	CALR3	0	0.3	0	0.5	0	0	0	0.4	0	0	0	0	0	0	98.8	0
378807	CATSPER4	0	0	0	0.3	0	0	0	0	0	0	0	0	0.2	1.3	98.2	0
126402	CCDC105	0	0.5	0	0	0	0	0	0	0	0	0	0	0.1	0	99.3	0
147872	CCDC155	0	0.3	0	0.2	0	0	0	0.1	0	0	0	0	0.5	0	99	0
100130274	CCDC166	0	0	0	0	0	0	0	0	0	0	0	0	0	0	97.2	2.8
374355	CCDC172	0	0	0.2	0	0	0	0	0	0	0	0	0	0	0	99.8	0
100500938	CCDC179	0.7	0.8	0	0	0	0	0	0	0	0	0	0	0	0	98.5	0
146849	CCDC42	0.1	0.4	0	0	0	0	0.1	0.4	0	0.1	0.3	0.1	0	0	98.5	0
84660	CCDC62	0.3	0.4	0.5	0.1	0	0.2	0.1	0.2	0	0.2	0.7	0.2	0.5	0.8	95.4	0.4
160762	CCDC63	0.8	0	0	0	0	0	0	0	0	0	0	0	0	8.9	90.3	0
83446	CCDC70	0	0.1	0.1	0	0	0	0	0	0	0	0	0	0	0	99.8	0
283847	CCDC79	0.3	0	0.3	0.4	0	0	0.8	0	0	0	0.8	0	0	0	97.4	0
220047	CCDC83	0.1	0	0	0	0	0	0	0	0	0	0	0	0	0	99.8	0
196477	CCER1	0	0	0	0	0	0	0	0	0	0	0	0	0	0	100	0
10850	CCL27	0	0	0	0	0	0	0	0	0	0	0	0	0	0	100	0
146822	CDRT15	0	1.6	0	1.6	0	0.8	0.7	0	0.6	0	3.3	0	0	0	91.4	0
256223	CDRT15L2	0.3	0	3.9	0	0	0	0.5	0	0	0.2	0.7	0	0	0	94.4	0
23436	CELA3B	0	0	0	0	0	0	2.5	0	0	0	0	0	0	2.3	95.1	0
204219	CERS3	0.5	0.8	0.9	0.3	0.1	0.2	0	1	0.1	0	0.7	0.9	2.3	0	91.9	0.4
81494	CFHR5	0	0	0	0	0	0	0	0	0	0	0	0	0	0	100	0
117286	CIB3	0	0	0	0	0	0	0	0	0	0	0	2.1	0	0	97.9	0
130106	CIB4	0	0	0	0	0	0	0	0	0	1.3	0	0	6.2	0	91.5	1
340204	CLPSL1	0	0	0	0	0	0	0	0	0	0	0	0	1.2	0	98.8	0
389383	CLPSL2	0	3.4	0.5	0	0	0	0	0	0	0	0	0	0.5	0	95.7	0
7401	CLRN1	0	0	0	0	0	0	0	0	0	0	0	0	0	0	100	0
645104	CLRN2	0	0	0	0	0	0	0	0	0	0	0	0	0	0	100	0
113540	CMTM1	0	0	1.6	0	0	0	2	0	0	0	0	5.1	0	0	91.4	0
168975	CNBD1	0	0	0	0.2	0	0	0	0	0	0	0	1.6	0	0	98.2	0
140894	CNBD2	0.3	1.3	1.4	0.5	0	0.5	1.7	0	0.7	0	0	1	1.2	0	90.2	1.3
1260	CNGA2	0	0	0	0	0	0	0	0	0	0	0	0	0	0	100	0
124817	CNTD1	0	0	0	0	0	0	0	0	0	0	0	0	0	0	100	0
170712	COX7B2	0.4	0	0	0	0	0	0	0	0	0	0	0	0	0	99.6	0
341947	COX8C	2	0.6	0.3	0	0	1.4	0	0	0	3	1.3	0.5	0	0	90.9	0
93979	CPA5	0.3	1.5	0.3	0	0	0	0	0.7	0	0	2.3	0	0	0	94.6	0.4
53336	CPXCR1	0	0	0	0	0	0	0	0	0	0	0	0	0	0	100	0
167	CRISP1	0.1	0.1	0	0	0	0	0	0	0	0	0	0	2.9	0	96.8	0
7180	CRISP2	0.1	0.1	0	0	0.1	0	0.2	0	0	1.2	0	1	0.6	0	96.7	0
1413	CRYBA4	0	8.6	0	0	0	0.5	0	0	0	0	0	0	0	0	90.9	0
1420	CRYGC	0	0	0	0	0	0	0	0	0	0	0	0	0	0	100	0
1442	CSH1	0	0	0	0	0	2.9	0	0	0	0	0	0	0	0	97.1	0
1443	CSH2	0	0	0	0	0	1.8	0	0	0	0	2.7	0	0	0	95.5	0
1444	CSHL1	0	0	0	0	0	0	0	0	0	0	0	0	0	0	100	0
1448	CSN3	0	0	0	0	0	0	0	0	0	0	0	0	0	0	100	0
10047	CST8	0.2	0	0	0	0	0	0	0	0	0	0	0	0	0	99.8	0
128822	CST9	0	0	0	2.4	0	0	0	0	0	0	0	0	0	0	97.6	0
128821	CST9L	0.2	0	0	0	0	0.1	0	0	0	0	0	0	0	0	99.8	0
128817	CSTL1	0	0	0	0	0	0	0	0	0	0	0	0	0	0	100	0
541466	CT45A1	0	0	0	0.2	0	0	0	0	0	0	0	0	0.2	0	99.6	0
102723631	CT45A10	0.7	0.3	0.6	0.1	0.2	0.2	0.2	0	0	0.2	0	0	0.1	0	97.3	0
728911	CT45A2	0	0.8	0.8	0.3	0	0	0	0	0	0	0	0	0.2	0	97.8	0
441519	CT45A3	0.1	0	0	0.1	0.3	0.5	0.3	0	0	0.3	0	0	0.1	0	98.2	0
441521	CT45A5	0	0.8	1.2	0.3	0.6	0.8	0.7	0	0	0.6	0	0	0.2	0	94.8	0
541465	CT45A6	0	0.8	0.8	0.3	0	0	0	0	0	0	0	0	0.2	0	97.8	0
101060211	CT45A7	0.1	0	0.3	0	0.3	0.2	0.2	0	0	0.2	0	0	0	0	98.7	0
102723737	CT45A8	0	0.8	0.8	0.3	0	0	0	0	0	0	0	0	0.2	0	97.8	0
102723680	CT45A9	0	0.8	0.8	0.3	0	0	0	0	0	0	0	0	0.2	0	97.8	0
728096	CT47A1	0	0	0	0	0	0	0	0	0	0	0	0	0	0	99.9	0.1
728036	CT47A10	0	0	0	0	0	0	0	0	0	0	0	0	0	0	100	0
255313	CT47A11	0	0	0	0	0	0	0	0	0	0	0	0	0	0	100	0
100507170	CT47A12	0	0	0	0	0	0	0	0	0	0	0	0	0	0	100	0
728090	CT47A2	0	0	0	0	0	0	0	0	0	0	0	0	0	0	100	0
728082	CT47A3	0	0	0	0	0	0	0	0	0	0	0	0	0	0	100	0
728075	CT47A4	0	0	0	0	0	0	0	0	0	0	0	0	0	0	100	0
728072	CT47A5	0	0	0	0	0	0	0	0	0	0	0	0	0	0	100	0
728062	CT47A6	0	0	0	0	0	0	0	0	0	0	0	0	0	0	99.9	0.1
653282	CT47A7	0	0	0	0	0	0	0	0	0	0	0	0	0	0	99.9	0.1
728049	CT47A8	0	0	0	0	0	0	0	0	0	0	0	0	0	0	100	0
728042	CT47A9	0	0	0	0	0	0	0	0	0	0	0	0	0	0	100	0
643311	CT47B1	0	0	0	0	0	0	0	0	0	0	0	0	0	0	100	0
196993	CT62	0.1	0	0.5	0	0	0	0	0	0.2	0	0	0.4	0.3	0	98.5	0.2
203413	CT83	0.2	0.2	0	0	0	0	0	0	0	0	0	0	0	0	99.4	0.2
140690	CTCFL	0.4	0.7	0.1	0.8	0.1	0.4	0.1	0.2	0.1	0.1	0	0.2	0.1	0.8	95.5	0.4
100130361	CXorf49	0.9	0.8	0.5	0.5	0.3	0	0.7	0	0	0.2	3.8	0.8	1.1	0	90.5	0
100132994	CXorf49B	0.9	0.8	0.5	0.5	0.3	0	0.7	0	0	0.2	3.8	0.8	1.1	0	90.5	0
100129239	CXorf51A	0.1	0	0	0	0	0	0	0	0	0	0	0	0	0	99.9	0
100133053	CXorf51B	0.1	0	0	0	0	0	0	0	0	0	0	0	0	0	99.9	0
347487	CXorf66	0	0	0	0	0	0	0	0	0	0	0	0	0	0	100	0
1538	CYLC1	0.4	0	0	0	0	0	0	0	0	0	0	0	0	0	99.6	0
1539	CYLC2	0.1	0.9	0.5	0.1	0.3	0	0.3	0.1	0.1	0.1	0.1	0.2	0.2	0	96.7	0.3
1584	CYP11B1	0.9	0	0	0	0	0	0	0	0	0	0	0	0	0	99.1	0
1585	CYP11B2	0	0	0	0	0	0	0	0	0	0	0	0	0	0	100	0
1617	DAZ1	0	0	0	0	0	0.1	0	0	0.5	0	0	0	0.5	0.4	98.5	0
57055	DAZ2	0	0	0	0	0	0.2	0	0	0.3	0	0	0	0.7	0.6	98.4	0
57054	DAZ3	0	0.5	0	0	0	0	0	0	0	0	0	0	0	0	99.5	0
57135	DAZ4	0	0	0	0	0	0.2	0	0	0.2	0	0	0	0.8	0.7	98.1	0
1618	DAZL	0	0.1	0.1	0	0.1	0	0	0.2	0	0	0.1	0	0	0	99.4	0
728597	DCDC2C	2	0	0.5	1.2	0	0	0	0	0	0	0.4	0	0	0	95.9	0
149095	DCST1	0	0	0	0	0	0	0	0	0	0	0	0	0	0	100	0
54514	DDX4	0	0.1	0.1	0	0	0	0	0	0	0	0	0	0	0	99.8	0
140596	DEFB104A	0	0	0	0	0	0	0	0	0	0	0	0	0	0	100	0
503618	DEFB104B	0	0	0	0	0	0	0	0	0	0	0	0	0	0	100	0
245908	DEFB105A	0	0	0	0	0	0	0	0	0	0	0	0	0	0	100	0
504180	DEFB105B	0	0	0	0	0	0	0	0	0	0	0	0	0	0	100	0
245909	DEFB106A	0	0	0	0	0	0	0	0	0	0	0	0	0	0	100	0
503841	DEFB106B	0	0	0	0	0	0	0	0	0	0	0	0	0	0	100	0
245910	DEFB107A	0	0	0	0	0	0	0	0	0	0	0	0	0	0	100	0
503614	DEFB107B	0	0	0	0	0	0	0	0	0	0	0	0	0	0	100	0
245913	DEFB110	0	0	0	0	0	0	0	0	0	0	0	0	0	0	100	0
245915	DEFB112	0	0	0	0	0	0	0	0	0	0	0	0	0	0	100	0
245928	DEFB114	0	0	0	0	0	0	0	0	0	0	0	0	0	0	100	0
117285	DEFB118	0	0	0	0.3	0	0	0	0	0	0	0	0	0	0	99.7	0
245932	DEFB119	0.4	0	0	0	0	0	0	0	0	0	0.6	0	0	0	98.9	0
245934	DEFB121	0	0	0	0	0	0	0	0	0	0	0	0	0	0	100	0
245936	DEFB123	0	0	0	0	0	0	0	0	0	0	0	0	0	0	100	0
245938	DEFB125	0	0	0	0	0	0	0	0	0	0	0	0	0	0	100	0
81623	DEFB126	0	0	0	0	0.1	0	0	0	0	0	0	0	0.2	0	99.7	0
140850	DEFB127	0	0	0	0	0	0	0	0	0	0	0	0	0.8	0	99.2	0
245939	DEFB128	0	0	0	0	0	0	0	0	0	0	0	0	0	0	100	0
140881	DEFB129	0	0	0	0	0	0	0	0	0	0	0	0	1	0	98.9	0.1
245940	DEFB130	0	0	0	0	0	0	0	0	0	0	0	0	0	0	100	0
613211	DEFB134	0	0	9.3	0	0	0	0	0	0	0	0	0	0	0	90.7	0
27120	DKKL1	0.4	0.2	0.1	0.1	0.2	0.1	0	0	0.1	0	0	0.2	0.1	0	98.5	0
1761	DMRT1	0	0	0.2	0	0	0.1	0	0	0	0	0	0	0	0	99.3	0.5
63948	DMRTB1	0	0	0	0	0	0	0	0	0	0	0	0	0	0	100	0
63946	DMRTC2	0	0	0	0	0	0	0	0	0	0	0	0	0	0	100	0
165721	DNAJB8	0.8	0.3	0	0	0.1	0	0	0	0	0	0	0	0	0	98.8	0
373863	DND1	0	0	0	0	0	0	0	0	0	0	0	0	0	0	100	0
64180	DPEP3	0.2	2.1	0.9	0.6	0.2	0	0	0	0.6	0.3	0.8	0.1	0.1	0	93.9	0.2
151871	DPPA2	0	0	0	0	0	0	0.6	0	0	0	0	0	0	0	99.4	0
100288687	DUX4	0	0	0	0	0	0	0	0	0	0	0	0	0	0	100	0
64184	EDDM3B	0.2	0.2	0	0	0	0	0	0	0	0	0	0.1	1.3	0	98.1	0
374786	EFCAB5	0	0	0	0	0	0	0	0	0	0	0	0	0	0	100	0
285588	EFCAB9	0	0	0	0	0	1	0	0	0	0	0	0	0	0	99	0
64100	ELSPBP1	0	0.1	0	0.2	0	0	0	0	0	0	0	0	0	0	99.6	0
284131	ENDOV	0	0	0	0	0	0	0	0	0	0	0	0	0	0	100	0
150350	ENTHD1	0.1	1.2	0	1.3	0.2	0	0	0	0	1.4	0.9	0.2	0.1	0	94.6	0.1
57119	EPPIN	0.1	0.6	0.3	0.2	0.3	0.1	0.4	0	0.1	1.6	0	1.4	0.1	0.3	94.1	0.2
100526773	EPPIN-WFDC6	0	0	0	0	0	0	0	0	0	2.5	0	4.1	0.2	0	92.7	0.4
54586	EQTN	0.6	0.4	1	0.1	0	0	0	0	0	0	0	0	0	0	97.9	0
131831	ERICH6	0	0.2	1.3	0.2	0.2	0.2	0.5	0.1	0	0.2	0	0.1	0	0	96.9	0
220081	ERICH6B	0	0	1	0	0	0	0	0	0	0	0	0.7	0	0	98.3	0
80712	ESX1	0.3	0	0	0	0	0	0	0	0	0	0	0	0	0	99.7	0
344191	EVX2	0	0	0	0	0	0	0	0	0	0	0	0	0	0	100	0
646486	FABP12	0	0	0	0	0	0	0	0	0	0	0	0	0	0	100	0
158297	FAM154A	0.2	0	0.5	0	0	0	0	0.8	0	0	0	0.1	0.5	0	97.9	0
340069	FAM170A	0	0	0	0	0	0.3	0	0	1.1	0.9	0	0	0	0	97.8	0
148109	FAM187B	0.1	0	0.3	0	0.5	0	0	0	0	0	0	0	0	0	99	0.1
259308	FAM205A	0.6	0	0	0.1	0	0.1	0.3	0	0	0.3	0.5	0.1	0.1	0	97.9	0
200232	FAM209A	0.6	0	0.4	0	0.2	0	0	0	0.4	0.2	1	0	0	0	97.2	0
222826	FAM217A	0	0	0	0	0	0	0	0	0	0	0	0	0	0	100	0
392307	FAM221B	0	0.3	2.8	0	0	2.2	0	0	0	0.9	0	2.3	1.5	0	90.1	0
118670	FAM24A	0	0	0	0	0	0	0	0	0	0	0	0	0	0	100	0
644054	FAM25C	0.2	0	2.3	3	0	0	0	0	0	1.2	0	0.8	0	0	92.4	0
100133093	FAM25G	0.2	0	2.2	2.9	0	0	0	0	0	1.2	0	0.7	0	0	92.7	0
169966	FAM46D	0.8	0	0	0	0	0	0	0	0	0	0.5	0	0	0	96.4	2.2
153745	FAM71B	0	0	0	0	0	0	0	0	0	0	0	0	0	0	100	0
196472	FAM71C	0	0.2	0	0	0	0	0	0	0	0	0	0	0	0	99.7	0.1
161142	FAM71D	0.6	0	0.1	0	0	0	0	0	0	0	0	0	0.5	0	98.8	0
112703	FAM71E1	0	0	0	0	0	0	0	0	0	0	0	0	0	0	100	0
284418	FAM71E2	0	0.1	0	0	0	0	0.4	0	0.2	0	0	0.1	0	0	99.3	0
84691	FAM71F1	0	0	0.3	0	0.3	0	0.3	0	0	0	0	0	0.1	0	98.5	0.5
171482	FAM9A	0	0	0	0.2	0	0	0	0	1.1	0	0	0	0	0	98.7	0
171483	FAM9B	0	0	0.2	0	0.3	0	0.6	0	3.8	0	0	0	1.4	0	93.7	0
171484	FAM9C	0.3	2.5	0	1.8	0	0	0	0	0	0	0	0.3	0	0	95	0
2175	FANCA	0	0	0	0	0	0	0	0	0	0	0	0	0	0	100	0
115795	FANCD2OS	0	0	0	0	0	0	0	0	0	0	0	0	0	0	100	0
89885	FATE1	0.2	0.1	0.4	0.3	0	0.2	0.3	0	0	0.5	0.2	0.1	0.1	0	97.7	0
162517	FBXO39	0.1	0.3	0.1	0	0.5	0.3	0	0.4	0.4	0.6	2	0	0.2	0	94.8	0.4
494188	FBXO47	0	0	1	1.3	0	0	0	0	0	0	0	0	0	0	96.9	0.9
2249	FGF4	0	0	0	0	0	0	0	0	0	0	0	0	0	0	100	0
158521	FMR1NB	0	0	0	0	0	0	0.2	0	0	0	0	0.2	0	0	99.6	0
54752	FNDC8	0	0	0	0	1.2	0.1	0.6	4.3	0	0	0	0	0	0	93.7	0
283150	FOXR1	0	0	1.4	0	0	0	0	0	0	0	0	0.9	0	0	97.7	0
29999	FSCN3	0.1	0.1	0	0.3	0	0	0	0	0	0	1.4	0.1	0.1	0	97.8	0.2
128954	GAB4	0	1.2	0	0	0	0	0	0	0	0	0	0	0	0	98.8	0
26330	GAPDHS	0	0	0	0	0	0	0	0	0	0	0	0	0	0	100	0
2520	GAST	0	0	0	0	0	0	0	0	0	0	0	0	0	0	100	0
199720	GGN	0.2	0	0.7	0.5	0.2	0.2	0.3	0	0	0.6	0.3	0.3	0.3	0.3	93.3	2.7
2695	GIP	0	0	0	0	0	0	0	0	0	0	0	0	0	0	100	0
2703	GJA8	0	0	0	0	0	0	2.3	0	0	0	0	0	0	0	96	1.7
256710	GLIPR1L1	0	0	0	0	0	0	0	0	1	0	0	0	0	0	96.7	2.3
360203	GLT6D1	0	0	0	0	0	1.9	0	0	0	0	0	0	0	0	98.1	0
283685	GOLGA6L2	0	0	0	0	0	0	0	0	0	0	0	0	0	0	100	0
137362	GOT1L1	1	0	0.3	0	0	0	0	0	0	0	0	2.2	2	0	94.4	0
124274	GPR139	0	0	0	0	0	0	0	0	0	0	0	0	0	0	100	0
2880	GPX5	0	0	0.9	0	0	0	0	0	0	0	0	0	2.7	0	96.4	0
257202	GPX6	0	0	0	0	0	0	0	0	0	0	0	0	0	0	100	0
100289187	GS1-259H13.2	0	0.6	0.6	1	0.3	0.2	1.8	0.6	0.1	0.6	0.3	0.8	1.1	0.2	90.4	1.6
2928	GSC2	0	0	0	0	0	0	0	0	0	0	0	0	0	0	100	0
83445	GSG1	0.5	1.2	0	0.9	0.5	0.7	0.8	0.2	0.2	0.6	0.4	1.1	0.8	0.1	92.1	0
11036	GTF2A1L	0	0	0	0	0	0	0	0	0.3	0	0	0	0	0	99.7	0
121355	GTSF1	0.2	1.2	0	0.2	0.2	0.1	0	1.6	0.1	0.1	1.5	0.3	0.4	0	94.1	0.1
2978	GUCA1A	0	0	1	0	0.2	0	0	0.1	0	0	0	0	0.2	0	98.5	0
132243	H1FOO	0	0	0	0	0	0	0	0	0	0	0	1.4	0	0	98.6	0
158983	H2BFWT	0	0	0	0	0	0	0	0	0	0	0	0	0	0	100	0
613227	HIGD1C	0	0	0	0	0	0	0	0	0	0	0	0	0	0	100	0
127540	HMGB4	0.1	0.3	0	0	0	0	0	0	0	0	0	0	0	0	99.6	0
84072	HORMAD1	0	0.2	0	0.2	0.1	0	0.1	0.3	0	0	0	0	0.2	0	98.9	0
150280	HORMAD2	0	0	0	0	0	0	0	0	0	0	0	0	0	0	100	0
124535	HSF5	0	1	0.1	0.2	0	0	0.3	1.7	0	0.1	1	0.1	0.1	0	95.6	0
86614	HSFY1	0	0.3	0	0	0	0	0	0	0	0	0	0	0	0	99.7	0
159119	HSFY2	0	0.2	0	0	0	0	0	0	0	0	0	0	0	0	99.8	0
3346	HTN1	0	0	0	0	0	0	0	0	0	0	0	0	0	0	100	0
3347	HTN3	0	0	0	0	0	0	0	0	0	0	0	0	0	0	100	0
10642	IGF2BP1	0.9	0	0.1	0	0.1	0	3.9	0	0	0.2	0.3	0	0	0	93.7	0.8
3596	IL13	0	1.7	1	0.3	0	0	0	0	0	1.3	0	0	0.5	0	95.2	0
386653	IL31	0	0	0	0	0	0	0	0	0	0	0	0	0	0	100	0
259307	IL4I1	0	0	0	0	0	0	0	0	0	0	0	0	0	0	100	0
3623	INHA	0.4	0.1	0	1.5	0	2.3	0.1	0	0	0	0	0	0.2	0	94.4	1
3640	INSL3	0.3	0	0.1	0.1	0	0	0	0	0	0.1	1	2.5	0.1	0	95.7	0
11172	INSL6	2.8	0	0	0	0	0	0	0	0	0	0	0	0	0	97.2	0
392843	IQCA1L	0	0	0	0	0	0	0	0	0	0	0	0	0	0	100	0
132141	IQCF1	0	0	0	0	0	0	0	0	0	0	0	0	0	0	100	0
389123	IQCF2	0.1	0.1	0	0	0	0	0	0	0	0	0	0	0	0	99.8	0
401067	IQCF3	0	0	0	0	0	0	0	0	0	0	0	0	0	0	100	0
389124	IQCF5	0	0	0	0	0	0	0	0	0	0	0	0	0	0	100	0
440956	IQCF6	0	0	0	0	0	0	2.4	0	0	0	0	0	0	0	97.6	0
56269	IRGC	0.3	0.3	0	0	0	0	0	0	0	0	0	0	0	0	99.3	0
284359	IZUMO1	0	0.2	0.4	0	1.3	1.1	0	0	0.3	0	0.5	1.7	0	0	94.4	0
126123	IZUMO2	0	0	0.3	0	0	0	0	0	0	0	0	0	0	0	98.8	0.9
100129669	IZUMO3	0	0	0	4.6	0	0	0	0	0	0	0	0	0	0	95.4	0
157855	KCNU1	0	0	0.1	5	0	0	0	0	0	0	0	0	0	0	94.9	0
169522	KCNV2	0	1.5	0.3	0	0	0.5	1.7	0	0	0	0	1.9	1	0	92.2	0.8
146212	KCTD19	0	0	0	0	0	0	0	0	0	0.7	0	0	0	0	99.3	0
347240	KIF24	0	0	0	0	0	0	0	0	0	0	0	0	0	0	100	0
317719	KLHL10	0.2	0.5	0.2	0.4	0.2	2.5	0.1	0	0	0	0.1	0.3	0.9	0	93.7	0.9
147183	KRT25	0	0	0	0	0	0	0	0	0	0	0	0	0	0	100	0
353288	KRT26	0	0	0	0	0	0	0	0	0	0	0	0	0	0	100	0
162605	KRT28	0	0	0	0	0	0	0	0	0	0	0	0	0	0	100	0
3883	KRT33A	0	0	3.7	0	0	0	0	0	0	0	0	0	0	0	96.3	0
3886	KRT35	0	0	0	0	0	0	0	0	0	0	0	0	0	0	100	0
3906	LALBA	0	0	0	0	0	0	0	0	0	0	0	0	0	0	100	0
150082	LCA5L	0.4	0.3	0.6	0	0.2	0.2	0.4	0.1	0.5	0.8	0	1.5	0.2	1.7	90.9	2.1
353141	LCE2D	0	0	0	0	0	0	0	0	0	0	0	0	0	0	100	0
3948	LDHC	0.1	0.3	0.3	0.1	0	0	0	0	0	0.2	0	0.2	0	0	98.6	0
149018	LELP1	0.1	0	0	0	0	0	0	0	0	0	0	0	0	0	99.9	0
93273	LEMD1	0.4	0	1.1	0.6	0	0	1.2	0	0	1	0	0	0	0	92.6	3.1
29124	LGALS13	0	0	0	0	0	0	0	0	0	0	0	0	0	0	100	0
389421	LIN28B	0	0	5.7	0	0	0	0	0	0	0	0	0	0	0.1	94.2	0
643365	LINC00452	0	0	0	0	0	2.3	0	0	0	0	0	0	0	0	97.7	0
100129407	LINC00684	0	0	0	0	0	0	0	0	0	0	0	0	0	0	100	0
100132304	LOC100132304	0	0	0	0	0	0	0	0	0	0	0	0	0	0	100	0
100133267	LOC100133267	0	0	0	0	0	0	0	0	0	0	0	0	0	0	100	0
100505478	LOC100505478	0	0	1.1	0	0	0	0	0	0	0	0	0	0	0	98.9	0
100505841	LOC100505841	0.3	0	0	0	0	0	0	0	0	0.3	0	0.8	0	0	98.6	0
101929983	LOC101929983	0	0	0	0	0	0	0	0	0	0	0	0	0	0	100	0
400736	LOC400736	0	0	0	0	0	0	0	0	1.6	0	0	0	0	0	98.4	0
730159	LOC730159	0	0	0	0	0	0	0	0	0	0	0	0	0	0	100	0
81691	LOC81691	0.5	0.8	0.5	0	0	0.7	0	0	0	0.4	0.2	0	0	0	95	2
26103	LRIT1	0	0	0.4	0	3.2	0	0	0	0	0	0	0	0	0	96.5	0
100506049	LRRC72	0	0	0	0	0	0	0	0	0	0	0	0	0	0	100	0
145497	LRRC74A	0.3	0.6	0.3	1.4	0	0	0	0	0	0	0	0.3	0	0	97.3	0
401387	LRRD1	0	0	1	0.2	0	0.4	0	0	0.2	0	0	1.9	0	0	95.8	0.5
51213	LUZP4	0	0	0	0	0	0	0	0	0	0	0	0	0	0	99.9	0.1
147719	LYPD4	0.1	0	0	0	0	0	0	0	0	0	0	0.1	0	0	99.8	0
84569	LYZL1	0.1	0	0	0	0	0	0	0	0	0	0	0	0	0	99.7	0.2
119180	LYZL2	0.3	0.5	0	0	0	0	0	0	0	0	0	0	0	0	98.9	0.2
131375	LYZL4	0.1	0	0.8	0	0	0	0	0	0	0	0	0.2	0	0	98.9	0
57151	LYZL6	0	0.5	0	0	0	0	0	0	0	0	0	0	0	0	99.5	0
84944	MAEL	0.1	0.1	3.3	0.1	0.4	1.1	0.3	0	0	0	0.1	0	0.2	0.1	94.2	0
4094	MAF	0	0	0	0	0	0	0	0	0	0	0	0	0	0	100	0
4100	MAGEA1	0	0.2	0.4	0	0	0	0	0	0	0	0	0	0	0	99	0.5
4110	MAGEA11	0.3	0	0.7	0	0	0	0	0	0	0	0	0	0	0	99.1	0
4111	MAGEA12	0	2	6.8	0	0	0	0	0	0	0	0	0	0	0	91.2	0
4101	MAGEA2	0.1	0.3	0	0	0	0.1	0	0	0	0	0	0	0	0	99.4	0
266740	MAGEA2B	0.3	0.7	0	0	0	0	0	0	0	0	0	0	0	0	98.9	0
4102	MAGEA3	0	0	0	0	0	0	0	0	0	0	0	0	0	0	100	0
4103	MAGEA4	0.2	0	0	0	0	0	0	0	0	0	0	0	0	0	99.8	0
4105	MAGEA6	0	0	0	0.1	0	0	0	0	0	0	0	0	0	0	99.9	0
4107	MAGEA8	0	1.2	0.6	0	0.6	0.5	0	0	0	0	0	1.7	0	0	95.4	0
4108	MAGEA9	0.2	0.5	0.2	0	0	0	0	0	0	0	0	0.1	0	0	98.9	0
728269	MAGEA9B	0.2	0.5	0.2	0	0	0	0	0	0	0	0	0.1	0	0	98.9	0
4112	MAGEB1	0.4	0.6	0	0	0	0	0	0	0	0	0	0	0	0	99	0
139604	MAGEB16	2.2	0	0	0	0	0	0	0	0	0	0	0	0	0	97.8	0
645864	MAGEB17	1	0	0	0	0	0.9	0	0	0	0	0	1	0	5.4	91.8	0
286514	MAGEB18	0	0	0	0	0	0	0	0	1	0	0	0	0	0	99	0
4113	MAGEB2	0	0.1	0	0	0.1	0	0	0	0	0	0	0	0.1	0	99.7	0
4114	MAGEB3	2.6	1.2	0	0	0	0	0	0	0	0	0	0	0	0	96.3	0
347541	MAGEB5	0	0	0	0	0	0	0	0	0	0	0	0	0	0	100	0
158809	MAGEB6	0	0	0	0	0	0	0	0	0	0	0	0	0	0	100	0
9947	MAGEC1	0	0.1	0	0	0	0	0	0	0	0	0	0	0	0	99.8	0
51438	MAGEC2	0.1	0.2	0	0	0	0	0	0	0	0	0	0	0	0	99.7	0
162333	MARCH10	0	0	0.3	0	0.1	0	0.3	0.2	0	2.9	0.1	2.1	0	0	93.9	0
441061	MARCH11	0.1	0.2	1.3	0	0	2.1	0	0	0	0	0.3	0	0.1	0	95.8	0
125997	MBD3L2	0	0	0	0	0	0	0	0	0	0	0	0	0	0	100	0
653657	MBD3L3	0	0	0	0	0	0	0	0	0	0	0	0	0	0	100	0
653656	MBD3L4	0	0	0	0	0	0	0	0	0	0	0	0	0	0	100	0
284428	MBD3L5	0	0	0	0	0	0	0	0	0	0	0	0	0	0	100	0
157777	MCMDC2	0	0	0	0	0	0	0	0	0	0	0	0	0	0	100	0
254528	MEIOB	0	0	0	0	0	0	0	0	0	0	0	0	0	0	100	0
152586	MGAT4D	0	0	0	0	0	0	0	0	0	0	0	0	0	0	100	0
9313	MMP20	0	0	0	0	0	0	4.8	0	0	0	0	0	0	0	95.2	0
27136	MORC1	0	0	0.2	0	0	0	0.2	0.4	0.3	0	0.4	0.1	0	0	98.4	0.1
133558	MROH2B	0.3	0	0	0	0	0.1	0	0	1	0	0.2	0	0.1	0	98.4	0
140699	MROH8	0	0	0	0	0	0	0	0	0	0	0	0	0	0	100	0
503497	MS4A13	0	0	0	0	0	0	0	0	0	0	0	0	0	0	100	0
64232	MS4A5	0	0	0	0	0	0	0	0	0	0	0	0	0	0	100	0
84779	NAA11	0	0	0	0	0.3	0.1	0	0	0	0	0	0	0	0	99.5	0
653149	NBPF6	1.6	2.4	0.4	0	1.3	0	0	2.5	0	0.1	0	0	0.8	0	90.9	0
63973	NEUROG2	0	0	0	7.5	0.8	0	0	0	0	0	0	0.4	0	0	91.3	0
54729	NKX1-1	0	0	0	0	0	0	0	0	0	0	0	0	0	0	100	0
338322	NLRP10	0	0	0	0	0	0	0	0	0	0	0	0	0	0	100	0
147945	NLRP4	0	0	0	0	0	0.1	0	1.2	0	0	0.3	0.7	0	0	97.7	0
135935	NOBOX	0	0	0	0	0	0	0	0	0	0	0	0	0	0	100	0
93034	NT5C1B	0	0	0	0	0	0	0	0	0	0	0	0	0	0	100	0
100526794	NT5C1B-RDH14	0	0	0	0	0	0	0	0	0	0	0	0	0	0	100	0
256646	NUTM1	0	0.5	0	0.1	0	0	0.2	0	0	0	0.4	0	0	0	98.7	0
51686	OAZ3	0	0	0	0	0	0	0	0	0	0	0	0	0	0	100	0
4956	ODF1	0.1	0.1	0.1	0	0	0	0.1	0	0	0.1	0	0	0	0	99.5	0
113746	ODF3	0	0	3.3	0.4	0	0	0	3.2	0	0	0	0	0	0	93.1	0
146852	ODF4	0	0	0	0	0	0	0	0	0	0	0	0	0	0	100	0
219990	OOSP2	0	0	0	0	0	0	0	0	0	0	0	0	0	0	100	0
221391	OPN5	0	0	0.6	0.5	0	0	0	0	0	0	0	0	0	0	98.9	0
26716	OR2H1	0	0	2.1	0	0	0	1.2	0	0	0	0	0.8	0	0	95.9	0
390429	OR4N2	0	0	0	0	0	0	0	0	0	0	0	0	0	0	100	0
341568	OR8S1	0	0	0	0	0	0	0	0	0	0	0	0	0	0	100	0
340990	OTOG	0	0.4	1	0	0.6	0	0	0	0	0	0	0	0	0	98	0
92736	OTOP2	0	0	0	2	6.1	0	0	1.1	0	0	0	0	0	0	90.9	0
23440	OTP	0	0	0	0	0	0	0	0	0	0	0	0	0	0	100	0
8712	PAGE1	0	0	0	0	0	0	0	0	0	0	0	0	0	0	100	0
203569	PAGE2	0	0.8	0	0	0	0.1	0	0	0	0	0	0.3	0	0	98.9	0
389860	PAGE2B	0.1	0.3	0	0	0	0	0	0	0	0.8	0	0.3	0	0	98.5	0
139793	PAGE3	0	0	0	0	0	0	0	0	0	0	0	0	0	0	100	0
90737	PAGE5	0	0.3	0	0.1	0.1	0	0	1.6	1.1	0	0	0	0	0	96.7	0
116337	PANX3	0	0	0	0	0	0	0	0	0	0	0	0	0	0	100	0
139135	PASD1	0	0.1	0	0.1	0.1	0	0	0	0	0	0	0	0	0	99.6	0
100169851	PATE3	0.1	0	0	0	0	0	0	0	0	0	0	0	4	0	95.9	0
55872	PBK	0.1	0.4	0.1	0.7	1.2	0.1	0.3	0.6	0.1	0.5	1.8	0.3	0.3	0.2	92.9	0.4
56147	PCDHA1	0	0	0	0	0	0	0	0	0	0	0	0	0	0	100	0
56136	PCDHA13	0	0	0	0	0	0	0	0	0	0	5.5	0	0	0	94.5	0
56146	PCDHA2	0	0	0	0	0	0	0	0	0	0	0	0	0	0	100	0
56144	PCDHA4	0	0	0	0	6.5	0	0	0	0	0	0	0	0	0	93.5	0
56143	PCDHA5	0	0	0	0	0	0	0	0	0	0	0	0	0	0	100	0
56141	PCDHA7	0	0	0	0	0	0	0	0	0	0	6.7	0	0	0	93.3	0
56140	PCDHA8	0	0	0	0	0	0	0	0	0	0	0	0	0	0	100	0
9752	PCDHA9	0	0	0	0	0	0	0	0	0	0	0	0	0	0	100	0
56135	PCDHAC1	0	0	0	6.7	0	0	0	0	0	0	0	0	0	0	93.3	0
126006	PCP2	0	0	0	0	0	0	0	0	0	0	0	0	0	0	100	0
132954	PDCL2	0	0	0	0	0	0	0	0	0	0	0	0	0	0	99.8	0.2
204474	PDILT	0	0	0	0	0	0	0	0	1	0	0	0	0	0	99	0
375189	PFN4	0.3	0.7	0.4	0.5	0.2	0.3	0.4	0	0.1	0.4	0.8	1	0.9	0	93.2	0.8
51533	PHF7	0.4	0.6	0.7	0.5	0.1	0.4	0.3	0.1	0.2	0.1	0.1	0.2	0.4	0.1	95.4	0.4
120379	PIH1D2	0	0	0	0	0	0	0	0	0	5.5	0	0	0	0	94.5	0
9271	PIWIL1	0	0	0	0	0	0	0	0	0	0	0	0.1	0	0	99.7	0.1
27039	PKD2L2	0	0	0	0	0	0	0	0	0	0	0	0	0	0	100	0
9088	PKMYT1	0	1.7	0	0	0	0	0	0	0	0	3	1.4	0	0	93.9	0
89869	PLCZ1	0	0	0	0	0	0.1	0	0	0	0	0	0	0	0	99.9	0
340441	POTEA	0	0	0	0	0	0	0	0	0	0	0	0	0	0	100	0
100996331	POTEB	0	0	0	0	0	0	0	0	0	0	0	0	0	0	100	0
100287399	POTEB2	0	0	0	0	0	0	0	0	0	0	0	0	0	0	100	0
102724631	POTEB3	0	0	0	0	0	0	0	0	0	0	0	0	0	0	100	0
388468	POTEC	0	0	0	0	0	0	0	0	0	0	0	0	0	0	100	0
317754	POTED	0	0	0	0	0	0	0	0	0	0	0	0	0	0	100	0
404785	POTEG	0	0	0	0	0	0	0	0	0	0	0	0	0	0	100	0
5458	POU4F2	0	0	0	0	0	0	0	0	0	0	0	0	0	0	100	0
151649	PP2D1	0	0	0	0	0	0	0	0	0	0	0	0	0	0	100	0
23532	PRAME	0.2	0	0.2	0	0.1	0	0.6	0.1	0	0.1	0	0.7	0.1	0	97.6	0.2
65121	PRAMEF1	0	0	0	0	0	0	0	0	1.2	0	0	0	0	0	98.8	0
440560	PRAMEF11	0	0	0	0	0	0	0	0	0	0	0	0	0	0	100	0
390999	PRAMEF12	0	0	0	0	0	0	0	0	0	0	0	0	0	0	100	0
729528	PRAMEF14	0	0	0	0	0	0	0	0	1.6	0	0	0	0	0	98.4	0
653619	PRAMEF15	0	0	0	0	0	0	0	0	0	0	0	0	0	0	100	0
645425	PRAMEF20	0	0	0	0	0	0	0	0	0	0	0	0	0	0	100	0
400735	PRAMEF4	0	0	0	0	0	0	0	0	0	0	0	0	0	0	100	0
343068	PRAMEF5	0	0	0	0	0	0	0	0	0	0	0	0	0	0	100	0
440561	PRAMEF6	0	0	0	0	0	0	0	0	0	0	0	0	0	0	100	0
343070	PRAMEF9	0	0	0	0	0	0	0	0	0	0	0	0	0	0	100	0
59336	PRDM13	7.6	0	0	0	0	0	0	0	0	0	0	0	0	0	92.4	0
56979	PRDM9	0	0	0	0	0	0.3	0	0	0	0	0	0.3	0	0	99.4	0
5554	PRH1	0	0	0	0	0	0	0	0	0	0	0	0	0	0	100	0
5619	PRM1	0.1	0.2	0	0	0	0	0	0	0	0	0	0	0	0	99.7	0
5620	PRM2	0.1	0.1	0	0	0	0	0	0	0	0	0	0	0	0	99.8	0
23627	PRND	0.2	0.5	0.4	2	1	0.1	0.2	0.1	0	0.4	0.3	0.8	0.1	0.1	93.5	0.3
122183	PRR20A	0	0	0	0	0	0	0	0	0	0	0	0	0	0	100	0
729233	PRR20B	0	0	0	0	0	0	0	0	0	0	0	0	0	0	100	0
729240	PRR20C	0	0	0	0	0	0	0	0	0	0	0	0	0	0	100	0
729246	PRR20D	0	0	0	0	0	0	0	0	0	0	0	0	0	0	100	0
729250	PRR20E	0	0	0	0	0	0	0	0	0	0	0	0	0	0	100	0
100131608	PRR23D1	0.5	0.7	0.2	3.1	0	0	0	2.5	0	0	0	0	0	0	91.7	1.1
100133251	PRR23D2	0.5	0.7	0.2	3.1	0	0	0	2.5	0	0	0	0	0	0	91.7	1.1
339779	PRR30	0.1	0	0	0	0.1	0	0	0	0	0	0	0	0	0	99.8	0
136242	PRSS37	0	0.1	0.4	0.1	0	0	0.5	0	0	0	0	0.4	0	0	98.6	0
339501	PRSS38	0	0	0	0	0	0	0	0	0	0	0	0	0	0	100	0
360226	PRSS41	0	0	0	0	4.2	0	0	0	0	0	0	0	0	0	95.8	0
221191	PRSS54	0	0	0	0	0	0	0	0	0	0	0	0	0	0	100	0
203074	PRSS55	0	0.7	1	0	0	0	0	0	0.4	0	0	0	0	0	97.9	0
136541	PRSS58	0	0	0	0	0	0	0	0	0	0	0	0	0	0	100	0
5680	PSG11	0	0	0	0	0	0	0	0	0	0	0	0	0	0	100	0
256297	PTF1A	0	0	0	0	0	0	0	0	0	0	1	0	0	0	99	0
29942	PURG	0	0	0	0	0	0	0	0	0	0	0	0	0	0	100	0
140902	R3HDML	0	0	0	0	0	0	0	0	0	0	0	0	0	0	100	0
642636	RAD21L1	0	0	2.3	0	0	0	0	0	0.5	1.1	0	0	0	0	95.7	0.4
729475	RAD51AP2	0.4	0.1	2.2	0.1	0	0.7	0.2	0	0.3	0	0	0.3	0	0	95.3	0.4
166863	RBM46	0.1	0	0.1	0.2	0	0	0	0	0	0	0.4	0	0.2	0	98.3	0.6
5940	RBMY1A1	0	0.7	0	0	0	0	0	0	0	0	0	0	0	0	99.3	0
378948	RBMY1B	0	0.7	0	0	0	0	0	0	0	0	0	0	0	0	99.3	0
378949	RBMY1D	0	0.7	0	0	0	0	0	0	0	0	0	0	0	0	99.3	0
378950	RBMY1E	0	0.7	0	0	0	0	0	0	0	0	0	0	0	0	99.3	0
159163	RBMY1F	0	0.6	0	0	0	0	0	0	0	0	0	0	0	0	99.4	0
378951	RBMY1J	0	0.6	0	0	0	0	0	0	0	0	0	0	0	0	99.4	0
11317	RBPJL	0	0	4	0	0	0	0	0	0	0	0	0	0	0	96	0
283677	REC114	0	0	0	0	0	0	0	0	0	0	0	0	0	0	100	0
442247	RFPL4B	1.5	0.4	0.4	1.6	0	0	3.7	0	0	0	0	1.1	0	0	91.4	0
222546	RFX6	0	0	4	0	1.9	0	0	0	0	0	0	0	1.1	0	93	0
353299	RGSL1	0	0	0	0	0	0	0	0	0	0	0	0	0	0	100	0
84528	RHOXF2	0.3	0	0.4	0.3	0	0	0	0	0	0.2	0	0.3	0	0	98.4	0.1
727940	RHOXF2B	0.3	0	0.4	0.3	0	0	0	0	0	0.2	0	0.3	0	0	98.4	0.1
122651	RNASE11	0.2	0	0	0	0	0	0	0	0	0	0	0	0	0	99.8	0
100526767	RNF103-CHMP3	0	0	0	0	0	0	0	0	0	0	0	0	0	0	100	0
140432	RNF113B	0.5	0.2	0.1	0	0	0	0	0	0	0	0	0	0.1	0	98.7	0.5
146310	RNF151	0	0	0	0	0	0	0	0	0	0	0	0	0	0	99.9	0
56163	RNF17	0	0.5	0	0	0.2	0	0	0	0	0	0	0.1	4.3	0	94.9	0
100507650	RNF212B	0	0	0	0	0	0	0	0	0	0	0	0	0	0	100	0
54763	ROPN1	0.1	0.1	0.1	5.4	0.1	0.1	0.3	0	0.1	0	0	0	0.1	0	93.6	0.1
152015	ROPN1B	0.1	0.2	0.5	2.7	0	0.6	0.1	0	0.2	0.2	0	0	0.2	0	95	0.2
55511	SAGE1	0	0	0.2	0	0	0	0	0	0	0	0	0	0	0	99.8	0
10648	SCGB1D1	0	0	0	0	0	0	0	0	0	0	0	0	0	0	100	0
124404	SEPT12	0.2	0.2	0.6	0	0	0	0	0	0	0	0	0	0	0.1	98.9	0
390502	SERPINA2	0	0	0	0	0	0	0	0	0	0	0	0	0	0	100	0
81626	SHCBP1L	0	0.1	0	0.1	0.1	0	0	0	0	0	0	0	0	0	99.8	0
284369	SIGLECL1	0.7	0.1	0	0	0	0	0	0	0	0	0	0	0	0	99.2	0
128646	SIRPD	0	0	0.1	0	0	0.1	0.2	0	0.1	1.7	0.8	0	0	0	96.4	0.5
221150	SKA3	0	0	0	0	0	0	0	0	0	0	0	0	0	0	100	0
652991	SKOR2	0	0	0	0	0	0	0	0	0	0	0	0	0	0	100	0
83447	SLC25A31	0	0.1	0.3	0.1	0	0	0	0	0	0.4	0	0.1	0	0	98.7	0.3
116369	SLC26A8	0.2	0.1	1.4	0.3	0	0	0	1.4	0.1	1.2	0.2	0.1	0.1	0	94.9	0
285641	SLC36A3	0	0	2.5	0.3	0	0.6	0.3	0	0	0	0	1.5	2.1	0	91.5	1.1
9152	SLC6A5	0	0	0	0	0	0	0	0	0	0	0	0	0	0	100	0
150159	SLC9B1	0	0	0	0	0	0	0	0	0	0	0	0	0	0	100	0
133482	SLCO6A1	0.1	0	0.1	0.1	0	0	0	0	0	0	0	0	0	0	99.7	0
200172	SLFNL1	0	0	0	0	0	0	0	0	0	0	0	0	0	0	100	0
27127	SMC1B	0	0.7	0.3	0	0	0	0	0	0	0.1	0.7	0.1	0.1	0	98	0
4184	SMCP	0.1	0	0	0	0	0	0	0	0	0	0	0	0	0	99.9	0
284274	SMIM21	0	0	2.8	0	0	0	0	0	0	0	0	0	0	0	97.2	0
644994	SMIM23	0	0	0	0	0	0	0	0	0	0	0	0	0	0	100	0
11063	SOX30	0	0.4	0.1	0.1	0.1	0.2	0.1	0.3	0.1	0	0.2	0.3	0.4	0	97.2	0.5
53340	SPA17	0	0	0	0	0	0	0	0	0	4.6	0	4.4	0	0	91	0
81833	SPACA1	0	0	0	0	0	0	1.2	0	0	0	0	0	0	0	98.8	0
124912	SPACA3	0	0	0	0	0	0	0	0	0	0	0	0.2	0.3	0	99.5	0
122258	SPACA7	0	0.1	0	0	0	0	0	0	0	0	0	0	0	0	99.9	0
653423	SPAG11A	0.3	0	0	0	0	0	0	0	0	0	0	0.3	0	0	99.4	0
10407	SPAG11B	0.2	0.1	0	0	0	0	0	0	0	0	0	0.1	0.1	0	99.4	0
6677	SPAM1	0	0	0	0	0	0	0.6	0	0	0	0	0	0	0	99.4	0
30014	SPANXA1	0.3	0	0	0.2	0	0	0	0	0	0	0	0	0	0	99.4	0.1
728712	SPANXA2	0.3	0	0	0.2	0	0	0	0	0	0	0	0	0	0	99.3	0.1
728695	SPANXB1	0	0.8	0.1	0	0	0.1	0	0	0	0	0	0	0	0	99	0
64663	SPANXC	0	0	0	0	0	0	0	0	0	0	0	0	0	0	100	0
64648	SPANXD	0	0	0	0	0	0	0	0	0	0	0	0	0	0	100	0
494118	SPANXN1	0	0	0	0	0	0	0	0	0	0	0	0	0	0	100	0
494119	SPANXN2	0	0	0	0	0	0	0	0	0	0	0	0	0	0	100	0
139067	SPANXN3	0	0.1	0.1	0	0	0	0	0	0	0	0	0	0	0	99.7	0
441525	SPANXN4	0	0	0	0	0	0	0	0	0	0	0	0	0	0	100	0
494197	SPANXN5	0	0	0	0	0	0	0	0	0	0	0	0	0	0	100	0
353324	SPATA12	0	2.2	0.4	1.8	0	0.2	0.4	0	0.4	0.8	0	0.3	0.4	0	92.6	0.6
83893	SPATA16	0	0.1	0	0	0.1	0	0.2	0	0	0	0	0	0	0	99.6	0
128153	SPATA17	0	0.1	0.4	0.4	0.3	0.2	1.5	0	0	2.2	0.1	2.4	0.2	0.2	90.8	1.2
219938	SPATA19	0	0	0.1	0	0	0	0	0	0	0	0	0.2	0	0	99.7	0
374955	SPATA21	0	6.6	0.5	0	0	0	0	0	0	0	0	2.1	0	0	90.8	0
84690	SPATA22	0.2	0.1	0	0.6	0	0.1	0	0.2	0	0	0.1	0.1	0.1	0	98.4	0
130560	SPATA3	0	0.2	0	0	0	0	0	0	0	0	0	0	0	0	99.8	0
647060	SPATA31A1	0	0	4.5	0.4	0	0	0	0	0	0	0	0.1	0	0	95.1	0
727830	SPATA31A3	0	0	2.8	0	0	0	0	0	0	0	0	0.1	0	0	97.2	0
727905	SPATA31A5	0	0	5.2	0.4	0	0	0	0	0	0	0	0.1	0	0	94.3	0
389730	SPATA31A6	0	0	4.2	0	0	0	0	0	0	0	0	0.1	0	0	95.7	0
26165	SPATA31A7	0	0	5.2	0.4	0	0	0	0	0	0	0	0.1	0	0	94.3	0
441452	SPATA31C1	0	0	0.3	0	0	0.1	0.2	0	0	0	0	0.1	0.1	0	99.2	0
645961	SPATA31C2	0	0	0.8	1	0	0.1	0.3	0	0	0	0.7	0.8	0.1	0	96.2	0
389763	SPATA31D1	0	0	0	0	0	0.9	0	1	0	0	0	0	0	0	98.1	0
389762	SPATA31D3	0	0	0	0	0	0	0	0	0	0	0	0	0	0	100	0
389761	SPATA31D4	0	0	0	0.2	0	0	0	0	0	0	0	0	0	0	99.8	0
286234	SPATA31E1	0	0	0	0	0	0	0	0	0	0	0	0	0	0	100	0
124783	SPATA32	0	0	0	0	0	0	0	0	0	0	0	0	0	0	100	0
124045	SPATA33	0	0	0	0	0	0	0	0	0	0	0	0	0	0	100	0
132851	SPATA4	0.2	0.1	0.2	0	0.4	0.1	0.7	0	0	1.6	0	1	0.3	0.1	94.4	0.9
145946	SPATA8	0.1	0.1	0	0	0.1	0	0.1	0	0	0	0.1	0	0.3	0	99.3	0
388333	SPDYE4	0	0	0	0	0	0	0	0	0	0.5	0	0	0	0	99.5	0
374768	SPEM1	0.2	0	0	0	0	0	0	0	0	0	0	0	0	0	99.8	0
220082	SPERT	0.3	0.3	0	0.2	0	0	0	0	0	0	0	0	0.3	0	99	0
6691	SPINK2	0.1	0.4	0.1	0.1	0.2	0	0	0.3	0	0.1	0.4	0	3.6	0	94.7	0.2
10816	SPINT3	0	0	0	0	0	0	0	0	0	0	0	0	0.5	0	99	0.5
391253	SPINT4	0	0	0	0	0	0	0	0	0	0	0	0	0	0	100	0
23626	SPO11	0	0.2	0	0	0	0	0	0	0	0	0	0	0	0	99.8	0
163778	SPRR4	0	0	0	0	0	0	0	0	0	0	0	0	0	0	100	0
136263	SSMEM1	0.3	0.5	0.2	0.4	0	0	0	0	0	0	0	0	0	0	98.6	0
6756	SSX1	0	0	0	0	0	0	0	0	0	0	0	0	1.2	0	92.4	6.4
6757	SSX2	0	0.1	0.1	0.6	0.1	0	0	0.1	0	0.1	0.1	0.1	0.1	0	96.3	2.3
727837	SSX2B	0	0	0.1	0.4	0	0	0	0	0	0.1	0	0	0	0	97.2	2.2
10214	SSX3	0.2	0	0	0.1	0	0	0	0	0	0.1	0	0	0	0	99	0.7
6758	SSX5	0.3	0	0.4	0.9	0.3	1.1	0	0	0	0	0	0	0	0	93.5	3.5
56164	STK31	0.1	0.3	0.8	0	0	0.1	0.3	0	0.3	0.4	0	1	0.3	0	95.8	0.6
169436	STKLD1	0	0	0	0	0	0	0	0	0	0	0	0	0	0	100	0
391365	SULT6B1	0	0	0	0	0	0	0	0	0	0	0	0	0	0	100	0
256979	SUN3	0.4	1.1	0.9	0.3	0.1	0	0.6	0.1	0.2	0.4	1	0.2	0.2	0.3	93.6	0.5
140732	SUN5	0	0	0	0	0	0	0	0	0	0	0	0	0	0	100	0
100130958	SYCE1L	0	0	0	0	0	0	0	0	0	0	0	0	0	0	100	0
256126	SYCE2	1.7	0	5.7	0	1.8	0	0	0	0	0	0	0	0	0	90.8	0
644186	SYCE3	0.7	0.1	1.3	0.5	0	0.2	0.6	1	0.2	0.3	0	0.2	0.3	0	94.3	0.2
342898	SYCN	0	0	0	0	0	0	0	0	0	0	0	0	0	0	100	0
6847	SYCP1	1.3	0	0	0.2	0	0	0	0	0.1	0	0	0	0	0	98.4	0
23546	SYNGR4	0	0	0.2	0	0	0	0.3	0	0	0.2	0	0	0	0	99.2	0.1
219793	TBATA	0.7	1.8	0	0.3	0.8	0	1.1	0	0	0	1.2	0	0	0	94	0
161514	TBC1D21	0	0	0.1	0	0	0	0	0	0	0	0	0	0	0	99.9	0
126637	TCHHL1	0	0	0	0	0	0	0	0	0	0	0	0	0	0	100	0
6953	TCP10	0	0	0	0	0	0	0	0	0	0	0.7	0.1	0	0	99.2	0
401285	TCP10L2	0	0	0	0	0	0	0	0	0	0	0.4	0.1	0	0	99.4	0.1
6954	TCP11	0.1	0.1	0.2	0	0	0	0.1	0	0	0.2	0	0.3	0	0	98.5	0.2
6991	TCTE3	0	0	0.8	0	0	0.1	0	0	1.2	0	0	0	0	0	97.9	0
91646	TDRD12	2.7	0	0	1.1	1.2	0.2	0.2	0.8	0	0	0	1.4	0.6	0	91.5	0.2
146279	TEKT5	0.1	0.5	0.6	0.1	0	0.1	0	0.1	0.4	0	1.1	0.3	0.5	0	96.2	0
83639	TEX101	0.4	1.3	0.6	0.8	0.7	0.2	0.5	0.3	0.3	0.7	0.4	0.7	0.4	0.4	91.5	0.7
56159	TEX11	0.1	0.9	0.9	0.3	0.6	0.2	1.2	0	0	0.1	1.3	0.3	0.7	0.3	92.9	0.1
56157	TEX13A	0	0	0	0	0	0	0	0	0	0	0	0	0	0	100	0
56156	TEX13B	0	0	0	0	0	0	0	0	0	0	0	0	0	0	100	0
56155	TEX14	0	3.2	0	0	0	0	0	0.3	0	0	0	0	0	0	96.5	0
56154	TEX15	0.1	0.1	2.7	0.1	0.1	0.1	0.1	0	0.1	0	0	0.4	1	0	95.1	0.1
400629	TEX19	0	0.1	0.1	0	0	0	0	0	0	0	0.2	0.2	0	0	99.2	0.1
1527	TEX28	0	0	0	0	0	0	0	0	0	0	0	2.2	0	0	97.8	0
339669	TEX33	0.5	0	0	0	0	0	0	0	0	0	0	0	0	0	99.5	0
84066	TEX35	0.1	0.4	0.1	0	0	0.1	0	0	0.1	0	0	0	0	0	99.3	0
387718	TEX36	0	0	0	0	0	0	0	0	0	0	0	0	0	0	100	0
200523	TEX37	0	0	0	0	0	0	0	0	0	0	0	0	0	0	100	0
374973	TEX38	0.2	0.2	0	0.1	0	0	0	0	0	0	0	0	0.1	0	99.2	0.2
25858	TEX40	0.2	0.1	0.3	0.1	0.1	0	0	0	0	0	0.1	0	0.1	0	98.6	0.5
389320	TEX43	0	0	0	0	0	0	0	0	0	0	7.6	0	0	0	92.4	0
90316	TGIF2LX	0	0	0	0	0	0	0	0	0	0	0	0	0	0	100	0
90655	TGIF2LY	0	0	0	0	0	0	0	0	0	0	0	0	0	0	100	0
116179	TGM7	4.3	0.6	0	0	0	0	0	0	0	0	0	0	0	2.2	92.2	0.6
51298	THEG	0	0.1	0.2	0.1	0.1	0	0	0	0	0	0	0	0	0	99.5	0
100507527	THEG5	0	0	1.1	0	0	0	0	0	0	0	0	0	1.4	0	97.5	0
127391	TMCO2	0	0	0	0	0	0	0	0.4	0	0.6	0	0	0	0	99	0
145942	TMCO5A	0.1	0.2	0	0	0	0	0	0	0	0.3	0	0.2	0	0	99.3	0
338949	TMEM202	0	0	0	0	0	0	0	0	0	0	0	0	0	0	100	0
100505993	TMEM210	0	0	0.3	0	0	0	0	0	0	0	0	0	0	0	99.7	0
221468	TMEM217	0	0	0	0	0	0	0	0	0	0	0	0	0	0	100	0
338661	TMEM225	0	0	0	0	0	0	0	0	0	0	0	0	0	0	100	0
100288797	TMEM239	0	0.5	0	0	0	0	0	0	0	0	0	0	0	0	99.5	0
388946	TMEM247	0	0.5	0	0	0	0	0	0	0	0	0	0	0	0	99.5	0
203562	TMEM31	0.3	0.4	0.7	0.2	0.3	0	1	0	0	0.2	0.3	0	0.2	0	96	0.2
440955	TMEM89	0	4.1	0	0	0	0.9	0	0	0	0	0	0	0	0	90	5
339168	TMEM95	0	0	1.7	0	0.8	0	0	0	0	0	0	0	0	0	97.5	0
389208	TMPRSS11F	0	0	0	0	0	0	0	0	0	0	0	8.5	0	0	91.5	0
283471	TMPRSS12	0	0	0	0	0	0	0.2	0	0	0	0.4	0	0.3	0	98.5	0.6
7141	TNP1	0	0.1	0	0	0	0	0	0	0	0	0	0	0	0	99.8	0
7142	TNP2	1.9	0	0	1	0	0	0	0	0	0	0	0	0	0	97.1	0
375337	TOPAZ1	0	0	0	0	0	0	0	0	0	0	0	0	0	0	100	0
729355	TP53TG3B	0.1	0.7	1.4	0.9	0.6	1.5	0	1.8	0	0	1.6	0.4	0	0	90.7	0.2
89882	TPD52L3	0.1	0.5	0	0	0	0	0	0	0	0	0	0	0.1	0	99.3	0
122664	TPPP2	0	0.3	0.2	0	0	0.2	0.2	0	1.1	0	0	0	0	1	97.1	0
284355	TPRX1	1.7	0	0	1.7	0	0	0	0	0	0	0	1.6	0	0	94.9	0
7179	TPTE	0	0.1	0	0	0	0	0	0	0	0	0	0	0	0	99.8	0
287015	TRIM42	0	1.3	0.1	0	0.6	0	0.1	0	0	0	0	0	0	0	97.8	0
129868	TRIM43	0	0	5.8	0	0	0.7	0	0	0	0	0	0	0	0	93.4	0
653192	TRIM43B	0	0	8.1	0	0	0.7	0	0	0	0	0	0	0	0	91.2	0
79097	TRIM48	0	0	0	0	0	0	0	0	0	2.2	0	0	0	0	97.8	0
57093	TRIM49	0	0	0.9	0	0	0	0	0	0	1.9	0	0	0	0	97.2	0
131405	TRIM71	0.1	0.2	1.3	0	0	0	2.2	2.4	0	2.8	0	0.3	0	0	90.7	0
339976	TRIML1	0.7	0	0	0.5	0	0	0	0	0	0	0	0	0	0	98.7	0
205860	TRIML2	0	0	2.9	0	0	1.8	0	0	0	0	0	0	0	0	95.3	0
100329135	TRPC5OS	0	0	3.5	0.1	0	0	1.8	0	0	0	0	0	0	0	94.5	0.2
128229	TSACC	0.2	0	0.1	0.1	0	0	0	0	0.2	0	0	0	0	0	99.4	0
7258	TSPY1	0	0	0	0	0	0	0	0	0	0	0	0	0	0	99.9	0
100289087	TSPY10	0	0.1	0	0	0.1	0	0.1	0	0	0	0	0	0	0	99.8	0
64591	TSPY2	0	0	0	0	0	0	0	0	0	0	0	0	0	0	99.9	0
728137	TSPY3	0	0.1	0	0	0.1	0	0.1	0	0	0	0	0	0	0	99.8	0
728395	TSPY4	0	0.1	0	0	0	0	0	0	0	0	0	0	0	0	99.8	0
728403	TSPY8	0	0	0	0	0	0	0	0	0	0	0	0	0	0	99.9	0
199223	TTC21A	0	0	0	0	0	0	0	0	0	0	0	0	0	0	100	0
83894	TTC29	0.1	0	0.5	0.1	0	0	0	0	0	3.3	0	2.4	0	0	93.6	0.1
7272	TTK	0.6	1.2	0.2	1.4	0.7	0.3	0.7	0.4	0	0.9	0.8	0.8	0.3	0	91	0.8
83887	TTLL2	0.3	0.8	0.3	0.3	0.6	0	1	0	0	0.5	0	0.2	1.1	0	94.9	0
7278	TUBA3C	0.1	0.2	0	0	0	0.6	0	0	0	0	0	0	0	0	98.9	0
84203	TXNDC2	0.2	0.5	0.1	0	0.8	0	0	0	0	0.3	0.2	0.6	0.3	0.4	96.4	0.3
255220	TXNDC8	0	0	0.1	0	0	0	0	0	0	0	0	0.2	0	0	99.7	0
148581	UBE2U	0	0.1	0	0	0	2.7	0	0	0	0	0	0	0	0	97.2	0
50613	UBQLN3	0.2	0	0	0	0	0	0	0	0	0	0	0	0	0	99.8	0
26609	VCX	0	0.3	0.4	0	0	0	0.1	0	0	0	0	0	0	0.3	98.6	0.2
51480	VCX2	0	0.2	0.1	0	0	0	0	0	0	0	0	0	0	0	99.5	0.2
51481	VCX3A	0	0.3	0.1	0.1	0	0	0.1	0	0	0	0	0.2	0	0.4	98.7	0.1
425054	VCX3B	0.1	0.2	0	0.4	0	0	0.2	0	0.2	0	0	0.1	0.1	0.6	97.1	1
9084	VCY	0	0	0.1	0	0	0	0	0	0	0	0	0	0	0	99.8	0.1
353513	VCY1B	0	0	0.1	0	0	0	0	0	0	0	0	0	0	0	99.8	0.1
135886	WBSCR28	0.4	0	0	0	0.3	0	0	0	0	0.2	0	0.6	0	0	98.4	0
128025	WDR64	0.1	2.9	0.9	1.6	0.1	0.1	0	0.5	0	0	0	0.7	0	0	93	0.1
83889	WDR87	0	0.2	0.2	0	0	0	0	0	0	0	0	0	0	0	99.4	0.2
140832	WFDC10A	0	2.3	1.2	0	0	0	0	0	0	0	0	1.2	0.6	0	94.6	0
259239	WFDC11	0	0	0	0	0	0	0	0	0	0	0	0	0	0	100	0
259240	WFDC9	0.2	0	0	0	0	0	0	0	0	0	0	0	0.2	0	99.6	0
653220	XAGE1B	0.1	0.3	0	0	0	0.1	0	0	0	0.3	0	0	0	0	99.2	0
653067	XAGE1E	0.1	0.3	0	0	0	0.1	0	0	0	0.3	0	0	0	0	99.2	0
170627	XAGE5	0	0	0	0	0	0	0	0	0	0	0	0	0	0	100	0
150165	XKR3	0	0	0	0.3	0	0	0	0	0	0	0.8	0.1	0	0	98.6	0.1
51087	YBX2	0.5	1.2	0.2	0	0.9	0	0.4	0	0.1	0	0.3	0.1	0.6	0	95.8	0
7455	ZAN	0	0	0	0	0	0	0.9	2	2.8	0	0.6	0	0	0	93.2	0.6
326340	ZAR1	0	0	5.7	0	0	0	0	0	0	0	0	0	0	0	92.6	1.7
153918	ZC2HC1B	0.2	1.6	0.4	0.4	0	0	0	1.1	0	0	0	0.2	0	0	96	0
90827	ZNF479	0	1	0.9	0.1	0	0.3	0.5	0.1	0.3	0.5	0.4	0.2	0.8	0	93.1	1.9
147741	ZNF560	0	0.2	0	0	0	0.1	0	0	0	0	0.7	1.1	0	0	96	1.9
100287226	ZNF729	0.1	1.3	0.5	0.2	0.1	0.2	1.6	0.4	0.1	0.1	0.3	0.8	0.2	0.1	93.9	0.1
11055	ZPBP	0.1	0.3	0	0	0	0	0	0	0	0	0	0.1	0	0	99.4	0.1
124626	ZPBP2	0	0.5	0	0.2	0	0	0	0.2	0	0	0	0	0	0	99.1	0
151112	ZSWIM2	0.9	0	0.8	1.1	0	0	0	0	0	0	0	0	0	0	97.2	0

## Sheet: Human Body Map (FPKM)
EntrezID	Gene Name	adipose_tissue	adrenal_gland	brain	breast	colon	heart	kidney	leukocyte	liver	lung	lymph_node	ovary	prostate	skeletal_muscle	testis	thyriod
84696	ABHD1	0	0	0	0	0	0	0	0	0	0	0	0	0	0	13.2595	0
49	ACR	1.02266	0	0.389874	0.53905	0.0579898	0.051792	0.0346116	0	0.129041	0.321983	0.0106586	0.276791	0.211518	0.0539262	37.0044	0.355815
56	ACRV1	0.0954623	0.146486	1.11072	0	0.0181007	0	0	0	0	0	0	0.0544398	0	0	38.3176	0.0722941
81616	ACSBG2	0.0654984	0.108369	0	0.0617402	0.0463576	0	0.0876189	0.0494447	0	0.107568	0	0	0.396397	0	63.3449	0.530772
81569	ACTL8	0	0.0261938	0.0173193	0	0	0	0	0	0	0	0	0	0	0	5.73649	0.0238721
132612	ADAD1	0.0738558	0.0321012	0.0168633	0.0752537	0	0	0	0	0	0	0	0	0	0	73.4915	0
8749	ADAM18	0.0454902	0.0326853	0	0	0	0.00974549	0	0	0	0	0	0	0	0	11.6083	0
2515	ADAM2	0	0.0503446	0	0	0	0	0	0	0	0	0	0	0.120247	0	18.5113	0
11086	ADAM29	0	0.0312054	0.0726517	0.0204648	0	0	0.0195232	0.0276058	0	0.0521838	0	0	0.018175	0.0325033	18.933	0.00473748
8756	ADAM7	0.0430905	0.02676	0	0.00438715	0.0207317	0	0.0671288	0	0	0	0	0	0.528131	0	141.36	0
80070	ADAMTS20	0	0	0	0	0	0	0	0	0	0	0	0	0	0	0.121266	0.00465506
149685	ADIG	0	0	0.0262861	0	0	0.0205732	0.0478943	0	0	0	0	0	0	0	11.0715	0.224881
57491	AHRR	0	0	0	0	0	0	0	0	0	0	0	0	0	0	2.19865	0
8852	AKAP4	0.182919	0.0432799	0	0	0.00502425	0	0.0101472	0	0	0.0295714	0	0.00495541	0	0	111.507	0.0492809
55821	ALLC	0	0.412577	0.011644	0.0348444	0	0.00976069	0.227726	0	0.121496	0	0	0	0.00995646	0.0812454	11.2913	0
151254	ALS2CR11	0.169712	0.156842	0.344335	0.537219	0.0197318	1.23299	0.0316086	0.118485	0.0185448	0.15595	0.0539925	0.338878	0.0609069	0	31.3415	0.0719406
266	AMELY	0	0	0	0	0	0	0	0	0	0	0	0	0	0	0.20465	0
647589	ANHX	0.0179355	0	0	0	0	0	0	0	0	0	0	0	0	0	3.31576	0
56311	ANKRD7	0.11063	0.165569	0.163099	0.0752113	0.140799	0.0418842	0.210028	0	0	0	0	0.224023	0.181777	0	384.132	0.44133
100526739	APITD1-CORT	0	0	0	0	0	0	0	0	0	0	0	0	0	0	12.579	0
127247	ASB17	0	0	0	0	0.105889	0	0	0	0	0	0	0	0	0	33.7189	0
136991	ASZ1	0	0.0184153	0.00524934	0.00517586	0.000814527	0	0	0	0	0	0.00231304	0.00963876	0	0	8.21671	0.0071891
79000	AUNIP	0	0	0	0	0	0	0	0	0	0	0	0	0	0	12.2576	0
126859	AXDND1	0.0520567	0	0.0403703	0.0132502	0.0375672	0.0077907	0	0	0.016034	0.0370169	0.0365783	0.376646	0.192952	0	26.0042	0.0640334
140836	BANF2	0.360131	0	0	0	0	0	0	0	0	0	0	0	0	0	26.7043	0
343472	BARHL2	0	0	0.0111642	0	0	0	0	0	0	0	0	0	0	0	2.80418	0
66037	BOLL	0.0677749	0.232828	0.0605259	0.207867	0.0258344	0.0677327	0.0556411	0.0283886	0.0123594	0.0511258	0.0550731	0.0424593	0.0225164	1.41903	29.0541	0.421957
128861	BPIFA3	0	0	0	0	0	0	0	0	0	0	0	0	0	0	35.5859	0
359710	BPIFB3	0	0	0	0	0	0	0	0	0	0	0	0	0	0	0.190593	0
254240	BPIFC	0	0	0	0	0	0	0	0	0	0	0	0	0	0	0.204378	0
9083	BPY2	0	0	0	0	0	0	0	0	0	0	0	0	0	0	0.625115	0
442867	BPY2B	0	0	0	0	0	0	0	0	0	0	0	0	0	0	0.625115	0
442868	BPY2C	0	0	0	0	0	0	0	0	0	0	0	0	0	0	0.625115	0
676	BRDT	0.129749	0.210641	0.0695324	0.0923199	0.0665526	0.0715101	0.169594	0.0693716	0.0293416	0.158355	0.157594	0.0915212	0.14591	0.0770137	77.0051	0.0938428
100131137	BSPH1	0	0	0	0	0	0	0	0	0	0	0	0	0	0	14.029	0
390259	BSX	0	0	0	0	0	0	0	0	0	0	0	0	0	0	0.055431	0
54766	BTG4	0	0	0.0361728	0	0	0	0	0	0	0.899075	0	0.0509753	0	0	11.6053	0
399814	C10orf120	0	0	0	0	0	0	0	0	0	0	0	0	0	0	22.0669	0
282966	C10orf53	0.210516	0	0	0	0	0	0	0	0	0	0	0.167204	0	0	20.3656	0
54494	C11orf71	0	0	0	0	0	0	0	0	0	0	0	0	0	0	29.0149	0
143678	C11orf94	0.121117	0	0	0	0	0	0	0	0	0	0	0	0	0	13.168	0
283461	C12orf40	0	0.0220839	0.00550576	0.116885	0	0.00951378	0	0	0	0	0	0	0.0385207	0	2.84789	0
160419	C12orf50	0	0	0	0	0.0536462	0	0	0	0	0	0	0	0	0	17.8578	0
121273	C12orf54	0.192476	0.0443696	0.116764	0.0873968	0	0.0688307	0.098683	0	0.0721309	0.106857	0	0.361424	0.793937	0	24.0522	0.0607741
283403	C12orf80	0	0	0	0	0	0	0	0	0	0	0	0	0	0	3.47953	0.0370368
283598	C14orf177	0	0	0	0	0	0	0	0	0	0	0	0	0	0	0.0121308	0
145858	C15orf32	0	0	0	0	0	0	0	0	0	0	0	0	0	0	0.119716	0
145645	C15orf43	0	0	0	0	0	0	0	0	0	0.0597254	0	0	0.103446	0	10.7833	0.0376572
123970	C16orf78	0	0.0588982	0	0	0	0	0	0	0	0	0	0	0	0	15.1874	0
388276	C16orf97	0	0	0	0	0	0	0	0	0	0	0	0	0	0	1.24768	0
284071	C17orf104	0.0397578	0.117965	0.241123	0	0	0.281793	0.400141	0	0.035369	0.0526012	0.0956605	0.143044	0.266107	0.180973	20.4746	0
284067	C17orf105	0	0	0	0	0	0	0.108635	0	0	0	0	0	0	0	44.1767	0
100506650	C17orf112	0	0	0	0	0	0	0	0	0	0	0	0	0	0	2.49034	0
146853	C17orf50	0.0174656	0.036217	0.141423	0.0178296	0	0	0	0	0	0.0766943	0.0447571	0.0165957	0.133127	0	19.3358	0.0991558
124773	C17orf64	0.249966	0.239285	0.0388135	0.255265	0.0182269	0	0.0714509	0	0	0	0	0	0	0	44.2637	0.163824
201243	C17orf74	0	0.0301865	0.0597424	0	0.0185941	0	0	0	0	0	0	0	0	0	24.4536	0.0183441
388381	C17orf98	0.087397	0	0	0	0	0	0	0	0	0	0.13211	0.0834239	0	0	13.9954	0
644041	C18orf63	0	0	0.00583284	0	0	0	0.00550519	0	0	0	0	0.00533302	0	0.0263355	4.16168	0
374877	C19orf45	0.0380395	0.0590982	0.318317	0.0581546	0.0182058	0	0	0.0254987	0.0170781	0	0	0.00902374	0.0671595	0	7.04152	0.020949
646457	C19orf67	0.045452	0	0	0	0	0	0	0	0	0	0	0	0	0	2.98172	0
147646	C19orf84	0.0509752	0.0792284	0.0129975	0	0.0972704	0	0	0.0447852	0	0	0.133762	0.0241982	0	0	30.4751	0.0120421
200159	C1orf100	0	0	0	0	0	0	0	0	0	0	0	0	0	0	21.7351	0
284680	C1orf111	0	0	0.283888	0.0451773	0	0.0990075	0	0	0.0644173	0.1053	0	0	0.101403	0	14.0027	0
388649	C1orf146	0	0	0	0	0	0	0.123958	0	0	0	0	0	0	0	8.29162	0
284498	C1orf167	0	0	0	0	0	0	0	0	0	0	0	0	0	0	3.86973	0
284546	C1orf185	0	0	0.104057	0	0	0	0	0	0	0	0	0	0	0	12.1137	0
729059	C1orf234	0.426767	0.222238	0.204177	0	0	0	0.3587	0	0.154576	0	0	0	0	0	35.0516	0
84970	C1orf94	0	0	0.579383	0	0.00690934	0	0	0	0	0	0	0	0.0321811	0	6.12878	0
128653	C20orf141	0.075037	0.194997	0	0	0.0698439	0	0.0329953	0	0	0	0	0	0	0	16.8699	0
128864	C20orf144	0	0	0	0.0885406	0	0	0.0373257	0	0	0	0	0	0	0	22.1176	0
79025	C20orf195	0	0.361016	0.0321306	0.0161551	0.135516	0.0263682	0.0743088	0.191607	0	0.282557	0	0	0.0946402	0.0826418	89.7701	0.0299441
100128496	C20orf78	0	0	0	0	0	0	0	0	0	0	0	0	0	0	1.82292	0
150297	C22orf42	0	0	0	0	0	0	0	0	0	0	0	0	0.201459	0	2.61673	0
285051	C2orf61	0	0.0297629	0	0	0	0	0	0.117064	0	0	0.051747	0.0408965	0.124	0	6.05815	0.00677994
388960	C2orf78	0	0	0	0	0	0.00434116	0	0	0	0	0	0	0	0	2.57891	0
84077	C3orf20	0	0	0	0.0214291	0	0	0.020442	0	0	0	0.047871	0	0	0	3.55809	0.00496458
152065	C3orf22	0	0.0203168	0	0	0	0	0	0	0	0	0	0	0	0	10.4175	0
152405	C3orf30	0	0.0269851	0	0	0	0	0.0416961	0	0	0	0	0	0	0	31.6376	0
285311	C3orf56	0	0	0	0	0	0	0	0	0	0	0	0	0	0	0.508604	0
152118	C3orf79	0	0	0	0	0	0	0	0	0	0	0	0	0	0	0.0378098	0
646498	C3orf84	0	0	0	0	0	0	0	0	0	0	0	0	0	0	1.43387	0
84103	C4orf17	0	0	0	0	0	0	0	0	0	0	0	0.0372219	0	0	13.5019	0
152940	C4orf45	0	0	0.0966677	0	0	0.0381959	0	0	0	0	0	0	0	0	34.0478	0.0686329
646603	C4orf51	0	0	0	0	0	0	0	0	0	0	0	0.109306	0	0	7.59057	0
133491	C5orf47	0	0.0370913	0.235325	0.0243265	0	0.0477272	0	0	0	0	0	0	0	0	13.2813	0.360439
100190949	C5orf52	0	0.191347	0	0	0	0	0	0	0	0	0	0	0	0	11.7735	0
133874	C5orf58	0	0	0	0	0	0.251438	0	0	0	1.38273	0	0.318788	0.954705	0.501346	202.566	0.56088
404220	C6orf201	0	0	0	0	0	0	0	0	0	0	0	0	0	0	16.5836	0
100130967	C6orf99	0.0590897	0.147376	0.924175	0	0	0.166397	0.533275	0	0.0836448	0.226241	0.417036	0.10138	0	0	80.8602	0.033717
202865	C7orf33	0	0	0	0	0	0	0	0	0	0	0	0	0	0	0.045679	0
135927	C7orf34	0	0.0823501	0	0.0270447	0	0	0	0	0	0	0.0216251	0.0251666	0	0	27.1234	0
219557	C7orf62	0	0	0	0	0	0	0	0	0	0	0	0	0	0	18.6538	0.302172
154907	C7orf66	0	0	0	0	0	0	0	0	0	0	0	0	0	0	0.715379	0
100130988	C7orf72	0	0	0	0	0	0.0100749	0	0	0	0	0	0	0	0	1.49701	0
203076	C8orf74	0	0	0	0	0	0	0	0	0	0	0	0	0	0	7.34918	0
138724	C9orf131	0.055283	0.0611135	0.324114	0.136031	0.0620428	0.1156	0.0793913	0	0.0552566	0	0	0.148502	0.0417571	0.0512133	13.1745	0.186699
389766	C9orf153	0.0510969	0.109919	0	0.0600634	0.0244795	0.0594853	0	0	0.0461312	0.188997	0.0228376	0	0.0453459	0	6.56059	0.0884147
257169	C9orf43	0	0	0	0	0	0	0	0	0	0	0	0	0	0	24.6108	0
138240	C9orf57	0	0	0.0111554	0	0	0	0	0.0773946	0.0194354	0	0	0	0	0	3.82359	0
85438	CABS1	0.0315209	0	0	0	0	0	0	0	0	0	0	0	0	0	24.5	0
26256	CABYR	0.368154	0	0	0.901112	0.596819	0	0	0.0758433	0.203277	0.286634	0.993238	1.76499	0.801851	0	163.681	0.429063
285782	CAGE1	0.00956078	0.0672071	0	0.0298773	0.00769648	0.00859586	0.0284088	0.0119838	0	0.00907925	0.00624862	0.0256195	0.0449082	0	5.47805	0.0250172
125972	CALR3	0	0.0676841	0	0.119917	0	0.0110731	0	0.091665	0	0	0	0.0124036	0	0	25.2928	0
378807	CATSPER4	0	0	0	0.0118651	0	0	0	0	0	0	0	0	0.0101575	0.0517999	4.05044	0
126402	CCDC105	0	0.0374986	0	0	0	0	0	0	0	0	0	0	0.00801004	0	6.87871	0
147872	CCDC155	0	0.0329314	0	0.019439	0	0	0	0.0115663	0	0	0	0	0.0571147	0	12.1427	0
100130274	CCDC166	0	0	0	0	0	0	0	0	0	0	0	0	0	0	0.419978	0.0120194
374355	CCDC172	0	0	0.0192345	0	0	0	0	0	0	0	0	0	0	0	8.29965	0
100500938	CCDC179	0.0746634	0.0774865	0	0	0	0	0	0	0	0	0	0	0	0	9.99551	0
146849	CCDC42	0.0361218	0.174649	0	0	0	0	0.0423697	0.194157	0.0130807	0.0400883	0.116783	0.0285038	0	0	42.6563	0
84660	CCDC62	0.150847	0.210777	0.294054	0.048511	0.0263841	0.081773	0.0409784	0.121693	0.00421833	0.0877242	0.385673	0.0974705	0.248807	0.439632	51.4543	0.241334
160762	CCDC63	0.0647929	0	0	0	0	0	0	0	0	0	0	0	0	0.762573	7.72577	0
83446	CCDC70	0	0.0468664	0.0306289	0	0	0	0	0	0	0	0	0	0	0	39.68	0.0142517
283847	CCDC79	0.0185359	0	0.0191084	0.025172	0	0	0.0478388	0	0	0	0.0447273	0	0	0	5.71093	0
220047	CCDC83	0.0134775	0	0.00694051	0	0	0	0.00651028	0	0	0	0	0	0	0	14.2196	0
196477	CCER1	0	0	0	0	0	0	0	0	0	0	0	0	0	0	9.0453	0
10850	CCL27	0	0	0	0	0	0	0	0	0	0	0	0	0	0	7.66645	0
146822	CDRT15	0	0.0906217	0	0.0894033	0	0.0463087	0.037641	0	0.0329759	0	0.181179	0	0	0	5.07252	0
256223	CDRT15L2	0.0170906	0	0.255922	0	0	0	0.031964	0	0	0.0150411	0.0438775	0	0	0	6.16027	0
23436	CELA3B	0	0	0	0	0	0	0.0168914	0	0	0	0	0	0	0.0155729	0.633312	0
204219	CERS3	0.0223037	0.0384723	0.0461718	0.0151367	0.003579	0.0100562	0	0.0480002	0.00689375	0	0.034078	0.0422849	0.112415	0	4.47411	0.0175186
81494	CFHR5	0	0	0	0	0	0	0	0	0	0	0	0	0	0	0.120118	0
117286	CIB3	0	0	0	0	0	0	0	0	0	0	0	0.0318612	0	0	1.49188	0
130106	CIB4	0	0	0	0	0	0	0	0	0	0.0689924	0	0	0.334314	0	4.92219	0.0525507
340204	CLPSL1	0	0	0	0	0	0	0	0	0	0	0	0	0.212198	0	17.1758	0
389383	CLPSL2	0	0.378457	0.0512299	0	0	0	0	0	0	0	0	0	0.0504365	0	10.5584	0
7401	CLRN1	0	0	0	0	0	0	0	0	0	0	0	0	0	0	0.0442002	0
645104	CLRN2	0	0	0	0	0	0	0	0	0	0	0	0	0	0	0.109563	0
113540	CMTM1	0	0	0.422342	0	0	0	0.524585	0	0	0	0	1.36403	0	0	24.5829	0
168975	CNBD1	0	0	0	0.0114696	0	0	0	0	0	0	0	0.0747443	0	0	4.66193	0
140894	CNBD2	0.0268321	0.111155	0.119323	0.0455734	0	0.0467233	0.145865	0	0.0644472	0	0	0.084505	0.10295	0	7.84645	0.109753
1260	CNGA2	0	0	0	0	0	0	0	0	0	0	0	0	0	0	0.0833147	0
124817	CNTD1	0	0	0	0	0	0	0	0	0	0	0	0	0	0	22.064	0
170712	COX7B2	0.283229	0	0	0	0	0	0	0	0	0	0	0	0	0	71.5513	0
341947	COX8C	0.54194	0.153858	0.0948728	0	0	0.372671	0	0	0	0.807569	0.363484	0.14122	0	0	24.8472	0
93979	CPA5	0.0167892	0.0908305	0.0172451	0	0	0	0	0.0417494	0	0	0.13481	0	0	0	5.64306	0.0218268
53336	CPXCR1	0	0	0	0	0	0	0	0	0	0	0	0	0	0	6.80967	0
167	CRISP1	0.141145	0.127904	0.0181096	0	0	0	0	0	0	0	0	0	3.32699	0	110.684	0
7180	CRISP2	0.259789	0.115359	0.0378744	0.0369659	0.263559	0	0.32872	0	0	2.65673	0	2.15957	1.21043	0	205.825	0.0467542
1413	CRYBA4	0	0.354409	0	0	0	0.0192744	0	0	0	0	0	0	0	0	3.73378	0
1420	CRYGC	0	0	0	0	0	0	0	0	0	0	0	0	0	0	1.02253	0
1442	CSH1	0	0	0	0	0	0.00827398	0	0	0	0	0	0	0	0	0.280717	0
1443	CSH2	0	0	0	0	0	0.00867539	0	0	0	0	0.0132754	0	0	0	0.464857	0
1444	CSHL1	0	0	0	0	0	0	0	0	0	0	0	0	0	0	0.0142629	0
1448	CSN3	0	0	0	0	0	0	0	0	0	0	0	0	0	0	0.967348	0
10047	CST8	0.0269181	0	0	0	0	0	0	0	0	0	0	0	0	0	11.1741	0
128822	CST9	0	0	0	0.0192493	0	0	0	0	0	0	0	0	0	0	0.794109	0
128821	CST9L	0.0385659	0	0	0	0	0.0157169	0	0	0	0	0	0	0	0	23.021	0
128817	CSTL1	0	0	0	0	0	0	0	0	0	0	0	0	0	0	1.4172	0
541466	CT45A1	0	0	0	0.0086241	0	0	0	0	0	0	0	0	0.00939573	0	4.39442	0
102723631	CT45A10	0.0594936	0.0231235	0.0486992	0.00777317	0.0197032	0.0186933	0.0166168	0	0	0.0132552	0	0	0.00760141	0	7.82795	0
728911	CT45A2	0	0.0279777	0.029208	0.0109271	0	0	0	0	0	0	0	0	0.00637737	0	3.36347	0
441519	CT45A3	0.00960053	0	0	0.00898036	0.0193946	0.0380217	0.0260755	0	0	0.0203348	0	0	0.00962285	0	7.37009	0
441521	CT45A5	0	0.0279777	0.0423341	0.0109271	0.0225235	0.0285157	0.0260758	0	0	0.0203342	0	0	0.00637737	0	3.36347	0
541465	CT45A6	0	0.0279777	0.029208	0.0109271	0	0	0	0	0	0	0	0	0.00637737	0	3.36347	0
101060211	CT45A7	0.0144041	0	0.0289531	0	0.0311898	0.0190118	0.026077	0	0	0.0203358	0	0	0	0	10.4936	0
102723737	CT45A8	0	0.0279777	0.029208	0.0109271	0	0	0	0	0	0	0	0	0.00637737	0	3.36347	0
102723680	CT45A9	0	0.0279777	0.029208	0.0109271	0	0	0	0	0	0	0	0	0.00637737	0	3.36347	0
728096	CT47A1	0	0	0	0	0	0	0	0	0	0	0	0	0	0	4.22672	0.00224248
728036	CT47A10	0	0	0	0	0	0	0	0	0	0	0	0	0	0	18.1018	0.00896992
255313	CT47A11	0	0	0	0	0	0	0	0	0	0	0	0	0	0	18.1018	0.00896992
100507170	CT47A12	0	0	0	0	0	0	0	0	0	0	0	0	0	0	18.1018	0.00896992
728090	CT47A2	0	0	0	0	0	0	0	0	0	0	0	0	0	0	18.1018	0.00896992
728082	CT47A3	0	0	0	0	0	0	0	0	0	0	0	0	0	0	18.1018	0.00896992
728075	CT47A4	0	0	0	0	0	0	0	0	0	0	0	0	0	0	18.1018	0.00896992
728072	CT47A5	0	0	0	0	0	0	0	0	0	0	0	0	0	0	18.1018	0.00896992
728062	CT47A6	0	0	0	0	0	0	0	0	0	0	0	0	0	0	2.10937	0.00112124
653282	CT47A7	0	0	0	0	0	0	0	0	0	0	0	0	0	0	0.767939	0.00112124
728049	CT47A8	0	0	0	0	0	0	0	0	0	0	0	0	0	0	18.1018	0.00896992
728042	CT47A9	0	0	0	0	0	0	0	0	0	0	0	0	0	0	18.1018	0.00896992
643311	CT47B1	0	0	0	0	0	0	0	0	0	0	0	0	0	0	2.87426	0
196993	CT62	0.00859186	0	0.0617563	0	0	0	0	0	0.023261	0	0	0.0489081	0.0381088	0	13.2158	0.024328
203413	CT83	0.127794	0.0886141	0	0	0	0	0	0	0	0	0	0	0	0	52.7056	0.121778
140690	CTCFL	0.0439224	0.0896124	0.0128749	0.099838	0.00690934	0.0435475	0.0131724	0.026215	0.0151461	0.0172249	0.000648163	0.0262817	0.0152567	0.103984	11.8729	0.0440579
100130361	CXorf49	0.0212102	0.0190365	0.0108915	0.0129677	0.00812939	0	0.0163019	0	0	0.00392336	0.0900737	0.0185893	0.0263568	0	2.16122	0
100132994	CXorf49B	0.0212102	0.0190365	0.0108915	0.0129677	0.00812939	0	0.0163019	0	0	0.00392336	0.0900737	0.0185893	0.0263568	0	2.16122	0
100129239	CXorf51A	0.0744836	0	0	0	0	0	0	0	0	0	0	0	0	0	55.2192	0
100133053	CXorf51B	0.0744836	0	0	0	0	0	0	0	0	0	0	0	0	0	55.2192	0
347487	CXorf66	0	0	0	0	0	0	0	0	0	0	0	0	0	0	14.8815	0
1538	CYLC1	0.050572	0	0	0	0	0	0	0	0	0	0	0	0	0	13.6916	0
1539	CYLC2	0.0141322	0.105354	0.0543799	0.010206	0.038422	0.00404907	0.0309524	0.0103603	0.0128766	0.0113536	0.0159713	0.0300315	0.0243915	0.00193631	11.6328	0.0349324
1584	CYP11B1	0.00439157	0	0	0	0	0	0	0	0	0	0	0	0	0	0.499355	0
1585	CYP11B2	0	0	0	0	0	0	0	0	0	0	0	0	0	0	0.0777628	0
1617	DAZ1	0	0.000518755	0	0	0	0.00292424	0	0	0.0113005	0	0	0	0.0108391	0.00906464	2.31385	0
57055	DAZ2	0	0	0	0	0	0.00301341	0	0	0.00429174	0	0	0	0.0111717	0.00934236	1.65902	0
57054	DAZ3	0	0.00590661	0	0	0	0	0	0	0	0	0	0	0	0	1.08902	0
57135	DAZ4	0	0.000518755	0	0	0	0.00292424	0	0	0.00229428	0	0	0	0.0108391	0.00906464	1.32048	0
1618	DAZL	0.0145386	0.030098	0.030041	0.00493459	0.0512676	0	0	0.106611	0	0	0.0353294	0.00918952	0	0	47.1825	0
728597	DCDC2C	0.088308	0	0.0225789	0.0562693	0	0	0	0	0	0	0.0194793	0	0	0	4.32944	0
149095	DCST1	0	0	0	0	0	0	0	0	0	0	0	0	0	0	1.99563	0
54514	DDX4	0.0318683	0.0638204	0.102794	0	0	0	0	0	0	0.0537238	0	0	0	0	114.731	0.0180359
140596	DEFB104A	0	0	0	0	0	0	0	0	0	0	0	0	0	0	1.68046	0
503618	DEFB104B	0	0	0	0	0	0	0	0	0	0	0	0	0	0	1.68046	0
245908	DEFB105A	0	0	0	0	0	0	0	0	0	0	0	0	0	0	56.5348	0
504180	DEFB105B	0	0	0	0	0	0	0	0	0	0	0	0	0	0	56.5348	0
245909	DEFB106A	0	0	0	0	0	0	0	0	0	0	0	0	0	0	35.1022	0
503841	DEFB106B	0	0	0	0	0	0	0	0	0	0	0	0	0	0	26.7342	0
245910	DEFB107A	0	0	0	0	0	0	0	0	0	0	0	0	0	0	33.4548	0
503614	DEFB107B	0	0	0	0	0	0	0	0	0	0	0	0	0	0	33.4548	0
245913	DEFB110	0	0	0	0	0	0	0	0	0	0	0	0	0	0	5.07314	0
245915	DEFB112	0	0	0	0	0	0	0	0	0	0	0	0	0	0	2.05233	0
245928	DEFB114	0	0	0	0	0	0	0	0	0	0	0	0	0	0	4.33507	0
117285	DEFB118	0	0	0	0.04703	0	0	0	0	0	0	0	0	0	0	18.308	0
245932	DEFB119	0.504836	0	0	0	0	0	0	0	0	0	0.735836	0	0	0	113.97	0
245934	DEFB121	0	0	0	0	0	0	0	0	0	0	0	0	0	0	20.2522	0
245936	DEFB123	0	0	0	0	0	0	0	0	0	0	0	0	0	0	76.8803	0
245938	DEFB125	0	0	0	0	0	0	0	0	0	0	0	0	0	0	9.07158	0
81623	DEFB126	0	0	0	0	0.114416	0	0	0	0	0	0	0	0.216582	0	116.481	0
140850	DEFB127	0	0	0	0	0	0	0	0	0	0	0	0	0.30184	0	36.8677	0
245939	DEFB128	0	0	0	0	0	0	0	0	0	0	0	0	0	0	24.7568	0
140881	DEFB129	0	0	0	0	0	0	0	0	0	0	0	0	0.388996	0	36.7118	0.0290962
245940	DEFB130	0	0	0	0	0	0	0	0	0	0	0	0	0	0	2.13322	0
613211	DEFB134	0	0	5.27094	0	0	0	0	0	0	0	0	0	0	0	51.1957	0
27120	DKKL1	0.40171	0.217302	0.0600396	0.121633	0.188036	0.0967303	0.0171297	0	0.0787486	0.0160686	0.033513	0.248935	0.139526	0	110.895	0.0187935
1761	DMRT1	0	0	0.0354357	0	0	0.0182254	0	0	0	0	0	0	0	0	22.0612	0.103889
63948	DMRTB1	0	0	0	0	0	0	0	0	0	0	0	0	0	0	21.1923	0
63946	DMRTC2	0	0	0	0	0	0	0	0	0	0.00799433	0	0	0	0	16.1867	0
165721	DNAJB8	0.115859	0.0378777	0.00628703	0	0.011714	0	0	0	0	0	0	0.00578271	0	0	14.2249	0
373863	DND1	0	0	0	0	0	0	0	0	0	0	0	0	0	0	11.6592	0
64180	DPEP3	0.0365619	0.46169	0.206093	0.139586	0.0350101	0	0	0	0.140477	0.0757898	0.178999	0.026018	0.0242542	0	20.8625	0.0345139
151871	DPPA2	0	0	0	0	0	0	0.0456364	0	0	0	0	0	0	0	8.22968	0
100288687	DUX4	0	0	0	0	0	0	0	0	0	0	0	0	0	0	0.0488186	0
64184	EDDM3B	0.126913	0.153589	0	0	0	0	0	0	0	0	0	0.080446	0.861581	0	62.9954	0
374786	EFCAB5	0	0	0	0	0	0	0	0	0	0	0	0	0	0	3.53979	0
285588	EFCAB9	0	0	0	0	0	0.0461529	0	0	0	0	0	0	0	0	4.6911	0
64100	ELSPBP1	0	0.0524261	0	0.120438	0	0	0	0	0	0	0	0	0.0143204	0	49.2899	0
284131	ENDOV	0	0	0	0	0	0	0	0	0	0	0	0	0	0	5.41773	0
150350	ENTHD1	0.00551382	0.0684945	0	0.0786117	0.0105983	0	0	0	0	0.0830519	0.0500684	0.0104567	0.00497309	0	5.52795	0.00519966
57119	EPPIN	0.0507542	0.258064	0.138484	0.0822068	0.131022	0.0386521	0.157876	0.0140857	0.0424622	0.656188	0.0035028	0.575744	0.0278234	0.106536	37.4304	0.0798222
100526773	EPPIN-WFDC6	0	0	0	0	0	0	0	0	0	0.241665	0	0.3919	0.0224437	0	8.84741	0.039762
54586	EQTN	0.175802	0.121548	0.29558	0.0199489	0	0	0	0	0	0	0	0	0	0	29.2001	0
131831	ERICH6	0	0.0389863	0.238911	0.0306867	0.0361115	0.0397078	0.0943346	0.0136044	0	0.0420238	0.00676584	0.0214284	0.00671809	0	17.6418	0
220081	ERICH6B	0	0	0.0257691	0	0	0	0	0	0	0	0	0.0177814	0	0	2.47926	0
80712	ESX1	0.0221131	0	0	0	0	0	0	0	0	0	0	0	0	0	6.3886	0
344191	EVX2	0	0	0	0	0	0	0	0	0	0	0	0	0	0	0.0276916	0
646486	FABP12	0	0	0	0	0	0	0	0	0	0	0	0	0	0	3.38511	0
158297	FAM154A	0.0243235	0	0.0499914	0	0	0	0	0.0876145	0	0	0	0.0076915	0.0504774	0	10.1492	0
340069	FAM170A	0	0	0	0	0	0.0309472	0	0	0.10925	0.0868442	0	0	0	0	9.95895	0
148109	FAM187B	0.0146638	0	0.0298186	0	0.0558551	0	0	0	0	0	0	0	0	0	10.7935	0.0138639
259308	FAM205A	0.0753154	0	0.00173342	0.0136295	0	0.00907843	0.0326932	0	0	0.0415071	0.0584197	0.0174507	0.0168028	0	12.2999	0
200232	FAM209A	0.28881	0	0.190397	0	0.0900982	0	0	0	0.179544	0.104175	0.442827	0	0	0	45.0543	0
222826	FAM217A	0	0	0	0	0	0	0	0	0	0	0	0	0	0	10.3111	0
392307	FAM221B	0	0.0052067	0.0571466	0	0	0.0449551	0	0	0	0.0189964	0	0.0476916	0.0318408	0	1.87215	0
118670	FAM24A	0	0	0	0	0	0	0	0	0	0	0	0	0	0	13.2798	0
644054	FAM25C	0.0235549	0	0.229731	0.295897	0	0	0	0	0	0.121935	0	0.0837901	0	0	9.1205	0
100133093	FAM25G	0.0235549	0	0.229731	0.299891	0	0	0	0	0	0.121935	0	0.0762057	0	0	9.50342	0
169966	FAM46D	0.0195107	0	0	0	0	0	0	0	0	0	0.0133323	0	0	0	2.36542	0.0551872
153745	FAM71B	0	0	0	0	0	0	0	0	0	0	0	0	0	0	15.7573	0
196472	FAM71C	0	0.0260961	0	0	0	0	0	0	0	0	0	0	0	0	10.9074	0.00792765
161142	FAM71D	0.0441078	0	0.00905479	0	0	0	0	0	0	0	0	0	0.0390797	0	7.69536	0
112703	FAM71E1	0	0	0	0	0	0	0	0	0	0	0	0	0	0	18.4045	0
284418	FAM71E2	0	0.0047848	0	0	0	0	0.0224818	0	0.00852931	0	0	0.00438264	0	0	5.63344	0
84691	FAM71F1	0.00933275	0	0.104859	0	0.0930368	0	0.103848	0	0	0	0.00830727	0	0.024739	0	33.4875	0.158588
171482	FAM9A	0	0	0	0.010932	0	0	0	0	0.0478268	0	0	0	0	0	4.48675	0
171483	FAM9B	0	0	0.0169955	0	0.0318767	0	0.0628009	0	0.41843	0	0	0	0.15681	0	10.2418	0
171484	FAM9C	0.0135478	0.098275	0	0.0690956	0	0	0	0	0	0	0	0.0128642	0	0	3.70857	0
2175	FANCA	0	0	0	0	0	0	0	0	0	0	0	0	0	0	2.7425	0
115795	FANCD2OS	0	0	0	0	0	0	0	0	0	0	0	0	0	0	29.4359	0
89885	FATE1	0.116542	0.0862992	0.286848	0.220909	0	0.110355	0.202674	0	0	0.323156	0.128513	0.0949042	0.0424776	0	69.9257	0.0157495
162517	FBXO39	0.00959079	0.0397344	0.009832	0	0.0550774	0.0332594	0	0.0428408	0.0516475	0.0705007	0.23019	0	0.0253881	0	11.1592	0.0452735
494188	FBXO47	0	0	0.0204389	0.0269463	0	0	0	0	0	0	0	0	0	0	2.07154	0.018716
2249	FGF4	0	0	0	0	0	0	0	0	0	0	0	0	0	0	0.427214	0
158521	FMR1NB	0	0	0	0	0	0	0.066062	0	0	0	0	0.0504403	0	0	32.3152	0
54752	FNDC8	0	0	0	0	0.314011	0.0314658	0.158294	1.12361	0	0	0	0	0	0	24.3478	0
283150	FOXR1	0	0	0.0467776	0	0	0	0	0	0	0	0	0.0286631	0	0	3.17916	0
29999	FSCN3	0.016553	0.0257126	0	0.0674661	0	0	0	0	0	0	0.336995	0.0157034	0.0294176	0	24.3022	0.0468659
128954	GAB4	0	0.0118058	0	0	0	0	0	0	0	0	0	0	0	0	0.972106	0
26330	GAPDHS	0	0	0	0	0	0	0	0	0	0	0	0	0	0	60.9793	0
2520	GAST	0	0	0	0	0	0	0	0	0	0	0	0	0	0	0.168866	0
199720	GGN	0.0570351	0	0.190792	0.130729	0.0547253	0.0439774	0.0825489	0.0129082	0.0129719	0.166176	0.0770299	0.0879078	0.0956138	0.0846279	25.6921	0.756698
2695	GIP	0	0	0	0	0	0	0	0	0	0	0	0	0	0	0.407702	0
2703	GJA8	0	0	0	0	0	0	0.0463088	0	0	0	0	0	0	0	1.96205	0.0345583
256710	GLIPR1L1	0	0	0	0	0	0	0	0	0.18011	0	0	0	0	0	18.0451	0.426116
360203	GLT6D1	0	0	0	0	0	0.0183482	0	0	0	0	0	0	0	0	0.953787	0
283685	GOLGA6L2	0	0	0	0	0	0	0	0	0	0	0	0	0	0	31.3249	0
137362	GOT1L1	0.0482913	0	0.0123266	0	0	0	0	0	0	0	0	0.101953	0.0946264	0	4.35935	0
124274	GPR139	0	0	0	0	0	0	0	0	0	0	0	0	0	0	0.0255078	0
2880	GPX5	0	0	0.0384253	0	0	0	0	0	0	0	0	0	0.10906	0	3.92218	0
257202	GPX6	0	0	0	0	0	0	0	0	0	0	0	0	0	0	0.120859	0
100289187	GS1-259H13.2	0	0.576356	0.599862	1.01658	0.3008	0.171213	1.86574	0.587877	0.0549011	0.61674	0.313222	0.791622	1.12897	0.206384	92.4347	1.63004
2928	GSC2	0	0	0	0	0	0	0	0	0	0	0	0	0	0	3.51435	0
83445	GSG1	0.3395	0.829635	0	0.637046	0.326814	0.45585	0.532389	0.108031	0.162853	0.425203	0.272918	0.751541	0.543296	0.101916	64.3049	0
11036	GTF2A1L	0	0	0	0	0	0	0	0	0.153057	0	0	0	0	0	49.8445	0
121355	GTSF1	0.292203	1.66777	0.024376	0.248923	0.252615	0.0962238	0	2.23812	0.161795	0.102946	2.05149	0.440137	0.512569	0	130.698	0.161595
2978	GUCA1A	0	0	0.244664	0	0.0393502	0	0	0.0221705	0	0.00760657	0	0	0.0583914	0	23.9089	0
132243	H1FOO	0	0	0	0	0	0	0	0	0	0	0	0.031713	0	0	2.27145	0
158983	H2BFWT	0	0	0	0	0	0	0	0	0	0	0	0	0	0	0.292725	0
613227	HIGD1C	0	0	0	0	0	0	0	0	0	0	0	0	0	0	2.31176	0
127540	HMGB4	0.254855	0.756797	0.00668053	0	0	0	0	0	0	0	0	0	0	0	295.602	0.138535
84072	HORMAD1	0	0.138042	0	0.125959	0.0640005	0	0.0641892	0.187694	0	0	0	0.0234546	0.0974058	0	63.8089	0.0315145
150280	HORMAD2	0	0	0	0	0	0	0	0	0	0	0	0	0	0	13.2211	0
124535	HSF5	0	0.225204	0.0254384	0.0428735	0	0	0.0582442	0.385661	0	0.0167222	0.219035	0.0166343	0.0160021	0	21.7363	0
86614	HSFY1	0	0.011964	0	0	0	0	0	0	0	0	0	0	0	0	3.87569	0
159119	HSFY2	0	0.011964	0	0	0	0	0	0	0	0	0	0	0	0	7.75322	0
3346	HTN1	0	0	0	0	0	0	0	0	0	0	0	0	0	0	0.130132	0
3347	HTN3	0	0	0	0	0	0	0	0	0	0	0	0	0	0	0.190185	0
10642	IGF2BP1	0.0333742	0	0.00520666	0	0.00322463	0	0.151424	0	0	0.00766163	0.0123909	0	0	0	3.63477	0.0299098
3596	IL13	0	0.150359	0.0941077	0.0269087	0	0	0	0	0	0.118697	0	0	0.0456837	0	8.6367	0
386653	IL31	0	0	0	0	0	0	0	0	0	0	0	0	0	0	0.115313	0
259307	IL4I1	0	0	0	0	0	0	0	0	0	0	0	0	0	0	7.81079	0
3623	INHA	0.0921423	0.023865	0	0.399284	0	0.591639	0.0328793	0	0.0102298	0.0104648	0	0	0.0628748	0	24.7686	0.250237
3640	INSL3	0.814724	0	0.197399	0.201692	0.0697526	0	0.112666	0	0.0613508	0.166536	2.39224	5.84202	0.181313	0	226.833	0.0467631
11172	INSL6	0.119833	0	0	0	0	0	0	0	0	0	0	0	0	0	4.18189	0
392843	IQCA1L	0	0	0	0	0	0	0	0	0	0	0	0	0	0	2.35937	0
132141	IQCF1	0	0	0	0	0	0	0	0	0	0	0	0	0	0	19.5211	0
389123	IQCF2	0.040923	0.0425561	0	0	0	0	0	0	0	0	0	0	0	0	37.6975	0
401067	IQCF3	0	0	0	0	0	0	0	0	0	0	0	0	0	0	7.88093	0
389124	IQCF5	0	0	0	0	0	0	0	0	0	0	0	0	0	0	0.841791	0
440956	IQCF6	0	0	0	0	0	0	0.228362	0	0	0	0	0	0	0	9.41718	0
56269	IRGC	0.07017	0.0753219	0.0102691	0	0	0.00866599	0	0	0	0	0	0	0	0	24.7796	0
284359	IZUMO1	0	0.0249387	0.0507904	0	0.151775	0.128654	0	0	0.0355296	0	0.0615879	0.199448	0	0	11.0518	0
126123	IZUMO2	0	0	0.0485839	0	0	0	0	0	0	0	0	0	0	0	15.6037	0.138009
100129669	IZUMO3	0	0	0	0.369746	0	0	0	0	0	0	0	0	0	0	7.66536	0
157855	KCNU1	0	0	0.00401631	0.313222	0	0	0	0	0	0	0	0	0	0	5.91765	0
169522	KCNV2	0	0.0367542	0.0073077	0	0	0.0125147	0.0411051	0	0	0	0	0.047136	0.0253941	0	2.2395	0.0200938
146212	KCTD19	0	0	0	0	0	0	0	0	0	0.110591	0	0	0	0	15.3695	0
347240	KIF24	0	0	0	0	0	0	0	0	0	0	0	0	0	0	6.88021	0
317719	KLHL10	0.0694731	0.151871	0.0476256	0.125833	0.0740221	0.785167	0.0297368	0	0.0139994	0	0.0346443	0.103456	0.268311	0	29.5567	0.291357
147183	KRT25	0	0	0	0	0	0	0	0	0	0	0	0	0	0	0.408812	0
353288	KRT26	0	0	0	0	0	0	0	0	0	0	0	0	0	0	0.486102	0
162605	KRT28	0	0	0	0	0	0	0	0	0	0	0	0	0	0	0.549369	0
3883	KRT33A	0	0	0.00892856	0	0	0	0	0	0	0	0	0	0	0	0.23115	0
3886	KRT35	0	0	0	0	0	0	0	0	0	0	0	0	0	0	0.0444049	0
3906	LALBA	0	0	0	0	0	0	0	0	0	0	0	0	0	0	1.46851	0
150082	LCA5L	0.368063	0.304563	0.554199	0	0.20503	0.150618	0.404647	0.0758352	0.438645	0.723528	0.0232044	1.33172	0.178596	1.59187	82.8399	1.89929
353141	LCE2D	0	0	0	0	0	0	0	0	0	0	0	0	0	0	0.0362931	0
3948	LDHC	0.19454	0.99363	0.947773	0.354374	0.0132425	0.0234314	0.091869	0	0.0852957	0.672474	0	0.567401	0.0479475	0	282.973	0.118214
149018	LELP1	0.14261	0.0989477	0	0	0	0	0	0	0	0	0	0	0	0	277.682	0
93273	LEMD1	0.18332	0	0.51132	0.277689	0	0	0.552199	0	0	0.486704	0	0	0	0	43.5122	1.45209
29124	LGALS13	0	0	0	0	0	0	0	0	0	0	0	0	0	0	0.144758	0
389421	LIN28B	0	0	0.122957	0	0	0	0	0	0	0	0	0	0	0.0024161	2.03198	0
643365	LINC00452	0	0	0	0	0	0.00865999	0	0	0	0	0	0	0	0	0.368203	0
100129407	LINC00684	0	0	0	0	0	0	0	0	0	0	0	0	0	0	34.3964	0
100132304	LOC100132304	0	0	0	0	0	0	0	0	0	0	0	0	0	0	34.4396	0
100133267	LOC100133267	0	0	0	0	0	0	0	0	0	0	0	0	0	0	2.13322	0
100505478	LOC100505478	0	0	0.0850463	0	0	0	0	0	0	0	0	0	0	0	7.34889	0
100505841	LOC100505841	0.146548	0	0	0	0	0	0	0	0	0.146955	0	0.409527	0	0	48.5275	0
101929983	LOC101929983	0	0	0	0	0	0	0	0	0	0	0	0	0	0	0.0496227	0
400736	LOC400736	0	0	0	0	0	0	0	0	0.0064533	0	0	0	0	0	0.397721	0
730159	LOC730159	0	0	0	0	0	0	0	0	0	0	0	0	0	0	9.38191	0
81691	LOC81691	0.782131	1.43645	0.802539	0	0	1.22224	0	0	0	0.617116	0.411589	0	0	0	161.863	3.32611
26103	LRIT1	0	0	0.00681628	0	0.0571691	0	0	0	0	0	0	0	0	0	1.74324	0
100506049	LRRC72	0	0	0	0	0	0	0	0	0	0	0	0	0	0	3.17344	0
145497	LRRC74A	0.0091559	0.0189653	0.00939284	0.0466549	0	0	0	0	0	0	0	0.00868732	0	0	3.30852	0
401387	LRRD1	0	0	0.0696625	0.0114594	0	0.0250406	0	0	0.0154841	0	0	0.128039	0	0	6.44765	0.0318347
51213	LUZP4	0	0	0	0	0	0	0	0	0	0	0	0	0	0	9.84148	0.00861385
147719	LYPD4	0.068133	0	0	0	0	0	0	0	0	0	0	0.0363418	0	0	48.9751	0
84569	LYZL1	0.0121751	0	0	0	0	0	0	0	0	0	0	0	0	0	20.9971	0.0461699
119180	LYZL2	0.065345	0.108523	0	0	0	0	0	0	0	0	0	0	0	0	21.0456	0.0495846
131375	LYZL4	0.0219769	0	0.176668	0	0	0	0	0	0	0	0	0.0417972	0	0	20.7388	0
57151	LYZL6	0	0.126112	0	0	0	0	0	0	0	0	0	0	0	0	24.0952	0
84944	MAEL	0.0937804	0.106843	3.62294	0.0573468	0.466849	1.23293	0.332417	0	0	0	0.13353	0	0.198825	0.121155	103.933	0.0442666
4094	MAF	0	0	0	0	0	0	0	0	0	0	0	0	0	0	3.9138	0
4100	MAGEA1	0	0.00964603	0.0191041	0	0	0	0	0	0	0	0	0	0	0	5.39788	0.0263766
4110	MAGEA11	0.0166191	0	0.0426818	0	0	0	0	0	0	0	0	0	0	0	6.31276	0
4111	MAGEA12	0	0.0663653	0.22661	0	0	0	0	0	0	0	0	0	0	0	3.04383	0
4101	MAGEA2	0.00497528	0.0103067	0	0	0	0.00370902	0	0	0	0	0	0	0	0	3.39812	0
266740	MAGEA2B	0.00497528	0.0103067	0	0	0	0	0	0	0	0	0	0	0	0	1.43111	0
4102	MAGEA3	0	0	0	0.00469734	0	0	0	0	0	0	0	0	0	0	10.5165	0
4103	MAGEA4	0.0557657	0	0	0	0	0	0	0	0	0	0	0	0	0	34.7015	0
4105	MAGEA6	0	0	0	0.00478222	0	0	0	0	0	0	0	0	0	0	9.15653	0
4107	MAGEA8	0	0.017773	0.00881129	0	0.00822141	0.00748905	0	0	0	0	0	0.024423	0	0	1.37897	0
4108	MAGEA9	0.00797993	0.0225538	0.0104035	0	0	0	0	0	0	0	0	0.0041296	0	0	4.23752	0
728269	MAGEA9B	0.00797993	0.0225538	0.0104035	0	0	0	0	0	0	0	0	0.0041296	0	0	4.23752	0
4112	MAGEB1	0.0345133	0.0482422	0	0	0	0	0	0	0	0	0	0	0	0	8.54477	0
139604	MAGEB16	0.0606437	0	0	0	0	0	0	0	0	0	0	0	0	0	2.70513	0
645864	MAGEB17	0.0122256	0	0	0	0	0.0104188	0	0	0	0	0	0.0116061	0	0.0650931	1.11013	0
286514	MAGEB18	0	0	0	0	0	0	0	0	0.00784385	0	0	0	0	0	0.808181	0
4113	MAGEB2	0	0.0413486	0	0	0.0668379	0	0	0	0	0	0	0	0.0351515	0	45.4414	0
4114	MAGEB3	0.0462046	0.0205018	0	0	0	0	0	0	0	0	0	0	0	0	1.71295	0
347541	MAGEB5	0	0	0	0	0	0	0	0	0	0	0	0	0	0	0.40433	0
158809	MAGEB6	0	0	0	0	0	0	0	0	0	0	0	0	0	0	3.47237	0
9947	MAGEC1	0	0.0103337	0.00344733	0	0	0	0	0	0	0	0	0.00315488	0	0	8.61389	0
51438	MAGEC2	0.0467152	0.056436	0	0	0	0	0	0	0	0	0	0	0	0	35.0888	0
162333	MARCH10	0.0289838	0.0217727	0.210889	0	0.0584283	0.00432317	0.188408	0.12625	0	1.77772	0.0440235	1.33294	0	0	58.4635	0.0136636
441061	MARCH11	0.106392	0.132252	1.11745	0.0216918	0	1.72657	0	0	0	0	0.291604	0.0403891	0.074686	0	80.1658	0
125997	MBD3L2	0	0	0	0	0	0	0	0	0	0	0	0	0	0	0.161613	0
653657	MBD3L3	0	0	0	0	0	0	0	0	0	0	0	0	0	0	0.257871	0
653656	MBD3L4	0	0	0	0	0	0	0	0	0	0	0	0	0	0	0.233883	0
284428	MBD3L5	0	0	0	0	0	0	0	0	0	0	0	0	0	0	0.185907	0
157777	MCMDC2	0	0	0	0	0	0	0	0	0	0	0	0	0	0	8.17248	0
254528	MEIOB	0	0	0	0	0	0	0	0	0	0	0	0	0	0	17.5638	0
152586	MGAT4D	0	0	0	0	0	0	0	0	0	0	0	0	0	0	4.08879	0
9313	MMP20	0	0	0	0	0	0	0.0383008	0	0	0	0	0	0	0	0.754963	0
27136	MORC1	0	0	0.0199395	0	0	0	0.0187884	0.0532751	0.0357063	0	0.0458933	0.0109592	0	0	11.9986	0.0108972
133558	MROH2B	0.0511674	0	0	0	0	0.0293467	0	0	0.19636	0	0.0322705	0	0.0197692	0	19.9151	0.00507515
140699	MROH8	0	0	0	0	0	0	0	0	0	0	0	0	0	0	10.2946	0
503497	MS4A13	0	0	0	0	0	0	0	0	0	0	0	0	0	0	2.24216	0
64232	MS4A5	0	0	0	0	0	0	0	0	0	0	0	0	0	0	16.9134	0
84779	NAA11	0	0	0	0	0.0205363	0.00924183	0	0	0	0	0	0	0	0	6.14785	0
653149	NBPF6	0.028806	0.0447395	0.00741149	0	0.0241827	0	0	0.045618	0	0.00223712	0	0	0.0150178	0	1.674	0
63973	NEUROG2	0	0	0	0.115369	0.0127912	0	0	0	0	0	0	0.00631872	0	0	1.414	0
54729	NKX1-1	0	0	0	0	0	0	0	0	0	0	0	0	0	0	0.103431	0
338322	NLRP10	0	0	0	0	0	0	0	0	0	0	0	0	0	0	0.0285388	0
147945	NLRP4	0	0	0	0	0	0.00356375	0	0.0474008	0	0	0.0108729	0.0300205	0	0	3.96606	0
135935	NOBOX	0	0	0	0	0	0	0	0	0	0	0	0	0	0	0.331991	0
93034	NT5C1B	0	0	0	0	0	0	0	0	0	0	0	0	0	0	10.6031	0
100526794	NT5C1B-RDH14	0	0	0	0	0	0	0	0	0	0	0	0	0	0	29.32	0
256646	NUTM1	0.00359748	0.0372316	0	0.00732432	0	0.0032467	0.0175539	0	0	0	0.0330007	0.00341008	0	0	7.76544	0
51686	OAZ3	0	0	0	0	0	0	0	0	0	0	0	0	0	0	192.504	0
4956	ODF1	0.110051	0.133134	0.111231	0	0	0	0.0854294	0	0	0.112206	0	0	0	0	103.366	0
113746	ODF3	0	0	0.108498	0.0144992	0	0	0	0.105851	0	0	0	0	0	0	3.09606	0
146852	ODF4	0	0	0	0	0	0	0	0	0	0	0	0	0	0	9.82892	0
219990	OOSP2	0	0	0	0	0	0	0	0	0	0	0	0	0	0	3.50619	0
221391	OPN5	0	0	0.00866472	0.00852996	0	0	0	0	0	0	0	0	0	0	1.54125	0
26716	OR2H1	0	0	0.0255055	0	0	0	0.0143952	0	0	0	0	0.00936409	0	0	1.14115	0
390429	OR4N2	0	0	0	0	0	0	0	0	0	0	0	0	0	0	0.42635	0
341568	OR8S1	0	0	0	0	0	0	0	0	0	0	0	0	0	0	0.0455024	0
340990	OTOG	0	0.00329222	0.00827549	0	0.00461018	0	0	0	0	0	0	0	0	0	0.786838	0
92736	OTOP2	0	0	0	0.0364484	0.109853	0	0	0.0194313	0	0	0	0	0	0	1.64976	0
23440	OTP	0	0	0	0	0	0	0	0	0	0	0	0	0	0	0.104101	0
8712	PAGE1	0	0	0	0	0	0	0	0	0	0	0	0	0	0	20.2693	0
203569	PAGE2	0	0.346862	0	0.0155764	0	0.0393014	0	0	0	0	0	0.11791	0	0	45.3279	0
389860	PAGE2B	0.0537698	0.168012	0	0.0138244	0	0	0	0	0	0.52886	0	0.168939	0	0	61.4187	0
139793	PAGE3	0	0	0	0	0	0	0	0	0	0	0	0	0	0	9.05288	0
90737	PAGE5	0	0.148948	0	0.0367488	0.0439535	0	0	0.743448	0.496133	0	0	0.0197111	0	0	44.0483	0
116337	PANX3	0	0	0	0	0	0	0	0	0	0	0	0	0	0	0.121592	0
139135	PASD1	0	0.0233882	0.0046715	0.0230066	0.0130429	0	0	0	0	0	0	0	0	0	16.4875	0
100169851	PATE3	0.0125313	0	0	0	0	0	0	0	0	0	0	0	0.435486	0	10.5518	0
55872	PBK	0.0363558	0.139883	0.0303321	0.259967	0.439469	0.0389056	0.0940281	0.210195	0.0401766	0.195487	0.646043	0.106785	0.100449	0.0752214	33.3568	0.134548
56147	PCDHA1	0	0	0	0	0	0	0	0	0	0	0	0	0	0	8.30848	0
56136	PCDHA13	0	0	0	0	0	0	0	0	0	0	0.483127	0	0	0	8.30848	0
56146	PCDHA2	0	0	0	0	0	0	0	0	0	0	0	0	0	0	8.30848	0
56144	PCDHA4	0	0	0	0	0.574775	0	0	0	0	0	0	0	0	0	8.30848	0
56143	PCDHA5	0	0	0	0	0	0	0	0	0	0	0	0	0	0	8.30848	0
56141	PCDHA7	0	0	0	0	0	0	0	0	0	0	0.593587	0	0	0	8.30848	0
56140	PCDHA8	0	0	0	0	0	0	0	0	0	0	0	0	0	0	8.30848	0
9752	PCDHA9	0	0	0	0	0	0	0	0	0	0	0	0	0	0	8.30848	0
56135	PCDHAC1	0	0	0	0.593086	0	0	0	0	0	0	0	0	0	0	8.30848	0
126006	PCP2	0	0	0	0	0	0	0	0	0	0	0	0	0	0	41.2276	0
132954	PDCL2	0	0.0232152	0	0	0	0	0	0	0	0	0	0	0	0	53.8314	0.106011
204474	PDILT	0	0	0	0	0	0	0	0	0.0591825	0	0	0	0	0	6.00448	0
375189	PFN4	0.208701	0.595721	0.312517	0.400165	0.147367	0.204055	0.356016	0	0.107393	0.327794	0.662452	0.814016	0.75862	0	75.9514	0.668091
51533	PHF7	3.6472	5.43587	6.63194	4.4516	0.579166	3.1402	2.33754	1.20696	1.65056	0.819909	1.28136	1.58022	3.24519	1.09913	848.53	3.89266
120379	PIH1D2	0	0	0	0	0	0	0	0	0	2.95122	0	0	0	0	50.2868	0
9271	PIWIL1	0.00811412	0.00551228	0.00419697	0	0	0	0.0118602	0	0	0	0	0.0454421	0	0	38.65	0.0535408
27039	PKD2L2	0	0	0	0	0	0	0	0	0	0	0	0	0	0	5.55219	0
9088	PKMYT1	0	0.192795	0	0	0	0	0	0	0	0	0.341973	0.159357	0	0	10.7337	0
89869	PLCZ1	0	0	0	0	0	0.0188145	0	0	0	0	0	0	0	0	13.8509	0
340441	POTEA	0	0	0	0	0	0	0	0	0	0	0	0	0	0	0.0992297	0
100996331	POTEB	0	0	0	0	0	0	0	0	0	0	0	0	0	0	12.284	0
100287399	POTEB2	0	0	0	0	0	0	0	0	0	0	0	0	0	0	12.284	0
102724631	POTEB3	0	0	0	0	0	0	0	0	0	0	0	0	0	0	7.35429	0
388468	POTEC	0	0	0	0	0	0	0	0	0	0	0	0	0	0	0.952212	0
317754	POTED	0	0	0	0	0	0	0	0	0	0	0	0	0	0	0.738274	0
404785	POTEG	0	0	0	0	0	0	0	0	0	0	0	0	0	0	0.296276	0
5458	POU4F2	0	0	0	0	0	0	0	0	0	0	0	0	0	0	0.564101	0
151649	PP2D1	0	0	0	0	0	0	0	0	0	0	0	0	0	0	8.47971	0
23532	PRAME	0.103282	0	0.0832237	0.0225382	0.065169	0.0165832	0.262935	0.0333411	0	0.0274632	0	0.32666	0.0395163	0	44.2109	0.0917932
65121	PRAMEF1	0	0	0	0	0	0	0	0	0.00646632	0	0	0	0	0	0.532404	0
440560	PRAMEF11	0	0	0	0	0	0	0	0	0	0	0	0	0	0	0.079929	0
390999	PRAMEF12	0	0	0	0	0	0	0	0	0	0	0	0	0	0	0.0330443	0
729528	PRAMEF14	0	0	0	0	0	0	0	0	0.0064533	0	0	0	0	0	0.397721	0
653619	PRAMEF15	0	0	0	0	0	0	0	0	0	0	0	0	0	0	0.0613024	0
645425	PRAMEF20	0	0	0	0	0	0	0	0	0	0	0	0	0	0	0.0567277	0
400735	PRAMEF4	0	0	0	0	0	0	0	0	0	0	0	0	0	0	0.032662	0
343068	PRAMEF5	0	0	0	0	0	0	0	0	0	0	0	0	0	0	0.0288418	0
440561	PRAMEF6	0	0	0	0	0	0	0	0	0	0	0	0	0	0	0.0496227	0
343070	PRAMEF9	0	0	0	0	0	0	0	0	0	0	0	0	0	0	0.0496227	0
59336	PRDM13	0.0137692	0	0	0	0	0	0	0	0	0	0	0	0	0	0.166911	0
56979	PRDM9	0	0	0	0	0	0.00709317	0	0	0	0	0	0.00746794	0	0	2.57367	0
5554	PRH1	0	0	0	0	0	0	0	0	0	0	0	0	0	0	22.6057	0
5619	PRM1	4.78564	6.85904	0	0.275397	0.627523	0	0.338969	0	0	0	0	0.0852637	0	0	4181.76	0.427741
5620	PRM2	3.15368	4.75631	0.0387066	0.385082	0.385996	0	0.207714	0	0	0	0	0.0614315	0	0.0305253	4425.21	0.421798
23627	PRND	0.115787	0.316364	0.272962	1.3195	0.656575	0.0567763	0.140568	0.0549782	0.0277166	0.244137	0.177878	0.530987	0.0858655	0.0768952	61.2343	0.179851
122183	PRR20A	0	0	0	0	0	0	0	0	0	0	0	0	0	0	0.229252	0
729233	PRR20B	0	0	0	0	0	0	0	0	0	0	0	0	0	0	0.229252	0
729240	PRR20C	0	0	0	0	0	0	0	0	0	0	0	0	0	0	0.229252	0
729246	PRR20D	0	0	0	0	0	0	0	0	0	0	0	0	0	0	0.229252	0
729250	PRR20E	0	0	0	0	0	0	0	0	0	0	0	0	0	0	0.229252	0
100131608	PRR23D1	0.0101636	0.0157915	0.00520475	0.0673405	0	0	0	0.0543132	0	0	0	0	0	0	1.96421	0.0239926
100133251	PRR23D2	0.0101636	0.0157915	0.00520475	0.0673405	0	0	0	0.0543132	0	0	0	0	0	0	1.96421	0.0239926
339779	PRR30	0.0374425	0	0	0	0.0215479	0	0	0	0	0	0	0	0	0	25.5302	0
136242	PRSS37	0	0.0149306	0.0879214	0.0146974	0	0	0.0951847	0	0	0	0	0.0820889	0	0	20.5729	0
339501	PRSS38	0	0	0	0	0	0	0	0	0	0	0	0	0	0	1.18017	0
360226	PRSS41	0	0	0	0	0.0366069	0	0	0	0	0	0	0	0	0	0.835788	0
221191	PRSS54	0	0	0	0	0	0	0	0	0	0	0	0	0	0	6.25295	0
203074	PRSS55	0	0.0749558	0.110196	0	0	0	0	0	0.0404394	0	0	0	0	0	10.6904	0
136541	PRSS58	0	0	0	0	0	0	0	0	0	0	0	0	0	0	10.4634	0
5680	PSG11	0	0	0	0	0	0	0	0	0	0	0	0	0	0	0.0223939	0
256297	PTF1A	0	0	0	0	0	0	0	0	0	0	0.0110015	0	0	0	1.09112	0
29942	PURG	0	0	0	0	0	0	0	0	0	0	0	0	0	0	1.54241	0
140902	R3HDML	0	0	0	0	0	0	0	0	0	0	0	0	0	0	0.146991	0
642636	RAD21L1	0	0	0.134013	0	0	0	0	0	0.0314524	0.0644238	0	0	0	0	5.63934	0.0246895
729475	RAD51AP2	0.024357	0.00840314	0.146982	0.00413287	0	0.0474777	0.015823	0	0.0225419	0	0	0.02309	0	0	6.50945	0.0306131
166863	RBM46	0.0178983	0	0.0185098	0.0243331	0	0	0	0	0	0	0.059451	0	0.0328488	0	13.1321	0.0794936
5940	RBMY1A1	0	0.0172274	0	0	0	0	0	0	0	0	0	0	0	0	2.331	0
378948	RBMY1B	0	0.0172274	0	0	0	0	0	0	0	0	0	0	0	0	2.331	0
378949	RBMY1D	0	0.0172274	0	0	0	0	0	0	0	0	0	0	0	0	2.331	0
378950	RBMY1E	0	0.0172274	0	0	0	0	0	0	0	0	0	0	0	0	2.331	0
159163	RBMY1F	0	0.0172473	0	0	0	0	0	0	0	0	0	0	0	0	3.06654	0
378951	RBMY1J	0	0.0172473	0	0	0	0	0	0	0	0	0	0	0	0	3.06654	0
11317	RBPJL	0	0	0.0115828	0	0	0	0	0	0	0	0	0	0	0	0.275521	0
283677	REC114	0	0	0	0	0	0	0	0	0	0	0	0	0	0	33.361	0
442247	RFPL4B	0.0329247	0.00852387	0.00845693	0.033548	0	0	0.0791432	0	0	0	0	0.023426	0	0	1.96658	0
222546	RFX6	0	0	0.0430468	0	0.0200267	0	0	0	0	0	0	0	0.0113446	0	0.994506	0
353299	RGSL1	0	0	0	0	0	0	0	0	0	0	0	0	0	0	2.96318	0
84528	RHOXF2	0.0455034	0	0.0728984	0.0596695	0	0	0	0	0	0.0292786	0	0.0555473	0	0	16.787	0.0122861
727940	RHOXF2B	0.0455034	0	0.0728984	0.0596695	0	0	0	0	0	0.0292786	0	0.0555473	0	0	16.787	0.0122861
122651	RNASE11	0.0448091	0	0	0	0	0	0	0	0	0	0	0	0	0	23.7316	0
100526767	RNF103-CHMP3	0	0	0	0	0	0	0	0	0	0	0	0	0	0	9.08961	0
140432	RNF113B	0.0844344	0.0374917	0.0123158	0	0	0	0	0	0	0	0	0	0.0105053	0	18.2646	0.0911661
146310	RNF151	0.0250723	0	0	0	0	0	0	0	0.0207483	0	0	0	0	0	50.1565	0
56163	RNF17	0	0.0846464	0	0	0.0242357	0	0	0	0	0	0	0.018533	0.682181	0	15.0398	0
100507650	RNF212B	0	0	0	0	0	0	0	0	0	0	0	0	0	0	2.21836	0
54763	ROPN1	0.0905547	0.132522	0.0837683	6.57752	0.065855	0.148474	0.33609	0	0.1178	0.0353809	0	0.0151804	0.0681864	0	113.505	0.0755707
152015	ROPN1B	0.115227	0.226383	0.570702	3.26312	0.0460379	0.711566	0.158254	0	0.226147	0.198916	0	0.0518693	0.19957	0	114.806	0.212361
55511	SAGE1	0	0	0.0050104	0	0	0	0	0	0	0	0	0	0	0	2.20233	0
10648	SCGB1D1	0	0	0	0	0	0	0	0	0	0	0	0	0	0	0.0688195	0
124404	SEPT12	0.0640379	0.0729191	0.25465	0	0	0	0	0	0	0	0	0	0	0.0213286	39.6407	0.011309
390502	SERPINA2	0	0	0	0	0	0	0	0	0	0	0	0	0	0	1.08778	0
81626	SHCBP1L	0	0.0531405	0.00661156	0.0457453	0.0369634	0	0.0186145	0	0	0	0	0	0	0	66.3636	0
284369	SIGLECL1	0.065281	0.00963939	0	0	0	0	0	0	0	0	0	0	0	0	9.40552	0
128646	SIRPD	0	0	0.024376	0	0	0.0384895	0.0668109	0	0.0337072	0.452962	0.221239	0.00772169	0	0	26.2494	0.13851
221150	SKA3	0	0	0	0	0	0	0	0	0	0	0	0	0	0	5.0757	0
652991	SKOR2	0	0	0	0	0	0	0	0	0	0	0	0	0	0	0.58581	0
83447	SLC25A31	0	0.0180132	0.0803569	0.0177246	0	0.00758434	0	0	0	0.0883666	0	0.0247532	0	0	22.7826	0.065669
116369	SLC26A8	0.0645837	0.033794	0.459141	0.108826	0	0	0	0.485358	0.0172075	0.395123	0.0817288	0.0324818	0.0464884	0	31.9366	0
285641	SLC36A3	0	0	0.0384392	0.00470468	0.000530138	0.00887311	0.00482092	0	0	0	0	0.0235219	0.0328628	0	1.40979	0.0163741
9152	SLC6A5	0	0	0	0	0	0	0	0	0	0	0	0	0	0	0.0338607	0
150159	SLC9B1	0	0	0	0	0	0	0	0	0	0	0	0	0	0	25.4888	0
133482	SLCO6A1	0.0120437	0	0.0175896	0.0245325	0	0	0	0	0	0	0	0	0	0	17.3502	0
200172	SLFNL1	0	0	0	0	0	0	0	0	0	0	0	0	0	0	18.8832	0
27127	SMC1B	0	0.140398	0.0705204	0	0.0103567	0.00970737	0	0	0	0.0170733	0.149078	0.0196802	0.0228743	0	21.1231	0
4184	SMCP	0.131708	0.0546855	0	0	0	0	0	0	0	0	0	0.0250682	0	0	173.483	0
284274	SMIM21	0	0	0.0248269	0	0	0	0	0	0	0	0	0	0	0	0.85771	0
644994	SMIM23	0	0	0	0	0	0	0	0	0	0	0	0	0	0	6.26067	0
11063	SOX30	0	0.130321	0.0334066	0.0228918	0.0465233	0.0605013	0.0306291	0.0884731	0.0332109	0.0101339	0.0488695	0.0969555	0.118269	0	30.5703	0.161092
53340	SPA17	0	0	0	0	0	0	0	0	0	15.0047	0	14.5653	0	0	297.758	0
81833	SPACA1	0	0	0	0	0	0	0.259515	0	0	0	0	0	0	0	21.7738	0
124912	SPACA3	0	0	0	0	0	0	0	0	0	0	0	0.0457513	0.0788165	0	22.7493	0
122258	SPACA7	0	0.053331	0	0	0	0	0	0	0	0	0	0	0	0	48.4072	0
653423	SPAG11A	0.153452	0	0	0	0	0	0	0	0	0	0	0.115983	0	0	45.258	0
10407	SPAG11B	0.167771	0.132812	0	0	0	0	0	0	0	0	0	0.104147	0.0955123	0	91.6193	0.0119317
6677	SPAM1	0	0	0	0	0	0	0.0291368	0	0	0	0	0	0	0	4.66905	0
30014	SPANXA1	0.195283	0	0	0.129905	0	0	0	0	0	0	0	0	0	0	67.3255	0.080678
728712	SPANXA2	0.195283	0	0	0.129905	0	0	0	0	0	0	0	0	0	0	57.6217	0.080678
728695	SPANXB1	0	0.552937	0.0599452	0	0	0.0407066	0	0	0	0	0	0	0	0	65.5802	0
64663	SPANXC	0.0244247	0	0	0	0	0	0	0	0	0	0	0	0	0	75.1687	0
64648	SPANXD	0.0244247	0	0	0	0	0	0	0	0	0	0	0	0	0	75.1687	0
494118	SPANXN1	0	0	0	0	0	0	0	0	0	0	0	0	0	0	2.04363	0
494119	SPANXN2	0	0	0	0	0	0	0	0	0	0	0	0	0	0	6.12057	0
139067	SPANXN3	0	0.0843431	0.0791526	0	0	0	0	0	0	0	0	0	0	0	57.494	0
441525	SPANXN4	0	0	0	0	0	0	0	0	0	0	0	0	0	0	20.6964	0
494197	SPANXN5	0	0	0	0	0	0	0	0	0	0	0	0	0	0	27.7271	0
353324	SPATA12	0	0.103913	0.0193978	0.0830623	0	0.0111195	0.0182085	0	0.0172026	0.0352724	0	0.0118983	0.0169041	0	4.3109	0.029585
83893	SPATA16	0	0.0605561	0	0	0.0280524	0.00643427	0.0845965	0	0	0	0	0	0	0	44.8548	0.0206922
128153	SPATA17	0	0.100287	0.647459	0.66281	0.474328	0.349834	2.40612	0	0.0363823	3.53136	0.156341	3.95086	0.334041	0.304011	146.629	1.87309
219938	SPATA19	0	0.0215693	0.0628052	0	0	0	0	0	0	0	0	0.0988512	0.0205407	0	60.0489	0
374955	SPATA21	0	0.111523	0.00791086	0	0	0	0	0	0	0	0	0.0364867	0	0	1.54626	0
84690	SPATA22	0.296658	0.181193	0	0.889129	0.0380326	0.211744	0	0.221287	0	0	0.139157	0.0757409	0.138054	0.0703705	142.539	0.0251296
130560	SPATA3	0	0.0914949	0	0	0	0	0	0	0	0	0	0	0	0	38.8964	0
647060	SPATA31A1	0	0	0.0255023	0.00206435	0	0	0	0	0	0	0	0.000457683	0	0	0.538791	0
727830	SPATA31A3	0	0	0.0210723	0	0	0	0	0	0	0	0	0.000461839	0	0	0.735194	0
727905	SPATA31A5	0	0	0.0296565	0.00208232	0	0	0	0	0	0	0	0.000461665	0	0	0.53587	0
389730	SPATA31A6	0	0	0.0273903	0	0	0	0	0	0	0	0	0.00046289	0	0	0.62592	0
26165	SPATA31A7	0	0	0.0296565	0.00208232	0	0	0	0	0	0	0	0.000461665	0	0	0.53587	0
441452	SPATA31C1	0	0	0.00785416	0	0	0.00173016	0.00561756	0	0	0	0	0.00303386	0.00174785	0	2.36435	0
645961	SPATA31C2	0	0	0.0159787	0.0196494	0	0.00173881	0.00564605	0	0	0	0.0141447	0.0152473	0.00175664	0	1.89523	0
389763	SPATA31D1	0	0	0	0	0	0.00803872	0	0.00958283	0	0	0	0	0	0	0.902426	0
389762	SPATA31D3	0	0	0	0	0	0	0	0	0	0	0	0	0	0	0.236611	0
389761	SPATA31D4	0	0	0	0.00295075	0	0	0	0	0	0	0	0	0	0	1.38343	0
286234	SPATA31E1	0	0	0	0	0	0	0	0	0	0	0	0	0	0	1.78112	0
124783	SPATA32	0	0	0	0	0	0	0	0	0	0	0	0	0	0	11.8983	0
124045	SPATA33	0	0	0	0	0	0	0	0	0	0	0	0	0	0	56.5515	0
132851	SPATA4	0.166236	0.0717806	0.261559	0.0282626	0.462083	0.128512	0.745878	0	0	1.82545	0	1.06553	0.370533	0.109651	104.496	0.952422
145946	SPATA8	0.0705917	0.146383	0	0	0.0670214	0	0.0494243	0	0	0	0.120489	0	0.264118	0	97.7609	0
388333	SPDYE4	0	0	0	0	0	0	0	0	0	0.0175453	0	0	0	0	3.81076	0
374768	SPEM1	0.149161	0	0	0	0	0	0	0	0	0	0	0	0	0	95.3496	0
220082	SPERT	0.0541325	0.0560764	0	0.0331117	0	0	0	0	0	0	0	0	0.0569443	0	20.5013	0.0102249
6691	SPINK2	0.442129	1.82895	0.29242	0.46292	0.858168	0	0	1.36415	0	0.281725	1.7868	0	16.3338	0	434.308	0.746606
10816	SPINT3	0	0	0	0	0	0.039801	0	0	0	0	0	0	0.511	0	100.444	0.472137
391253	SPINT4	0	0	0	0	0	0	0	0	0	0	0	0	0	0	78.2827	0
23626	SPO11	0	0.00968609	0	0	0	0	0	0	0	0	0	0	0	0	4.51841	0
163778	SPRR4	0	0	0	0	0	0	0	0	0	0	0	0	0	0	1.45387	0
136263	SSMEM1	0.060155	0.109111	0.0458436	0.0920673	0	0	0	0	0	0	0	0	0	0	22.3266	0
6756	SSX1	0	0	0	0	0	0	0	0	0	0	0	0	0.112574	0	8.39796	0.580291
6757	SSX2	0.00565696	0.0184375	0.00963426	0.0821433	0.00900072	0	0.00049637	0.0138076	0	0.0179999	0.0197247	0.0101436	0.00818322	0	13.8135	0.328501
727837	SSX2B	0.00252148	0	0.0128613	0.0578591	0.00601517	0	0	0	0	0.00950862	0	0.00398979	0	0	13.7453	0.304795
10214	SSX3	0.0254636	0	0	0.00649232	0	0	0	0	0	0.00959552	0	0	0	0	12.782	0.088795
6758	SSX5	0.00448896	0	0.00685943	0.0148811	0.00427979	0.017078	0	0	0	0	0	0	0	0	1.48677	0.0555128
56164	STK31	0.0508101	0.136975	0.32221	0	0	0.0242787	0.133144	0	0.125224	0.145663	0	0.414459	0.125294	0	38.907	0.22495
169436	STKLD1	0	0	0	0	0	0	0	0	0	0	0	0	0	0	2.569	0
391365	SULT6B1	0	0	0	0	0	0	0	0	0	0	0	0	0	0	0.275729	0
256979	SUN3	0.121776	0.317531	0.258007	0.0986956	0.0151875	0.00130295	0.179377	0.0399921	0.0740443	0.126962	0.288613	0.0735309	0.0722526	0.0750697	27.7771	0.159169
140732	SUN5	0	0	0	0	0	0	0	0	0	0	0	0	0	0	10.5447	0
100130958	SYCE1L	0	0	0	0	0	0	0	0	0	0	0	0	0	0	3.24876	0
256126	SYCE2	0.544545	0	1.79942	0	0.568193	0	0	0	0	0	0	0	0	0	28.6991	0
644186	SYCE3	0.583037	0.0760825	1.15125	0.451474	0	0.133868	0.522739	0.875598	0.145836	0.292821	0	0.20977	0.240607	0	81.5102	0.210127
342898	SYCN	0	0	0	0	0	0	0	0	0	0	0	0	0	0	2.77889	0
6847	SYCP1	0.229134	0	0.00876469	0.0349347	0	0	0	0	0.0156712	0	0	0.00392685	0	0	17.9605	0
23546	SYNGR4	0	0	0.0360801	0	0	0	0.0499168	0	0	0.0312601	0	0	0	0	16.1147	0.0168763
219793	TBATA	0.0407923	0.105634	0	0.0207906	0.0487743	0	0.0682116	0	0	0	0.0722966	0	0	0	5.59748	0
161514	TBC1D21	0	0	0.0155339	0	0	0	0	0	0	0	0	0	0	0	13.1721	0
126637	TCHHL1	0	0	0	0	0	0	0	0	0	0	0	0	0	0	0.00754247	0
6953	TCP10	0	0	0	0	0	0	0	0	0	0	0.0561006	0.00631797	0	0	7.90765	0
401285	TCP10L2	0	0	0	0	0	0	0	0	0	0	0.0100322	0.00332666	0	0	2.66446	0.00220597
6954	TCP11	0.204349	0.192646	0.301521	0.00906217	0.062027	0	0.207345	0	0.0481236	0.295691	0	0.436665	0.0315381	0	144.854	0.344547
6991	TCTE3	0	0	0.109858	0	0	0.0213815	0	0	0.180291	0	0	0	0	0	14.2172	0
91646	TDRD12	0.417616	0	0	0.16216	0.190271	0.034402	0.028526	0.124129	0	0	0	0.207584	0.0963302	0	14.0328	0.0375535
146279	TEKT5	0.010002	0.0932411	0.122961	0.0101951	0	0.017296	0	0.0267479	0.0716552	0	0.221808	0.0569493	0.105676	0	18.7364	0
83639	TEX101	0.180736	0.594524	0.246815	0.361261	0.32479	0.0899911	0.220933	0.119721	0.152479	0.323188	0.161731	0.313418	0.196089	0.164859	40.3686	0.309706
56159	TEX11	0.00827376	0.107952	0.110299	0.0382186	0.0694366	0.0195425	0.142739	0.00591808	0.00403158	0.0150061	0.160553	0.0422564	0.0882214	0.0344236	11.2589	0.0153059
56157	TEX13A	0	0	0	0	0	0	0	0	0	0	0	0	0	0	3.75984	0
56156	TEX13B	0	0	0	0	0	0	0	0	0	0	0	0	0	0	0.982441	0
56155	TEX14	0	0.609183	0	0	0	0	0	0.0577933	0	0	0	0	0	0	18.224	0
56154	TEX15	0.00960879	0.00994161	0.245328	0.0111739	0.00662395	0.0062899	0.00809581	0	0.00773948	0	0	0.0377197	0.0924602	0	8.62662	0.00517189
400629	TEX19	0	0.0250229	0.0165561	0	0	0	0.00774903	0	0	0	0.0433043	0.0458463	0	0	22.2571	0.0304049
1527	TEX28	0	0	0	0	0	0	0	0	0	0	0	0.0344152	0	0	1.50073	0
339669	TEX33	0.0874411	0	0	0	0	0	0	0	0	0	0	0	0	0	16.5579	0
84066	TEX35	0.0350671	0.240977	0.0699801	0	0	0.0740202	0.019506	0	0.0356639	0	0	0	0	0	66.186	0
387718	TEX36	0	0	0	0	0	0	0	0	0	0	0	0	0	0	12.5123	0
200523	TEX37	0	0	0	0	0	0	0	0	0	0	0	0	0	0	43.4443	0
374973	TEX38	0.157157	0.209632	0	0.0917677	0	0	0	0	0	0	0	0.0213512	0.0741692	0	91.8963	0.148911
25858	TEX40	0.44394	0.201643	0.690654	0.141917	0.1304	0.0214916	0	0	0	0.0691131	0.225501	0.0264113	0.334908	0	256.032	1.26382
389320	TEX43	0	0	0	0	0	0	0	0	0	0	1.43476	0	0	0	17.5173	0
90316	TGIF2LX	0	0	0	0	0	0	0	0	0	0	0	0	0	0	5.54332	0
90655	TGIF2LY	0	0	0	0	0	0	0	0	0	0	0	0	0	0	4.26011	0
116179	TGM7	0.0460698	0.00681397	0	0	0	0	0	0	0	0	0	0	0	0.024113	0.990055	0.00620827
51298	THEG	0	0.0140534	0.027626	0.00691651	0.0129282	0	0	0	0	0	0	0	0	0	11.1591	0
100507527	THEG5	0	0	0.0389207	0	0	0	0	0	0	0	0	0	0.0485428	0	3.46566	0
127391	TMCO2	0	0	0	0	0	0	0	0.249876	0	0.393706	0	0	0	0	65.23	0
145942	TMCO5A	0.0450161	0.0933162	0	0	0	0	0	0	0	0.160353	0	0.128267	0	0	60.3786	0
338949	TMEM202	0	0	0	0	0	0	0	0	0	0	0	0	0	0	6.95847	0
100505993	TMEM210	0	0	0.0510444	0	0	0	0	0	0	0	0	0	0	0	18.4598	0
221468	TMEM217	0	0	0	0	0	0	0	0	0	0	0	0	0	0	7.30278	0
338661	TMEM225	0	0	0	0	0	0	0	0	0	0	0	0	0	0	10.0468	0
100288797	TMEM239	0	0.126413	0	0	0	0	0	0	0	0	0	0	0	0	23.5825	0
388946	TMEM247	0	0.0995288	0	0	0	0	0	0	0	0	0	0	0	0	20.6522	0
203562	TMEM31	0.31291	0.383963	0.628005	0.23283	0.293914	0.0438874	0.968345	0	0	0.188252	0.299557	0	0.22825	0	90.3254	0.215995
440955	TMEM89	0	0.189198	0	0	0	0.0393014	0	0	0	0	0	0	0	0	4.1499	0.231775
339168	TMEM95	0	0	0.0301375	0	0.0141145	0	0	0	0	0	0	0	0	0	1.70981	0
389208	TMPRSS11F	0	0	0	0	0	0	0	0	0	0	0	0.014097	0	0	0.15208	0
283471	TMPRSS12	0	0	0	0	0	0	0.021393	0	0	0	0.0494985	0	0.0294728	0	11.2897	0.0742565
7141	TNP1	1.02871	5.18696	0.0843262	0	1.15339	0	0.28263	0	0	0	0	0	0	0	3858.04	0.451991
7142	TNP2	0.158886	0	0	0.0814654	0	0	0	0	0	0	0	0	0	0	8.09635	0
375337	TOPAZ1	0	0	0	0	0	0	0	0	0	0	0	0	0	0	2.3466	0
729355	TP53TG3B	0.00552113	0.0398601	0.0731864	0.0503419	0.0334871	0.0800316	0	0.097524	0	0	0.0835613	0.0228255	0	0	4.86134	0.0117634
89882	TPD52L3	0.0421917	0.260704	0	0	0	0	0	0	0	0	0	0	0.0644856	0	51.3198	0
122664	TPPP2	0	0.259726	0.150153	0	0	0.137893	0.182732	0	0.951014	0	0	0	0	0.86077	84.7895	0
284355	TPRX1	0.00854843	0	0	0.00871083	0	0	0	0	0	0	0	0.00811008	0	0	0.476694	0
7179	TPTE	0.0222186	0.0491411	0.00785043	0.00514303	0	0.00268911	0.00391128	0.0239098	0.00554559	0	0.0182889	0.0121945	0.0072656	0	77.6188	0.00762032
287015	TRIM42	0	0.0609572	0.00607295	0	0.0282841	0	0.00570407	0	0	0	0	0	0	0	4.56868	0
129868	TRIM43	0	0	0.0337629	0	0	0.00427674	0	0	0	0	0	0	0	0	0.541445	0
653192	TRIM43B	0	0	0.0458507	0	0	0.00415466	0	0	0	0	0	0	0	0	0.516182	0
79097	TRIM48	0	0	0	0	0	0	0	0	0	0.00592753	0	0	0	0	0.259621	0
57093	TRIM49	0	0	0.00354761	0	0	0	0	0	0	0.00757944	0	0	0	0	0.387542	0
131405	TRIM71	0.00469485	0.00971913	0.0679233	0	0	0	0.114138	0.120595	0	0.142133	0	0.0133534	0	0	4.62029	0
339976	TRIML1	0.038971	0	0	0.0297907	0	0	0	0	0	0	0	0	0	0	5.41695	0
205860	TRIML2	0	0	0.0528678	0	0	0.032986	0	0	0	0	0	0	0	0	1.74159	0
100329135	TRPC5OS	0	0	0.307381	0.00551388	0	0	0.157595	0	0	0	0	0	0	0	8.36855	0.0153176
128229	TSACC	0.356316	0	0.218439	0.168219	0	0	0.0745131	0	0.381108	0	0	0	0.0883676	0	228.469	0.104028
7258	TSPY1	0.00295519	0.00612577	0	0	0	0	0.0067005	0	0	0	0	0	0	0	16.3035	0
100289087	TSPY10	0	0.0079991	0	0	0.0071016	0	0.00647372	0	0	0	0	0	0	0	10.5176	0
64591	TSPY2	0.00299443	0.00620728	0	0	0.0057012	0	0.00881782	0	0	0	0	0	0	0	18.3235	0
728137	TSPY3	0	0.0079991	0	0	0.0071016	0	0.00647372	0	0	0	0	0	0	0	10.5176	0
728395	TSPY4	0.00309166	0.0144144	0	0	0.00588155	0	0.00302964	0	0	0	0	0	0	0	16.9875	0
728403	TSPY8	0.00315287	0.00653382	0	0	0.00599617	0	0.00684501	0	0	0	0	0	0	0	16.0018	0
199223	TTC21A	0	0	0	0	0	0	0	0	0	0	0	0	0	0	30.8789	0
83894	TTC29	0.0884463	0.0641192	0.848757	0.117172	0	0	0.0679008	0	0	5.66495	0	4.08011	0	0	160.83	0.0918336
7272	TTK	0.161643	0.33573	0.0456784	0.38021	0.189151	0.070312	0.196582	0.108043	0.00903616	0.25531	0.219301	0.228024	0.0756342	0	25.2598	0.208457
83887	TTLL2	0.0258122	0.0855022	0.0319846	0.0315415	0.0595587	0	0.100254	0	0	0.0535729	0	0.0195794	0.107297	0	9.59576	0
7278	TUBA3C	0.240354	0.438409	0.026745	0.0745695	0.0649575	0.986488	0	0	0.0062236	0	0	0.0198351	0.0137686	0	174.336	0
84203	TXNDC2	0.0324119	0.0923009	0.0249809	0	0.147577	0	0	0	0	0.0600892	0.036294	0.0999295	0.0504484	0.0662229	17.3208	0.0458812
255220	TXNDC8	0	0	0.0177223	0	0	0	0	0	0	0	0	0.040939	0	0	19.4405	0
148581	UBE2U	0	0.0159425	0	0	0	0.308301	0	0	0	0	0	0	0	0	11.09	0
50613	UBQLN3	0.0842063	0.0134124	0.0066742	0.0131954	0	0.00573292	0	0	0	0	0	0	0	0	49.9211	0
26609	VCX	0.00543964	0.0904912	0.112125	0.0097208	0	0	0.0206466	0	0	0	0	0.0049351	0	0.0814096	28.1902	0.0693862
51480	VCX2	0	0.0984378	0.0202084	0	0	0	0	0	0	0	0	0	0	0	39.6877	0.0941364
51481	VCX3A	0.0143919	0.10288	0.0339427	0.0374037	0	0	0.0455041	0	0	0	0	0.0743761	0.0102972	0.133663	37.2118	0.0320709
425054	VCX3B	0.0136757	0.047065	0.00748633	0.0826442	0	0	0.0439339	0	0.0385728	0	0	0.0203454	0.0168665	0.109574	18.7307	0.185197
9084	VCY	0	0	0.0453016	0	0	0	0	0	0	0	0	0	0	0	36.3602	0.022329
353513	VCY1B	0	0	0.0453016	0	0	0	0	0	0	0	0	0	0	0	36.3602	0.022329
135886	WBSCR28	0.113194	0	0	0	0.085549	0	0	0	0	0.0579626	0	0.150714	0	0	25.0812	0
128025	WDR64	0.00328876	0.159966	0.0476908	0.0859698	0.00633571	0.00594874	0	0.0273646	0	0	0	0.0405246	0	0	5.06866	0.00309945
83889	WDR87	0	0.0309783	0.0222428	0	0	0	0	0	0	0	0.00287495	0.00587465	0.00714352	0	14.3608	0.02191
140832	WFDC10A	0	0.104172	0.0568047	0	0	0	0	0	0	0	0	0.0574018	0.0278238	0	4.35538	0
259239	WFDC11	0	0	0	0	0	0	0	0	0	0	0	0	0	0	2.73579	0
259240	WFDC9	0.0672089	0	0	0	0	0	0	0	0	0	0	0	0.0788828	0	38.8857	0
653220	XAGE1B	0.0519497	0.100099	0	0	0	0.0272453	0	0	0	0.10141	0	0	0	0	34.7341	0
653067	XAGE1E	0.0519497	0.100099	0	0	0	0.0272453	0	0	0	0.10141	0	0	0	0	34.7341	0
170627	XAGE5	0	0	0	0	0	0	0	0	0	0	0	0	0	0	0.590117	0
150165	XKR3	0	0	0	0.0193576	0	0	0	0	0	0	0.0506754	0.00901105	0	0	6.01464	0.00896548
51087	YBX2	1.19318	2.85252	0.418484	0	2.19016	0.101051	0.920233	0	0.282804	0.0840356	0.657852	0.135491	1.35598	0	231.368	0
7455	ZAN	0	0	0	0	0	0	0.00489728	0.0108553	0.0155946	0	0.0030815	0	0	0	0.518174	0.00313176
326340	ZAR1	0	0	0.0344762	0	0	0	0	0	0	0	0	0	0	0	0.562863	0.0106169
153918	ZC2HC1B	0.0183917	0.133496	0.0371749	0.0375568	0	0	0	0.0941549	0	0	0	0.0174784	0	0	8.08729	0
90827	ZNF479	0	0.0251449	0.0230593	0.00253742	0	0.00750782	0.0120029	0.00225057	0.00829247	0.011587	0.0100733	0.00472499	0.0211161	0	2.38433	0.0481758
147741	ZNF560	0	0.00550144	0	0	0	0.00474068	0	0	0	0	0.0241548	0.0403136	0	0	3.37212	0.065149
100287226	ZNF729	0.00252029	0.0341415	0.0133401	0.00430671	0.00320407	0.00473183	0.0411999	0.0100211	0.00210254	0.00336097	0.00904948	0.0220274	0.00418005	0.00234594	2.46141	0.00328057
11055	ZPBP	0.0699079	0.232079	0	0	0	0	0.0131956	0	0	0.0375553	0	0.0796937	0	0	74.7335	0.0396297
124626	ZPBP2	0	0.217216	0.00719941	0.0783601	0.00649087	0	0	0.0823597	0	0	0	0	0	0	45.2518	0
151112	ZSWIM2	0.0308931	0	0.0254778	0.0377579	0	0	0	0	0	0	0	0	0	0	3.28658	0

## Sheet: GTEx (%)
Gene ID	Gene Name	EntrezID	adrenal gland	amygdala	anterior cingulate cortex	aorta	atrial appendage of heart	breast (mammary tissue)	caudate nucleus	cerebellar hemisphere	cerebellum	cerebral cortex	coronary artery	cortex of kidney	ectocervix	esophagus muscularis mucosa	fallopian tube	frontal cortex	gastroesophageal junction	heart left ventricle	hippocampus	hypothalamus	liver	lung	minor salivary gland	mucosa of esophagus	nucleus accumbens	ovary	pancreas	pituitary gland	prostate gland	putamen	sigmoid colon	skeletal muscle	skin of lower leg	skin of suprapubic region	spinal cord (cervical c-1)	spleen	stomach	subcutaneous adipose tissue	substantia nigra	terminal ileum of small intestine	testis	thyroid	tibial artery	tibial nerve	transverse colon	urinary bladder	uterus
ENSG00000130377	ACSBG2	81616	0	0.1	0	0.1	0	0.2	0.1	0.3	0.5	0.1	0.1	0.2	0.1	0.2	0.2	0	0.2	0	0.1	0	0	0.1	0.1	0.1	0.1	0.1	0.1	0.2	0.1	0.1	0.1	0	0.1	0.1	0.1	0.1	0.1	0.1	0	0.1	95.6	0.1	0	0.1	0.1	0.1	0.1
ENSG00000187003	ACTL7A	10881	0	0	0	0	0	0	0	0	0	0	0	0	0	0	0	0	0	0	0	0	0	0	0	0	0	0	0	0	0	0	0	0	0	0	0	0	0	0	0	0	100	0	0	0	0	0	0
ENSG00000148156	ACTL7B	10880	0	0	0	0	0	0	0	0	0	0	0	0	0	0	0	0	0	0	0	0	0	0	0	0	0	0	0	0	0	0	0	0	0	0	0	0	0	0	0	0	100	0	0	0	0	0	0
ENSG00000117148	ACTL8	81569	0	0	0	0	0	0	0	0	0	1.4	0	0	0	0	0	1.4	0	0	0	0	0	0	0	0	0	0	0	0	0	0	0	0	0	0	0	0	0	0	0	0	97.2	0	0	0	0	0	0
ENSG00000181786	ACTL9	284382	0	0	0	0	0	0	0	0	0	0	0	0	0	0	0	0	0	0	0	0	0	0	0	0	0	0	0	0	0	0	0	0	0	0	0	0	0	0	0	0	100	0	0	0	0	0	0
ENSG00000123165	ACTRT1	139741	0	0	0	0	0	0	0	0	0	0	0	0	0	0	0	0	0	0	0	0	0	0	0	0	0	0	0	0	0	0	0	0	0	0	0	0	0	0	0	0	100	0	0	0	0	0	0
ENSG00000169717	ACTRT2	140625	0	0	0	0	0	0	0	0	0	0	0	0	0	0	0	0	0	0	0	0	0	0	0	0	0	0	0	0	0	0	0	0	0	0	0	0	0	0	0	0	100	0	0	0	0	0	0
ENSG00000164113	ADAD1	132612	0	0	0	0	0	0	0	0	0	0	0	0	0	0	0	0	0	0	0	0	0	0	0	0	0	0	0	0	0	0	0	0	0	0	0	0	0	0	0	0	100	0	0	0	0	0	0
ENSG00000168619	ADAM18	8749	0	0	0	0	0	0	0	0	0	0	0	0	0	0	0	0	0	0	0	0	0	0	0	0	0	0	0	0	0	0	0	0	0	0	0	0	0	0	0	0	100	0	0	0	0	0	0
ENSG00000104755	ADAM2	2515	0	0	0	0	0	0	0	0	0	0	0	0	0	0	0	0	0	0	0	0	0	0	0	0	0	0	0	0	0	0	0	0	0	0	0	0	0	0	0	0	100	0	0	0	0	0	0
ENSG00000168594	ADAM29	11086	0	0	0.6	0	0	0	0	0	0	0.6	0	0	0.6	0	0	0.6	0	0	0	0	0	0.6	0	0	0	0	0	0.6	0	0	0	0	0	0	0	0	0	0	0	0	95.2	0	0.6	0	0	0	0.6
ENSG00000134249	ADAM30	11085	0	0	0	0	0	0	0	0	0	0	0	0	0	0	0	0	0	0	0	0	0	0	0	0	0	0	0	0	0	0	0	0	0	0	0	0	0	0	0	0	100	0	0	0	0	0	0
ENSG00000173157	ADAMTS20	80070	0	0	0	0	0	0	0	0	0	0	0	0	0	0	0	0	0	0	0	0	0	0	0	0	0	0	0	0	0	0	0	0	0	0	0	0	0	0	0	0	100	0	0	0	0	0	0
ENSG00000182035	ADIG	149685	0	0	0	0	0	0	0.3	0	0	0	0	0	0	0	0	0	0	0	0	0	0	0	0	0	0.3	0	0	0	0	0.3	0	0	0	0	0	0	0	0	0	0	97.8	1.3	0	0	0	0	0
ENSG00000147081	AKAP4	8852	0	0	0	0	0	0	0	0	0	0	0	0	0	0	0	0	0	0	0	0	0	0	0	0	0	0	0	0	0	0	0	0	0	0	0	0	0	0	0	0	100	0	0	0	0	0	0
ENSG00000227059	ANHX	647589	0	0	0	0	0	0	0	0	0	0	0	0	0	0	0	0	0	0	0	0	0	0	0	0	0	0	0	0	0	0	0	0	0	0	0	0	0	0	0	0	100	0	0	0	0	0	0
ENSG00000183148	ANKRD20A2	441430	0	0	0	0	0	0	0	0	0	0	0	0	0	0	0	0	0	0	0	0	0	0	0	0	0	0	0	0	0	0	0	0	0	0	0	0	0	0	0	0	100	0	0	0	0	0	0
ENSG00000124227	ANKRD60	140731	0	0	0	0	0	0	0	0	0	0	0	0	0	0	0	0	0	0	0	0	0	0	0	0	0	0	0	0	0	0	0	0	0	0	0	0	0	0	0	0	100	0	0	0	0	0	0
ENSG00000106013	ANKRD7	56311	0.1	0	0.1	0	0	0	0	0	0	0.1	0	0	0	0	0.1	0.1	0	0	0	0.1	0	0	0	0	0.1	0	0.1	0.2	0	0	0	0	0	0	0	0	0	0	0	0	98.5	0.1	0	0	0	0	0
ENSG00000173627	APOBEC4	403314	0	0	0	0	0	0	0	0	1.5	0	0	0	0	0	4.5	0	0	0	0	0	0	1.5	0	0	0	0	0	1.5	0	0	0	0	0	0	0	0	0	0	0	0	90.9	0	0	0	0	0	0
ENSG00000186103	ARGFX	503582	0	0	0	0	0	0	0	0	0	0	0	0	0	0	0	0	0	0	0	0	0	0	0	0	0	0	0	0	0	0	0	0	0	0	0	0	0	0	0	0	100	0	0	0	0	0	0
ENSG00000268223	ARL14EPL	644100	0	0	0	0	0	0	0	0	0	0	0	0	0	0	0	0	0	0	0	0	0	0	0	0	0	0	0	0	0	0	0	0	0	0	0	0	0	0	0	0	100	0	0	0	0	0	0
ENSG00000154007	ASB17	127247	0	0	0	0	0	0	0	0	0	0	0	0	0	0	0	0	0	0	0	0	0	0	0	0	0	0	0	0	0	0	0	0	0	0	0	0	0	0	0	0	100	0	0	0	0	0	0
ENSG00000154438	ASZ1	136991	0	0	0	0	0	0	0	0	0	0	0	0	0	0	0	0	0	0	0	0	0	1.4	0	0	0	0	0	0	0	0	0	0	0	0	0	0	0	0	0	0	98.6	0	0	0	0	0	0
ENSG00000197595	ATP11AUN	400165	0	0	0	0	0	0	0	0	0	0	0	0	0	0	0	0	0	0	0	0	0	0	0	0	0	0	0	0	0	0	0	0	0	0	0	0	0	0	0	0	100	0	0	0	0	0	0
ENSG00000123594	ATXN3L	92552	0	0	0	0	0	0	0	0	0	0	0	0	0	0	0	0	0	0	0	0	0	0	0	0	0	0	0	0	0	0	0	0	0	0	0	0	0	0	0	0	100	0	0	0	0	0	0
ENSG00000187172	BAGE2	85319	0	0	0	0	0	0	0	0	0	0	0	0	0	0	0	0	0	0	0	0	0	0	0	0	0	0	0	9.1	0	0	0	0	0	0	0	0	0	0	0	0	90.9	0	0	0	0	0	0
ENSG00000125888	BANF2	140836	0	0	0	0	0	0	0	0	0	0	0	0	0	0	0	0	0	0	0	0	0	0	0	0	0	0	1.8	0	0	0	0	0	0	0	0	0	0	0	0	0	97.9	0.3	0	0	0	0	0
ENSG00000125533	BHLHE23	128408	0	0	0	0	0	0	0	0	0	0	0	0	0	0	0	0	0	0	0	0	0	0	0	0	0	0	0	0	0	0	0	0	0	0	0	0	0	0	0	0	100	0	0	0	0	0	0
ENSG00000237452	BHMG1	388553	0	0	0	0	1.2	0	0	0	0	0	0	0	0	0	0	0	0	0	0	0	0	0	0	0	0	0	0	0	0	0	0	0	0	0	0	0	0	0	0	0	98.8	0	0	0	0	0	0
ENSG00000163098	BIRC8	112401	0	0	0	0	0	0	0	0	0	0	0	0	0	0	0	0	0	0	0	0	0	0	0	0	0	0	0	0	0	0	0	0	0	0	0	0	0	0	0	0	100	0	0	0	0	0	0
ENSG00000130385	BMP15	9210	0	0	0	0	0	0	0	0	0	0	0	0	0	0	0	0	0	0	0	0	0	0	0	0	0	0	0	0	0	0	0	0	0	0	0	0	0	0	0	0	100	0	0	0	0	0	0
ENSG00000228075	BOD1L2	284257	0	0	0	0	0	0	0	0	0	0	0	0	0	0	0	0	0	0	0	0	0	0	0	0	0	0	0	0	0	0	0	0	0	0	0	0	0	0	0	0	100	0	0	0	0	0	0
ENSG00000131059	BPIFA3	128861	0	0	0	0	0	0	0	0	0	0	0	0	0	0	0	0	0	0	0	0	0	0	0	0	0	0	0	0	0	0	0	0	0	0	0	0	0	0	0	0	100	0	0	0	0	0	0
ENSG00000137948	BRDT	676	0	0.2	0.2	0	0	0.2	0.2	0.2	0.2	0.4	0	0	0.2	0.2	0.2	0.4	0	0	0.2	0	0	0.2	0.2	0	0.4	0.2	0	0.2	0.2	0.2	0	0	0	0	0	0.2	0	0	0	0	94.3	0.2	0	0	0	0.2	0
ENSG00000137707	BTG4	54766	0	0	0	0	0	0	0.8	0	0	0	0	0	0	0	0.8	0	0	0	0	0	0	0	0	0	0	0	0	0	0	0	0	0	0	0	0	0	0	0	0	0	98.5	0	0	0	0	0	0
ENSG00000259288	BUB1B-PAK6	106821730	0	0	0	0	0	0	0	0	0	0	0	0	0	0	0	0	0	0	0	0	0	0	0	0	0	0	0	0	0	0	0	0	0	0	0	0	0	0	0	0	100	0	0	0	0	0	0
ENSG00000183559	C10orf120	399814	0	0	0	0	0	0	0	0	0	0	0	0	0	0	0	0	0	0	0	0	0	0	0	0	0	0	0.4	0	0	0	0	0	0	0	0	0	0	0	0	0	99.6	0	0	0	0	0	0
ENSG00000178645	C10orf53	282966	0	0	0	0	0	0	0	0	0	0	0	0	0	0	0	0	0	0	0	0	0	0	0	0	0	0	0	0	0	0	0	0	0	0	0	0	0	0	0	0	100	0	0	0	0	0	0
ENSG00000203942	C10orf62	414157	0	0	0	0	0.1	0	0	0.2	0.2	0	0	0.2	0	0	0	0	0	0.1	0	0	0.1	0	0	0	0	0	0	0.1	0	0	0	0	0	0	0	0	0	0	0.1	0	98.5	0	0	0	0	0	0
ENSG00000180116	C12orf40	283461	0	0	0	0	0	0	0	0	4.8	0	0	0	0	0	0	0	0	0	0	0	0	0	0	0	0	0	0	0	0	0	0	0	0	0	0	0	0	0	0	0	95.2	0	0	0	0	0	0
ENSG00000257137	C12orf80	283403	0	0	0	0	0	0	0	0	0	0	0	0	0	0	0	0	0	0	0	0	0	0	0	0	0	0	0	0	0	0	0	0	1.6	1.6	0	0	0	0	0	0	96.8	0	0	0	0	0	0
ENSG00000176605	C14orf177	283598	0	0	0	0	0	0	0	0	0	0	0	0	0	0	0	0	0	0	0	0	0	0	0	0	0	0	0	0	0	0	0	0	0	0	0	0	0	0	0	0	100	0	0	0	0	0	0
ENSG00000183643	C15orf32	145858	0	0	0	0	0	0	0	0	0	0	0	0	0	0	0	0	0	0	0	0	0	0	0	0	0	0	0	0	0	0	0	0	0	0	0	0	0	0	0	0	100	0	0	0	0	0	0
ENSG00000166152	C16orf78	123970	0	0	0	0	0	0	0	0	0	0	0	0	0	0	0	0	0	0	0	0	0	0	0	0	0	0	0	0	0	0	0	0	0	0	0	0.3	0	0	0	0	99.7	0	0	0	0	0	0
ENSG00000234186	C16orf82	162083	0	0	0	0	0	0	0	0	0	0	0	0	0	0	0	0	0	0	0	0	0	0	0	0	0	0	0	0.1	0	0	0	0	0	0	0	0	0	0	0	0	99.7	0	0	0	0	0	0
ENSG00000215131	C16orf90	646174	0	0	0	0	0	0	0	0.2	0.2	0	0	0	0	0	0	0	0	0	0	0	0	0	0	0	0	0	0	0.2	0	0	0	0	0	0	0	0	0	0	0	0	99.3	0	0	0	0	0	0
ENSG00000261190	C16orf97	388276	0	0	0	0	0	0	0	0	0	0	0	0	0	0	0	0	0	0	0	0	0	0	0	0	0	0	0	0	0	0	0	0	0	0	0	0	0	0	0	0	100	0	0	0	0	0	0
ENSG00000227011	C17orf112	100506650	0	0	0	0	0	0	0	0	0	0	0	0	0	0	0	0	0	0	0	0	0	0	0	0	0	0	0	0	0	0	0	0	0	0	0	0	0	0	0	0	100	0	0	0	0	0	0
ENSG00000270806	C17orf50	146853	0	0.2	0.2	0	0	0.1	0.4	0.4	0.4	0.4	0.1	0.1	0.1	0.1	0.1	0.2	0.2	0	0.2	0.2	0	0.1	0.1	0.1	0.5	0	0.1	0.5	0.1	0.4	0.1	0	0.1	0.1	0	0.1	0.1	0	0.1	0.1	91.9	0.2	0.1	0.4	0.2	0.2	0
ENSG00000141371	C17orf64	124773	0	0	0	0	0	0.1	0	0	0	0	0	0.1	0	0	0.1	0	0	0	0	0	0	0	0	0	0	0	0	0	0	0	0	0	0	0	0.1	0.1	0	0.1	0	0.1	99	0	0	0.1	0	0	0
ENSG00000184560	C17orf74	201243	0	0	0	0	0	0	0	0	0.1	0	0	0	0	0	0	0	0	0	0	0	0	0	0	0	0	0	0	0	0	0	0	0	0	0	0	0	0	0	0	0	99.9	0	0	0	0	0	0
ENSG00000275489	C17orf98	388381	0	0	0	0	0	0	0	0	0	0	0	0	0	0	0	0	0	0	0	0	0	0	0	0	0	0	0	0.6	0	0	0	0	0	0	0	0	0	0	0	0	98.8	0	0	0	0	0	0
ENSG00000206043	C18orf63	644041	0	0	0	0	0	0	0	0	0	0	0	0	0	0	0	0	0	0	0	0	0	0	0	0	0	0	0	0	0	0	0	0	0	0	0	0	0	0	0	0	100	0	0	0	0	0	0
ENSG00000262874	C19orf84	147646	0	0	0	0	0	0	0.6	0	0	0	0	0	0	0	0	0	0	0	0	0	0	0.6	0	0	0	0	0	0	0	0	0	0	0	0	0.6	1.7	0	0	0.6	0	93.9	0	0	0	0	0	0
ENSG00000157330	C1orf158	93190	0	0	0	0	0	0	1.5	0	0	0	0	0	0	0	3	0	0	0	0.8	1.5	0	0.8	0	0	0.8	0	0	0.8	0	0	0	0	0	0.8	0	0	0	0	0	0	90.2	0	0	0	0	0	0
ENSG00000215910	C1orf167	284498	0	0	0	0	0	0	0	0	0	0	0	0	0	0	0	0	0	0	0	0	0	0	0	0	0	0	0	0	0	0	0	0	0	0	0	0	0	0	0	0	100	0	0	0	0	0	0
ENSG00000204006	C1orf185	284546	0	0	0	0	0	0	0	0	0	0	0	0	0	0	0	0	0	0	0	0	0	0	0	0	0	0	0	0	0	0	0	0	0	0	0	0	0	0	0	0	100	0	0	0	0	0	0
ENSG00000227868	C1orf234	729059	0.2	0.2	0.3	0	0	0	0.3	0.2	0.3	0.3	0	0.2	0.2	0	0.2	0.2	0	0	0.3	0.3	0	0	0	0.2	0.3	0.3	0	0.3	0.2	0.3	0.2	0	0.2	0.2	0.3	0.2	0	0	0.3	0	93	0	0	0.2	0	0.2	0.2
ENSG00000258713	C20orf141	128653	0	0	0	0	0	0.1	0	0	0	0	0	0	0.3	0	0	0	0	0	0	0	0	0	0	0	0	0	0	0	0	0	0	0	0	0	0	0	0	0.1	0	0	99	0	0	0	0	0	0.3
ENSG00000125975	C20orf173	140873	0	0	0	0	0	0	0	0.5	0.5	0	0	0	0	0	0	0	0	0	0	0	0	0	0	0	0	0	0	0	0	0	0	0	0	0	0	0	0	0	0	0	99.1	0	0	0	0	0	0
ENSG00000149443	C20orf78	100128496	0	0	0	0	0	0	0	0	0	0	0	0	0	0	0	0	0	0	0	0	0	0	0	0	0	0	0	0	0	0	0	0	0	0	0	0	0	0	0	0	100	0	0	0	0	0	0
ENSG00000187833	C2orf78	388960	0	0	0	0	0	0	0	0	0	0	0	0	0	0	0	0	0	0	0	0	0	0	0	0	0	0	0	0	0	0	0	0	0	0	0	0	0	0	0	0	100	0	0	0	0	0	0
ENSG00000180697	C3orf22	152065	0	0	0	0	0	0	0	0	0	0	0	0	0	0	0.5	0	0	0	0	0	0	0	0	0	0	0.5	0	0	0	0	0	0	0	0	0	0	0	0	0	0	99.1	0	0	0	0	0	0
ENSG00000163424	C3orf30	152405	0	0	0	0	0	0	0	0	0	0	0	0	0	0	0	0	0	0	0	0	0	0	0	0	0	0	0	0	0	0	0	0	0	0	0	0	0	0	0	0	100	0	0	0	0	0	0
ENSG00000214324	C3orf56	285311	0	0	0	0	0	0	0	0	0	0	0	0	0	0	0	0	0	0	0	0	0	0	0	0	0	0	0	0	0	0	0	0	0	0	0	0	0	0	0	0	100	0	0	0	0	0	0
ENSG00000236980	C3orf84	646498	0	0	0	0	0	0	0	0	0	0	0	0	0	0	0	0	0	0	0	0	0	0	0	0	0	0	0	0	0	0	0	0	0	0	0	0	0	0	0	0	100	0	0	0	0	0	0
ENSG00000138813	C4orf17	84103	0	0	0	0	0	0	0	0	0	0	0	0	0	0	0	0	0	0	0	0	0	0	0	0	0	0	0	0	0	0	0	0	0	0	0	0	0	0	0	0	100	0	0	0	0	0	0
ENSG00000237136	C4orf51	646603	0	0	0	0	0	0	0	1.6	1.6	0	0	1.6	0	0	1.6	0	0	0	0	0	0	0	0	0	0	0	0	0	0	0	0	0	0	0	0	0	0	0	0	0	93.8	0	0	0	0	0	0
ENSG00000185056	C5orf47	133491	0	0.6	1.2	0	0	0	0.6	0	0	0.6	0	0.6	0	0	0	1.2	0	0	0.6	0.6	0	0	0	0	0.6	0	0	0	0	0.6	0	0	0	0	0	0	0	0	0.6	0	92	0	0	0	0	0	0
ENSG00000187658	C5orf52	100190949	0	0	0	0	0	0	0	0	0	0	0	0	0	0	0.3	0	0	0	0	0	0	0	0	0	0	0	0	0	0	0	0	0	0	0	0	0	0	0	0	0.3	93.6	0	0	0	5.8	0	0
ENSG00000204661	C5orf60	285679	0	0	0	0	0	0	0	0.5	1	0	0	0	0	0	0	0	0	0	0	0	0	0	0	0	0	0	0	0.5	0	0	0	0	0	0	0	0	0	0	0	0	97.9	0	0	0	0	0	0
ENSG00000204296	C6orf10	10665	0	0	0	0	0	0	0	0	0	0	0	0	0.4	0	0.4	0	0	0	0	0	0	0	0	0	0	0.4	0	0	0	0	0	0	0	0	0	0	0	0	0	0	98.6	0	0	0	0	0	0.4
ENSG00000203711	C6orf99	100130967	0.4	0.2	0.1	0	0	0.1	0.4	0	0	0.2	0	0.5	0.1	0.1	0	0.1	0.1	0	0.2	0.1	0.2	0.2	0.1	0.2	0.4	0.1	0.4	0.8	0.2	0.2	0.1	0	0.2	0.4	0	0.4	0.7	0	0.1	0.1	91.2	0.2	0	0.1	0.2	0.1	0.1
ENSG00000170279	C7orf33	202865	0	0	0	0	0	0	0	0	0	0	0	0	0	0	0	0	0	0	0	0	0	0	0	0	0	0	0	0	0	0	0	0	0	0	0	0	0	0	0	0	100	0	0	0	0	0	0
ENSG00000164645	C7orf62	219557	0	0	0	0	0	0	0	0	0	0	0	0	0	0	0	0	0	0	0	0	0	0	0	0	0	0	0	0	0	0	0	0	0	0	0	0	0	0	0	0	98.9	1.1	0	0	0	0	0
ENSG00000221845	C7orf65	401335	0	0	0	0	0	0	0	0	0	0	0	0	0	0	0	0	0	0	0	0	0	0	0	0	0	0	0	0	0	0	0	0	0	0	0	0	0	0	0	0	100	0	0	0	0	0	0
ENSG00000205174	C7orf66	154907	0	0	0	0	0	0	0	0	0	0	0	0	0	0	0	0	0	0	0	0	0	0	0	0	0	0	0	0	0	0	0	0	0	0	0	0	0	0	0	0	100	0	0	0	0	0	0
ENSG00000222004	C7orf71	285941	0	0	0	0	0	0	0	0	0	0	0	0	0	0	0	0	0	0	0	0	0	2.3	0	0	0	0	0	0	0	0	0	0	0	0	0	2.3	0	0	0	2.3	93	0	0	0	0	0	0
ENSG00000187753	C9orf153	389766	0	0	0	0	0	0	0	0	0.8	0	0	0	0	0	0.8	0	0	0	0	0	0	0.8	0	0	0	0	0	0.8	0.8	0	0	0	0	0	0	0.8	0	0	0	0	93.8	0.8	0	0	0	0	0
ENSG00000204669	C9orf57	138240	0	0	0	0	0	0	0	0	0	0	0	0	0	0	0	0	0	0	0	0	0	0	0	0	0	0	0	0	0	0	0	0	0	0	0	0	0	0	0	0	100	0	0	0	0	0	0
ENSG00000167791	CABP2	51475	0	0	0	0	0	0	0	0	0	0	0	0	0	0	0	0	0	0	0	0	0	0	0	0	0	0	0	0	0	0	0	0	0	0	0	0	0	0	0	0	100	0	0	0	0	0	0
ENSG00000145309	CABS1	85438	0	0	0	0	0	0	0	0	0	0	0	0	0	0	0	0	0	0	0	0	0	0	0.2	0	0	0	0	0	0	0	0	0	0	0	0	0	0	0	0	0	99.8	0	0	0	0	0	0
ENSG00000164304	CAGE1	285782	0	0	0	0	0	0	0	0	0	0	0	0	0	0	1.9	0	0	0	0	0	0	0	0	0	0	0	0	1.9	0	0	0	0	0	0	0	0	0	0	0	0	96.2	0	0	0	0	0	0
ENSG00000269058	CALR3	125972	0	0	0	0	0	0	0	0	0	0	0	0	0	0	0	0	0	0	0	0	0	0	0	0	0	0	0	0	0	0	0	0	0	0	0	0	0	0	0	0	100	0	0	0	0	0	0
ENSG00000177938	CAPZA3	93661	0	0	0	0	0	0.3	0	0	0	0	0	0.2	0	0	0.1	0	0	0	0	0	0.1	0	0	0.1	0	0	0	0	0.1	0	0	0	0.5	0.5	0	0	0.5	0	0	0	97.7	0	0	0	0	0	0
ENSG00000188782	CATSPER4	378807	0	0	0	0	0	0	0	0.7	0.7	0	0	0	0	0	0	0	0	0	0	0	0	0	0	0	0	0	0	0.7	0	0	0	1.4	0	0	0	0	0	0	0	0	95.9	0.7	0	0	0	0	0
ENSG00000174898	CATSPERD	257062	0	0	0	0	0	0	0	0	0	0	0	0	0	0	2.6	0	0	0	0	0	0	0.9	0	0	0	0	0	0	0	0	0	0	0.9	0.9	0	0	0	0	0	0	94	0	0.9	0	0	0	0
ENSG00000160994	CCDC105	126402	0	0	0	0	0	0	0	0	0	0	0	0	0	0	0	0	0	0	0	0	0	0	0	0	0	0	0	0	0	0	0	0	0	0	0	0	0	0	0	0	100	0	0	0	0	0	0
ENSG00000255181	CCDC166	100130274	0	0	0	0	0	0	0	0	0	2.4	0	0	0	0	0	2.4	0	0	0	0	0	0	0	0	0	0	0	0	0	0	0	0	0	0	0	0	0	0	0	0	95.2	0	0	0	0	0	0
ENSG00000175820	CCDC168	643677	0	0	0	0	1.4	0	0	0	0	0	0	0	0	0	0	0	0	0	0	0	0	0	0	0	0	0	0	0	0	0	0	0	0	0	0	0	0	0	0	0	98.6	0	0	0	0	0	0
ENSG00000250709	CCDC169-SOHLH2	100526761	0	0	0	0	0	0	0	0	0	0	0	0	0	0	0	0	0	0	0	0	0	0	0	0	0	0	0	0	0	0	0	0	0	0	0	0	0	0	0	0	100	0	0	0	0	0	0
ENSG00000182645	CCDC172	374355	0	0	0	0	0	0	0	0	0	0	0	0	0	0	0	0	0	0	0	0	0	0	0	0	0	0	0.9	0	0	0	0	0	0	0	0	0	0	0	0	0	99.1	0	0	0	0	0	0
ENSG00000255359	CCDC179	100500938	0	0	0	0	0	0	0	0	0	0	0	0	0	0	0	0	0	0	0	0	0	0	0	0	0	0	0	0	0	0	0	0	0	0	0	0	0	0	0	0	100	0	0	0	0	0	0
ENSG00000166329	CCDC182	101927581	0	0	0	0	0	0	0	0	0	0	0	0	0	0	0	0	0	0	0	0	0	0	0	0	0	0	0	0	0	0	0	0	0	0	0.4	0	0	0	0	0	99.6	0	0	0	0	0	0
ENSG00000178395	CCDC185	164127	0	0	0	0	0	0	0	0	0	0	0	0	0	0	0	0	0	0	0	0	0	0	0	0	0.3	0	0	0	0	0	0	0	0	0	0	0	0	0	0	0	99.7	0	0	0	0	0	0
ENSG00000162592	CCDC27	148870	0	0.4	0	0	0.4	0	0.4	0	0	0.4	0	0	0.4	0	0.4	0	0	0	0.4	0	0	0	0	0	0.4	2.1	0	0	0.4	0	0	0	0	0	0	0	0	0	0	0	92.8	0.4	0	0	0	0.4	0.4
ENSG00000161973	CCDC42	146849	0	0	0	1.1	0	0	0	0	0	0	0.6	0	0	0	0.2	0	0	0	0	0	0	0.2	0	0	0	0	0	0	0	0	0	0	0	0	0	0.2	0	0	0	0	97.6	0	0.2	0	0	0	0
ENSG00000138483	CCDC54	84692	0.1	0.1	0	0	0	0	0.1	0	0	0.1	0	0	0	0	0.1	0.1	0	0.2	0.1	0.1	0	0.1	0	0	0.1	0.1	0	0	0.2	0.1	0	0	0	0	0.1	0	0	0	0.1	0	97.9	0.1	0	0.1	0	0	0
ENSG00000173093	CCDC63	160762	0	0	0	0	0	0	0	0	0	0	0	0	0	0	0	0	0	0.6	0	0	0	0	0	0	0	0	0	0	0	0	0	1.2	0.6	0	0	0	0	0	0	0	97.6	0	0	0	0	0	0
ENSG00000123171	CCDC70	83446	0	0	0	0	0	0	0	0	0.1	0	0	0	0	0	0	0	0	0	0	0	0	0	0	0	0	0	0	0	0	0	0	0	0	0	0	0	0	0	0	0	99.9	0	0	0	0	0	0
ENSG00000150676	CCDC83	220047	0	0	0	0	0	0	0	0	0	0	0	0	0	0	0	0	0	0	0	0	0	0	0	0	0	0	0	0	0	0	0	0	0	0	0	0	0	0	0	0	100	0	0	0	0	0	0
ENSG00000197651	CCER1	196477	0	0	0	0	0	0	0	0	0	0	0	0	0	0	0	0	0	0	0	0	0	0	0	0	0	0	0	0	0	0	0	0	0	0	0	0	0	0	0	0	100	0	0	0	0	0	0
ENSG00000185972	CCIN	881	0.4	0.1	0.1	0.3	0	0.1	0	0	0.1	0.1	0.1	0	0.3	0.1	0.4	0.1	0	0	0.1	0	0	0.1	0.1	0	0	0	0	0	0.1	0	0.1	0	0	0	0	0	0.1	0.1	0	0.1	94.8	0	0.1	0	0	0.1	0.7
ENSG00000216671	CCNYL3	642326	0	0	0	0	0	0	0	0	0	0	0	0	0	0	0	0	0	0	0	0	0	0	0	0	0	0	0	0	0	0	0	0	0	0	0	0	0	0	0	0	100	0	0	0	0	0	0
ENSG00000198445	CCT8L2	150160	0	0	0	0	0	0	0	0	0	0	0	0	0	0	0	0	0	0	0	0	0	0	0	0	0	0	0	0	0	0	0	0	0	0	0	0	0	0	0	0	100	0	0	0	0	0	0
ENSG00000206531	CD200R1L	344807	0	0	0	0	0	0	0	0	0	0	0	0	0	0	0	0	0	0	0	0	0	0	0	0	0	0	0	0	0	0	0	0	0	0	0	0	0	0	0	0	100	0	0	0	0	0	0
ENSG00000164287	CDC20B	166979	0	0	0	0	0	0	0	0	0	0	0	4.5	0	0	0	0	0	0	0	0	0	4.5	0	0	0	0	0	0	0	0	0	0	0	0	0	0	0	0	0	0	90.9	0	0	0	0	0	0
ENSG00000214819	CDRT15L2	256223	0	0	0	0	0	0	0	0	0.6	0	0	0	0	0	0	0	0	0	3.4	0	0	0	0	0	0.6	0	0	0	0	0.6	0	0	0	0	0	0	0	0	0	0	95	0	0	0	0	0	0
ENSG00000177143	CETN1	1068	0	0	0	0	0	0	0	0	0	0	0	0	0	0	0	0	0	0	0	0	0	0	0	0	0	0	0	0	0	0	0	0	0	0	0	0	0	0	0	0	100	0	0	0	0	0	0
ENSG00000267631	CGB1	114335	0	0	0	0	0	0	0	0	0	0	0	0	0	0	0	0	0	0	0	0	0	0	0	0	0	0	0	0	0	0	0	0	0	0	0	0	0	0	0	0	100	0	0	0	0	0	0
ENSG00000189052	CGB5	93659	0	0	0	0	0	0	0	0	0	0	0	0	0	0	0	0	0	0	0	0	0	0	0	0	0	0	0	0	0	0	0	0	0	0	0	0	0	0	0	0	100	0	0	0	0	0	0
ENSG00000213030	CGB8	94115	0	0	0	0	0	0	0	0	0	0	0	0	0	0	0	0	0	0	0	0	0	0	0	0	0	0	0	0	0	0	0	0	0	0	0	0	0	0	0	0	100	0	0	0	0	0	0
ENSG00000176571	CNBD1	168975	0	0	0	0	0	0	0	0	0	0	0	0	0	0	0	0	0	0	0	0	0	0	0	0	0	0	0	0	0	0	0	0	0	0	0	0	0	0	0	0	100	0	0	0	0	0	0
ENSG00000183862	CNGA2	1260	0	0	0	0	0	0	0	0	0	0	0	0	0	0	0	0	0	0	0	0	0	0	0	0	0	0	0	0	0	0	0	0	0	0	0	0	0	0	0	0	100	0	0	0	0	0	0
ENSG00000170516	COX7B2	170712	0	0	0	0	0	0	0	0	0	0	0	0	0	0	0	0	0	0	0	0	0	0	0	0	0	0	0	0	0	0	0	0	0	0	0	0	0	0	0	0	100	0	0	0	0	0	0
ENSG00000158525	CPA5	93979	0.4	0	0	0	0	0.4	0	0	0	0.4	0	0.4	0	0	0	0.4	0	0	0	0.4	0	0	0	0	0	0	0.4	2.2	0	0	0	0	0.4	0.4	0	0.9	0	0	0	0.4	92.5	0	0	0	0	0	0
ENSG00000147183	CPXCR1	53336	0	0	0	0	0	0	0	0	0	0	0	0	0	0	0	0	0	0	0	0	0	0	0	0	0	0	0	0	0	0	0	0	0	0	0	0	0	0	0	0	100	0	0	0	0	0	0
ENSG00000124812	CRISP1	167	0	0	0	0	0	0	0	0	0	0	0	0	0	0	0	0	0	0	0	0	0	0	0	0	0	0	0	0	0	0	0	0	0	0	0	0	0	0	0	0	100	0	0	0	0	0	0
ENSG00000124490	CRISP2	7180	0	0	0	0	0	0	0	0	0	0	0	0.1	0	0	0.1	0	0	0	0	0	0	0	1	0.2	0	0	0	0.1	0	0	0	0	0.1	0	0	0	0	0	0	0	97.9	0	0	0	0	0	0
ENSG00000163254	CRYGC	1420	0	0	0	0	0	0	0	0	0	0	0	0	0	0	0	0	0	0	0	0	0	0	0	0	0	0	0	0	0	0	0	0	0	0	0	0	0	0	0	0	100	0	0	0	0	0	0
ENSG00000125815	CST8	10047	0	0	0	0	0	0	0	0	0	0	0	0	0	0	0	0	0	0	0	0	0	0	0	0	0	0	0	0	0	0	0	0	0	0	0	0	0	0	0	0	100	0	0	0	0	0	0
ENSG00000101435	CST9L	128821	0	0	0	0	0	0	0	0	0	0	0	0	0	0	0	0	0	0	0	0	0	0	0	0	0	0	0	0	0	0	0	0	0	0	0	0	0	0	0	0	100	0	0	0	0	0	0
ENSG00000268940	CT45A1	541466	0	0	0	0	0	0	0	0	0	0	0	0	0	0	0	0	0	0	0	0	0	0	0	0	0	0	0	0	0	0	0	0	0	0	0	0	0	0	0	0	100	0	0	0	0	0	0
ENSG00000269096	CT45A3	441519	0	0	0	0	0	0	0	0	0	0	0	0	0	0	0	0	0	0	0	0	0	0	0	0	0	0	0	0	0	0	0	0	0	0	0	0	0	0	0	0	100	0	0	0	0	0	0
ENSG00000228836	CT45A5	441521	0	0	0	0	0	0	0	0	0	0	0	0	0	0	0	0	0	0	0	0	0	0	0	0	0	0	0	0	0	0	0	0	0	0	0	0	0	0	0	0	100	0	0	0	0	0	0
ENSG00000236446	CT47B1	643311	0	0	0	0	0	0	0	0	0	0	0	0	0	0	0	0	0	0	0	0	0	0	0	0	0	0	0	0	0	0	0	0	0	0	0	0	0	0	0	0	100	0	0	0	0	0	0
ENSG00000225362	CT62	196993	0	0	0	0	0.5	1	0	0	0	0.5	0	0	0	0	0.5	0	0	0.5	0	0.5	0	0	0.5	0	0	0	0	0	1	0	0	0	0	0	0	0	0.5	0	0.5	0	92.8	0.5	0	0	0	0	0
ENSG00000204019	CT83	203413	0	0	0	0	0	0	0	0	0	0	0	0	0	0	0	0	0	0	0	0	0	0	0.3	0	0	0	0	0	0	0	0	0	0	0	0	0	0	0	0	0	99.7	0	0	0	0	0	0
ENSG00000184033	CTAG1B	1485	0	0	0	0	0	0	0	0	0	0	0	0	0	0	0	0	0	0	0	0	0	0	0	0	0	0	0	0	0	0	0	0	0	0	0	0	0	0	0	0	100	0	0	0	0	0	0
ENSG00000126890	CTAG2	30848	0	0	0	0	0	0	0	0	0	0	0	0	0	0	0	0	0	0	0	0	0	0	0	0	0	0	0	0	0	0	0	0	0	0	0	2	0	0	0	0	98	0	0	0	0	0	0
ENSG00000212710	CTAGE1	64693	0	0	0	0	0	0	0	0	0	0	0	0	0	0	0	0	0	0	0	0	0	0	0	0	0	0	0	0	0	0	0	0	0	0	0	0	0	0	0	0	100	0	0	0	0	0	0
ENSG00000271321	CTAGE6	340307	0	0	0	0	0	0	0	0	0	0	0	0	0	0	0	0	0	0	0	0	0	0	0	0	0	0	0	0	0	0	0	0	0	0	0	0	0	0	0	0	100	0	0	0	0	0	0
ENSG00000236761	CTAGE9	643854	0	0	0	0	0	0	0	0	0	0	0	0	0	0	0	0	0	0	0	0	0	0	0	0	0	0	0	0	0	0	0	0	0	0	0	0	0	0	0	0	100	0	0	0	0	0	0
ENSG00000124092	CTCFL	140690	0	0	0	0	0	0	0	0	0	0	0	0	0	0	0	0	0	0	0	0	0	0	0	0	0	0	0	3.2	0	0	0	0	0	0	0	0	0	0	0	0	96.8	0	0	0	0	0	0
ENSG00000215113	CXorf49B	100132994	0	0	0	0	0	0	0	0	0	0	0	0	0	0	0	0	0	0	0	0	0	0	0	0	0	0	0	0	0	0	0	0	0	0	0	0	0	0	0	0	100	0	0	0	0	0	0
ENSG00000235699	CXorf51B	100133053	0	0	0	0	0	0	0	0	0	0	0	0	0	0	0	0	0	0	0	0	0	0	0	0	0	0	0	0	0	0	0	0	0	0	0	0	0	0	0	0	100	0	0	0	0	0	0
ENSG00000203933	CXorf66	347487	0	0	0	0	0	0	0	0	0	0	0	0	0	0	0	0	0	0	0	0	0	0	0	0	0	0	0	0	0	0	0	0	0	0	0	0	0	0	0	0	100	0	0	0	0	0	0
ENSG00000183035	CYLC1	1538	0	0	0	0	0	0	0	0	0	0	0	0	0	0	0	0	0	0	0	0	0	0	0	0	0	0	0	0	0	0	0	0	0	0	0	0	0	0	0	0	100	0	0	0	0	0	0
ENSG00000155833	CYLC2	1539	0	0	0	0	0	0	0	0	0	0	0	0	0	0	0	0	0	0	0	0	0	0	0	0	0	0	0	0	0	0	0	0	0	0	0	0	0	0	0	0	100	0	0	0	0	0	0
ENSG00000188120	DAZ1	1617	0	0	0	0	0	0	0	0	0	0	0	0	0	0	0	0	0	0	0	0	0	0	0	0	0	0	0	0	0	0	0	0	0	0	0	0	0	0	0	0	100	0	0	0	0	0	0
ENSG00000205944	DAZ2	57055	0	0	0	0	0	0	0	0	0	0	0	0	0	0	0	0	0	0	0	0	0	0	0	0	0	0	0	0	0	0	0	0	0	0	0	0	0	0	0	0	100	0	0	0	0	0	0
ENSG00000092345	DAZL	1618	0	0	0	0	0	0	0	0	0	0	0	0	0	0	0	0	0	0	0	0	0	0	0	0	0	0	0	0	0	0	0	0	0	0	0	0	0	0	0	0	100	0	0	0	0	0	0
ENSG00000176566	DCAF4L2	138009	0	0	0	0	0	0	0	0	0	0	0	0	0	0	0	0	0	0	0	0	0	0	0	0	0	0	0	0	0	0	0	0	0	0	0	0	0	0	0	0	100	0	0	0	0	0	0
ENSG00000226372	DCAF8L1	139425	0	0	0	0	0	0	0	0	0	0	0	0	0	0	0	0	0	0	0	0	0	0	0	0	0	0	0	0	0	0	0	0	0	0	0	0	0	0	0	0	100	0	0	0	0	0	0
ENSG00000189186	DCAF8L2	347442	0	0	0	0	0	0	0	0	0	0	0	0	0	0	0	0	0	0	0	0	0	0	0	0	0	1.6	0	0	0	0	0	0	0	0	0	0	0	0	0	0	98.4	0	0	0	0	0	0
ENSG00000170967	DDI1	414301	0	0	0	0	0	0	0	0	0	0	0	0	0	0	0	0	0	0	0	0	0	0	0	0	0	0	0	0	0	0	0	0	0	0	0	0	0	0	0	0	100	0	0	0	0	0	0
ENSG00000152670	DDX4	54514	0	0.1	0.1	0	0	0	0.1	0.1	0.1	0.3	0	0	0	0	0	0.1	0	0	0.1	0.1	0	0	0	0	0.3	0	0.1	0	0	0.1	0	0	0	0	0.1	0	0	0	0.1	0	97.7	0	0	0	0	0	0
ENSG00000184735	DDX53	168400	0	0	0	0	0	0	0	0	2	0	0	0	0	0	0	0	0	0	0	0	0	0	0	0	0	0	0	0	0	0	0	0	0	0	0	0	0	0	0	0	98	0	0	0	0	0	0
ENSG00000180483	DEFB119	245932	0	0	0	0	0	0	0	0	0	0	0	0	0	0	0	0	0	0	0	0	0	0	0	0	0	0	0	0	0	0	0	0	0	0	0	0	0	0	0	0	100	0	0	0	0	0	0
ENSG00000204548	DEFB121	245934	0	0	0	0	0	0	0	0	0	0	0	0	0	0	0	0	0	0	0	0	0	0	0	0	0	0	0	0	0	0	0	0	0	0	0	0	0	0	0	0	100	0	0	0	0	0	0
ENSG00000180424	DEFB123	245936	0	0	0	0	0	0	0	0	0	0	0	0	0	0	0	0	0	0	0	0	0	0	0	0	0	0	0	0	0	0	0	0	0	0	0	0	0	0	0	0	100	0	0	0	0	0	0
ENSG00000178591	DEFB125	245938	0	0	0	0	0	0	0	0	0	0	0	0	0	0	0	0	0	0	0	0	0	0	0	0	0	0	0	0	0	0	0	0	0	0	0	0	0	0	0	0	100	0	0	0	0	0	0
ENSG00000125788	DEFB126	81623	0	0	0	0	0	0	0	0	0	0	0	0	0	0	0	0	0	0	0	0	0	0	0	0	0	0	0	0	0	0	0	0	0	0	0	0	0	0	0	0	100	0	0	0	0	0	0
ENSG00000205883	DEFB135	613209	0	0	0	0	0	0	0	0	0	0	0	0	0	0	0	0	0	0	0	0	0	0	0	0	0	0	0	0	0	0	0	0	0	0	0	0	0	0	0	0	100	0	0	0	0	0	0
ENSG00000104901	DKKL1	27120	0	0	0	0	0	0.1	0	0	0	0	0	0.1	0.2	0.1	0.2	0	0.1	0	0	0	0	0.1	0	0	0	0.2	0.1	0	0.1	0	0.1	0	0	0	0	0	0.1	0	0	0	97	0	0	0	0.1	0.1	0.2
ENSG00000137090	DMRT1	1761	0	0	0	0	0	0	0	0	0	0	0	0	0	0	0	0	0	0	0	0	0	0	0	0	0	0	0	0	0	0	0	0	0	0	0	0	0	0	0	0	99.3	0.7	0	0	0	0	0
ENSG00000143006	DMRTB1	63948	0	0	0	0	0	0	0	0	0	0	0	0	0	0	0	0	0	0	0	0	0	0	0	0	0	0	0	0	0	0	0	0	0	0	0	0	0	0	0	0	100	0	0	0	0	0	0
ENSG00000142025	DMRTC2	63946	0	0	0	0	0	0	0	0	0	0	0	0	0	0	0	0	0	0	0	0	0	0	0	0	0	0	0	0	0	0	0	0	0	0	0	0	0	0	0	0	99.6	0	0	0	0	0	0
ENSG00000227802	DNAJB3	414061	0	0	0	0	0	0	0	0	0	0	0	0.8	0	0	0	0	0	0	0	0	0.8	0	0	0.8	0	0	0	0	0	0	0	0	0.4	0.4	0	0	0	0	0	0	95.8	0	0	0	0.4	0.8	0
ENSG00000179407	DNAJB8	165721	0	0	0	0	0	0	0	0	0	0	0	0	0	0	0	0	0	0	0	0	0	0	0	0	0	0	0	0	0	0	0	0	0	0	0	0	0	0	0	0	100	0	0	0	0	0	0
ENSG00000163530	DPPA2	151871	0	0	0	0	0	0	0	0	0	0	0	0	0	0	0	0	0	0	0	0	0	0	0	0	0	0	0	0	0	0	0	0	0	0	0	0	0	0	0	0	100	0	0	0	0	0	0
ENSG00000187569	DPPA3	359787	0	0	0	0	0	0	0	0	0	0	0	0	0	0	0	0	0	0	0	0	0	0	0	0	0	0	0	0	0	0	0	0	0	0	0	0	0	0	0	0	100	0	0	0	0	0	0
ENSG00000203909	DPPA5	340168	0	0	0	0	0	0	0	0	0	0	0	0	0	0	0	0	0	0	0	0	0	0	0	0	0	0	0	0	0	0	0	0	0	0	0	0	0	0	0	0	100	0	0	0	0	0	0
ENSG00000184029	DSCR4	10281	0	0	0	0	0	0	0	0	0	0	0	0	0	0	0	0	0	0	0	0	0	0	0	0	0	0	0	0	0	0	0	0	0	0	0	0	0	0	0	0	100	0	0	0	0	0	0
ENSG00000189037	DUSP21	63904	0	0	0	0	0	0	0	0	0	0	0	0	0	0	0	0	0	0	0	0	0	0	0	0	0	0	0	0	0	0	0	0	0	0	0	0	0	0	0	0	100	0	0	0	0	0	0
ENSG00000260596	DUX4	100288687	0	0	0	0	0	0	0	0	0	0	0	0	0	0	0	0	0	0	0	0	0	0	0	0	0	0	0	10	0	0	0	0	0	0	0	0	0	0	0	0	90	0	0	0	0	0	0
ENSG00000223601	EBLN1	340900	0	0	0	0	0	0	0	3	3	0	0	0	0	0	0	0	0	0	0	0	0	0	0	0	0	0	0	3	0	0	0	0	0	0	0	0	0	0	0	0	90.9	0	0	0	0	0	0
ENSG00000169393	ELSPBP1	64100	0	0	0	0	0	0	0	0	0	0	0	0	0	0	0	0	0	0	0	0	0	0	0	0	0	0	0	0	0	0	0	0	0	0	0	0	0	0	0	0	100	0	0	0	0	0	0
ENSG00000249139	EPPIN-WFDC6	100526773	0	0	0	0	0	0	0	0	0	0	0	0	0	0	0	0	0	0	0	0	0	0	0	0	0	0	0	0	0	0	0	0	0	0	0	0	0	0	0	0	100	0	0	0	0	0	0
ENSG00000123576	ESX1	80712	0	0	0	0	0	0	0	0	0	0	0	0	0	0	0	0	0	0	0	0	0	0	0	0	0	0	0	0	0	0	0	0	0	0	0	0	0	0	0	0	100	0	0	0	0	0	0
ENSG00000164334	FAM170A	340069	0.8	0	0	0	0	0	0	0	0	0	0	0	0	0	0	0	0	0	0	0	0.8	0	0	0	0	0	0	0	0	0	0	0	0	0	0	0	0	0	0.8	0	97.7	0	0	0	0	0	0
ENSG00000172538	FAM170B	170370	0	0	0	0	0	0	0	0	0	0	0	0	0	0	0	0	0	0	0	0	0	0	0	0	0	0	0	0	0	0	0	0	0	0	0	2	0	0	0	0	98	0	0	0	0	0	0
ENSG00000177558	FAM187B	148109	0	0	0	0	0	0.2	0	0	0	0	0	0.2	0.2	0	0	0	0	0	0	0	0	0.2	0	0	0	0	0	0	0	0	0	0	0	0	0	0.4	0	0.2	0	0	98.3	0	0	0	0	0	0.2
ENSG00000234830	FAM197Y9	100132932	0	0	0	0	0	0	0	0	0	0	0	0	0	0	0	0	0	0	0	0	0	0	0	0	0	0	0	0	0	0	0	0	0	0	0	0	0	0	0	0	100	0	0	0	0	0	0
ENSG00000205108	FAM205A	259308	0	0	0	0.5	0	0	0	0	0.5	0	0.5	0	0.5	0	0	0	0.5	0	0	0	0	0	0	0	0	0	0	0	0	0	0	0	0	0	0	0	0	0	0	0	96.4	0	0.5	0.5	0	0	0
ENSG00000187791	FAM205C	100129969	0	0	0	0	0	0	0	0	0	0	0	0	0	0	0	0	0	0	0	0	0	0	0	0	0	0	0	0	0	0	0	0	0	0	0	0	0	0	0	0	100	0	0	0	0	0	0
ENSG00000272058	FAM231D	100996721	0	0	0	0	0	0	0	0	0	0	0	0	0	0	0	0	0	0	0	0	0	0	0	0	0	0	0	0	0	0	0	0	0	0	0	0	0	0	0	0	100	0	0	0	0	0	0
ENSG00000203795	FAM24A	118670	0	0	0	0	0	0	0	0	0	0	0	0	0	0	0	0	0	0	0	0	0	0	0	0	0	0	0	0	0	0	0	0	0	0	0	0	0	0	0	0	100	0	0	0	0	0	0
ENSG00000164451	FAM26D	221301	0	0	0	0	0	0	0	0	0	0	0	0	0	0	0	0	0	0	0	0	0	0	0	0	0	0	0	0	0	0	0	0	0	0	0	0	0	0	0	0	100	0	0	0	0	0	0
ENSG00000174016	FAM46D	169966	0	0	0	0	0	0	0	0	0	0	0	0	0	0	0	0	0	0	0	0	0	0	0	0	0	0	0	0	0	0	0	0	0	0	0	0	0	0	0	0	100	0	0	0	0	0	0
ENSG00000185448	FAM47A	158724	0	0	0	0	0	0	0	0	0	0	0	0	0	0	0	0	0	0	0	0	0	0	0	0	0	0	0	0	0	0	0	0	0	0	0	0	0	0	0	0	100	0	0	0	0	0	0
ENSG00000189132	FAM47B	170062	0	0	0	0	0	0	0	0	0	0	0	0	0	0	0	0	0	0	0	0	0	0	0	0	0	0	0	0	0	0	0	0	0	0	0	0	0	0	0	0	100	0	0	0	0	0	0
ENSG00000198173	FAM47C	442444	0	0	0	0	0	0	0	0	0	0	0	0	0	0	0	0	0	0	0	0	0	0	0	0	0	0	0	3.2	0	0	0	0	0	0	0	0	0	0	0	0	96.8	0	0	0	0	0	0
ENSG00000162771	FAM71A	149647	0	0	0	0	0	0	0	0	0	0	0	0	0	0	0.9	0	0	0	0	0	0	0	0	0	0	0	0	0	0	0	0	0	0	0	0	0	0	0	0	0	99.1	0	0	0	0	0	0
ENSG00000170613	FAM71B	153745	0	0	0	0	0	0	0	0	0	0	0	0	0	0	0	0	0	0	0	0	0	0	0	0	0	0	0	0	0	0	0	0	0	0	0	0	0	0	0	0	100	0	0	0	0	0	0
ENSG00000180219	FAM71C	196472	0	0	0	0	0	0	0	0.4	0.8	0	0	0	0	0	0	0	0	0	0	0	0	0	0	0	0	0	0	0	0	0	0	0	0	0	0	0	0	0	0	0	98.9	0	0	0	0	0	0
ENSG00000180043	FAM71E2	284418	0	0	0	0	0	0	0	0	0.6	0	0	0	0	0	0	0	0	0	0	0	0	0	0	0	0	0	0	0	0	0	0	0	0	0	0	0	0	0	0	0	99.4	0	0	0	0	0	0
ENSG00000135248	FAM71F1	84691	0	0.4	0.3	0.1	0	0	0.3	0	0.1	0.3	0	0.1	0	0	0.1	0.1	0	0	0.3	0.3	0	0	0.1	0	0.4	0	0	0.4	0.1	0.3	0	0	0	0	0.1	0.1	0	0	0.3	0	95.3	0.1	0	0.1	0	0.1	0
ENSG00000183304	FAM9A	171482	0	0	0	0	0	0	0	0	0	0	0	0	0	0	0	0	0	0	0	0	2.4	0	0	0	0	0	0	0	0	0	0	0	0	0	0	0	0	0	0	0	97.6	0	0	0	0	0	0
ENSG00000163705	FANCD2OS	115795	0	0	0	0	0	0.3	0	0.3	0.3	0	0	0.3	0.3	0	0.3	0	0.3	0	0	0	0	0	0.3	0.3	0	0.3	0	0.3	0.3	0	0	0	0.3	0.3	0	0.3	0.3	0	0	0.3	94.3	0	0	0.3	0.3	0.3	0
ENSG00000230342	FANCD2P2	101929530	0	0	0	0	0	0	0	0	0	0	0	0	0	0	0	0	0	0	0	0	0	0	0	0	0	0	0	0	0	0	0	0	0	0	0	0	0	0	0	0	100	0	0	0	0	0	0
ENSG00000147378	FATE1	89885	0	0	0.2	0	0	0	0	0	0	0.2	0	0.1	0	0	0	0.2	0	0	0	0	0	0	0	0	0	0	0	0.2	0	0	0	0	0	0	0	0	0	0	0	0	98.5	0.1	0	0	0	0	0
ENSG00000204952	FBXO47	494188	0	0	0	0	0	0	0	0	0	0	0	0	0	0	0	0	0	0	0	0	0	0	0	0	0	0	0	0	0	0	0	0	0	0	0	0	0	0	0	0	100	0	0	0	0	0	0
ENSG00000176988	FMR1NB	158521	0	0	0	0	0	0	0	0	0	0	0	0.2	0	0	0.2	0	0	0	0	0	0	0	0	0	0	0	0	0	0	0	0	0	0	0	0	0	0	0	0	0	99.6	0	0	0	0	0	0
ENSG00000073598	FNDC8	54752	0	0	0	0	0	0	0	0.2	0.2	0.2	0	0	0.2	0	0.2	0.2	0	0	0	0	0	0	0	0	0.2	0.2	0	0	0	0	0	0	0.2	0.2	0	0	0	0	0	0	97.4	0	0	0	0	0	0
ENSG00000176302	FOXR1	283150	0	0	0	0	0	0	0	0	0	0	0	0	0	0	0	0	0	0	0	0	0	0	0	0	0	0	0	0	0	0	0	0	0	0	0	0	0	0	0	0	100	0	0	0	0	0	0
ENSG00000189299	FOXR2	139628	0	0	0	0	0	0	0	0	0	0	0	0	0	0	0	0	0	0	0	0	0	0	0	0	0	0	0	0	0	0	0	0	0	0	0	0	0	0	0	0	100	0	0	0	0	0	0
ENSG00000189139	FSCB	84075	0	0	0	0	0	0	0	0	0	0	0	0	0	0	0	0	0	0	0	0	0	0	0	0	0	0	0	0	0	0	0	0	0	0	0	0	0	0	0	0	100	0	0	0	0	0	0
ENSG00000106328	FSCN3	29999	0	0	0	0.2	0	0.2	0	0.6	0.6	0.2	0.2	0.2	0.2	0.2	0.2	0	0.2	0	0	0	0	0.2	0.2	0	0.2	0.2	0	0.2	0.2	0	0.2	0	0.2	0.2	0	0.2	0.2	0.2	0	0.2	93.7	0.2	0.2	0.2	0.2	0.2	0.2
ENSG00000243048	FTH1P18	441490	0	0	0	0	0	0	0	0	0	0	0	0	0	0	0	0	0	0	0	0	0	0	0	0	0	0	0	0	0	0	0	0	0	0	0	0	0	0	0	0	100	0	0	0	0	0	0
ENSG00000132446	FTHL17	53940	0	0	0	0	0	0	0	0	0	0	0	0	0	0	0	0	0	0	0	0	0	0	0	0	0	0	0	0	0	0	0	0	0	0	0	0	0	0	0	0	100	0	0	0	0	0	0
ENSG00000181867	FTMT	94033	0	0	0	0	0	0	0	0	0	0	0	0	0	0	0	0	0	0	0	0	0	0	0	0	0	0	0	0	0	0	0	0	0	0	0	0	0	0	0	0	100	0	0	0	0	0	0
ENSG00000130383	FUT5	2527	0	0	0	0	0	0	0	0	0	0	0	0	0	0	0	0	0	0	0	0	0	0	0	0	0	0	0	0	0	0	0	0	0	0	0	0	0	0	0	0	100	0	0	0	0	0	0
ENSG00000183185	GABRR3	200959	0	0	0	0	0	0	0	0	0	0	0	0	0	0	0	0	0	0	0	0	0	0	0	0	0	0	0	0	0	0	0	0	0	0	0	0	0	0	0	0	100	0	0	0	0	0	0
ENSG00000205777	GAGE1	2543	0	0	0	0	0	0	0	0	0	0	0	0	0	0	0	0	0	0	0	0	0	0	0	0	0	0	0	0	0	0	0	0	0	0	0	0	0	0	0	0	100	0	0	0	0	0	0
ENSG00000236362	GAGE12F	100008586	0	0	0	0	0	0	0	0	0	0	0	0	0	0	0	0	0	0	0	0	0	0	0	0	0	0	0	0	0	0	0	0	0	0	0	0	0	0	0	0	100	0	0	0	0	0	0
ENSG00000224902	GAGE12H	729442	0	0	0	0	0	0	0	0	0	0	0	0	0	0	0	0	0	0	0	0	0	0	0	0	0	0	0	0	0	0	0	0	0	0	0	0	0	0	0	0	100	0	0	0	0	0	0
ENSG00000224659	GAGE12J	729396	0	0	0	0	0	0	0	0	0	0	0	0	0	0	0	0	0	0	0	0	0	0	0	0	0	0	0	0	0	0	0	0	0	0	0	0	0	0	0	0	100	0	0	0	0	0	0
ENSG00000274274	GAGE13	645051	0	0	0	0	0	0	0	0	0	0	0	0	0	0	0	0	0	0	0	0	0	0	0	0	0	0	0	0	0	0	0	0	0	0	0	0	0	0	0	0	100	0	0	0	0	0	0
ENSG00000189064	GAGE2A	729447	0	0	0	0	0	0	0	0	0	0	0	0	0	0	0	0	0	0	0	0	0	0	0	0	0	0	0	0	0	0	0	0	0	0	0	0	0	0	0	0	100	0	0	0	0	0	0
ENSG00000275113	GAGE2E	26749	0	0	0	0	0	0	0	0	0	0	0	0	0	0	0	0	0	0	0	0	0	0	0	0	0	0	0	0	0	0	0	0	0	0	0	0	0	0	0	0	100	0	0	0	0	0	0
ENSG00000105679	GAPDHS	26330	0	0	0	0	0	0	0	0	0.1	0	0	0	0	0	0.1	0	0	0	0	0	0	0	0.1	0	0.1	0	0	0	0	0	0	0	0.3	0.3	0	0.1	0	0	0	0	98.8	0	0	0	0	0	0
ENSG00000159224	GIP	2695	0	0	0	0	0	0	0	0	0	0	0	0	0	0	0	0	0	0	0	0	0	0	0	0	0	0	0	0	0	0	0	0	0	0	0	0	0	0	0	0	100	0	0	0	0	0	0
ENSG00000135355	GJA10	84694	0	0	0	0	0	0	0	0	0	0	0	0	0	0	0	0	0	0	0	0	0	0	0	0	0	0	0	0	0	0	0	0	0	0	0	0	0	0	0	0	100	0	0	0	0	0	0
ENSG00000121634	GJA8	2703	0	0	0	0	0	0	0	0	0	0	0	0	0	0	0	0	0	0	0	0	0	0	0	0	0	0	0	0	0	0	0	0	0	0	0	0	0	0	0	0	100	0	0	0	0	0	0
ENSG00000196475	GK2	2712	0	0	0	0	0	0	0	0	0	0	0	0	0	0	0	0	0	0	0	0	0	0	0	0	0	0	0	0	0	0	0	0	0	0	0	0	0	0	0	0	100	0	0	0	0	0	0
ENSG00000204007	GLT6D1	360203	0	0	0	0	0	0	0	0	0	0	0	0	0	0	0	0	0	0	0	0	0	0	0	0	0	0	0	0	0	0	0	0	0	0	0	0	0	0	0	0	100	0	0	0	0	0	0
ENSG00000159289	GOLGA6A	342096	0	0	0	0	0	0	0	2.3	2.3	0	0	0	0	0	2.3	0	0	0	0	0	2.3	0	0	0	0	0	0	0	0	0	0	0	0	0	0	0	0	0	0	0	90.9	0	0	0	0	0	0
ENSG00000215186	GOLGA6B	55889	0	0	0	0	0	0	0	0	0	0	0	0	0	0	0	0	0	0	0	0	0	0	0	0	0	0	0	0	0	0	0	0	0	0	0	0	0	0	0	0	100	0	0	0	0	0	0
ENSG00000167195	GOLGA6C	653641	0	0	0	0	0	0	0	0	0	0	0	0	0	0	0	0	0	0	0	0	0	0	0	0	0	0	0	0	0	0	0	0	0	0	0	0	0	0	0	0	100	0	0	0	0	0	0
ENSG00000273976	GOLGA6L1	283767	0	0	0	0	0	0	0	0	0	0	0	0	0	0	0	0	0	0	0	0	0	0	0	0	0	0	0	0	0	0	0	0	0	0	0	0	0	0	0	0	100	0	0	0	0	0	0
ENSG00000174450	GOLGA6L2	283685	0.2	0	0	0	0	0	0	0	0	0	0	0	0	0	0	0	0	0	0	0	0	0	0	0	0	0	0	0	0	0	0	0	0	0	0	0	0	0	0	0	99.8	0	0	0	0	0	0
ENSG00000277865	GOLGA6L22	440243	0	0	0	0	0	0	0	0	0	0	0	0	0	0	0	0	0	0	0	0	0	0	0	0	0	0	0	0	0	0	0	0	0	0	0	0	0	0	0	0	100	0	0	0	0	0	0
ENSG00000277322	GOLGA6L6	727832	0	0	0	0	0	0	0	0	0	0	0	0	0	0	0	0	0	0	0	0	0	0	0	0	0	0	0	0	0	0	0	0	0	0	0	0	0	0	0	0	100	0	0	0	0	0	0
ENSG00000169154	GOT1L1	137362	0	0	0	0	0	0	0	0	0	0	0	0	0	0.9	0.9	0	0.9	0	0	0	0	0	0	0	0	3.7	0	0	0	0	0.9	0	0	0	0	0	0	0	0	0	91.7	0	0	0	0	0.9	0
ENSG00000120436	GPR31	2853	0	0	0	0	0	0	0	0	0	0	0	0	0	0	0	0	0	0	0	0	0	0	0	0	0	0	0	0	0	0	0	0	0	0	0	0	0	0	0	0	100	0	0	0	0	0	0
ENSG00000142511	GPR32	2854	0	0	0	0	0	0	0	0	0	0	0	0	0	0	0	0	0	0	0	0	0	0	0	0	0	0	0	0	0	0	0	0	0	0	0	0	0	0	0	0	100	0	0	0	0	0	0
ENSG00000224586	GPX5	2880	0	0	0	0	0	0	0	0	0	0	0	0	0	0	0	0	0	0	0	0	0	0	0	0	0	0	0	0	0	0	0	0	0	0	0	0	0	0	0	0	100	0	0	0	0	0	0
ENSG00000198704	GPX6	257202	0	0	0	0	0	0	0	0	0	0	0	0	0	0	0	0	0	0	0	0	0	0	0	0	0	0	0	0	0	0	0	0	0	0	0	0	0	0	0	0	100	0	0	0	0	0	0
ENSG00000215203	GRXCR1	389207	0	0	0	0	0	0	0	0	0	0	0	0	0	0	0	0	0	0	0	0	0	0	0	0	0	0	0	0	0	0	0	0	0	0	0	0	0	0	0	0	100	0	0	0	0	0	0
ENSG00000063515	GSC2	2928	0	0	0	0	0	0	0	0	0	0	0	0	0	0	0	0	0	0	0	0	0	0	0	0	0	0	0	0	0	0	0	0	0	0	0	0	0	0	0	0	100	0	0	0	0	0	0
ENSG00000182793	GSTA5	221357	0	0	0	0	0	0	0	0	0	0	0	0	0	0	0	0	0	0	0	0	0	0	0	0	0	0	0	0	0	0	0	0	0	0	0	0	0	0	0	0	100	0	0	0	0	0	0
ENSG00000170627	GTSF1	121355	0	0.2	0	0.2	0	0.2	0.2	0	0	0.2	0.2	0	0.2	0.2	0.2	0	0	0	0.2	0.2	0	0.3	0.2	0.2	0.2	0	0	0	0.3	0.2	1	0	0	0	0.2	1.5	0.2	0.2	0.2	0.5	90	0	0.3	0	0.3	1.3	0.2
ENSG00000124196	GTSF1L	149699	0	0	0	0	0	0	0	0	0	0	0	0	0	0	0	0	0	0	0	0	0	0	0	0	0	0	0	0	0	0	0	0	0	0	0	0.2	0	0	0	0.1	99.7	0	0	0	0	0	0
ENSG00000187166	H1FNT	341567	0.2	0.1	0.2	0.1	0.1	0.1	0.1	0.2	0.3	0.3	0.1	0.1	0.1	0.1	0.2	0.2	0.1	0	0.1	0.1	0	0.1	0.1	0	0.1	0.3	0.1	0.1	0.1	0.1	0.1	0.1	0.1	0.1	0.1	0.1	0.1	0.1	0.1	0.1	95	0.1	0.1	0.2	0.1	0.2	0.1
ENSG00000178804	H1FOO	132243	0	0	0	0	0	0	0	0	0	0	0	0	0	0	0	0	0	0	0	0	0	0	0	0	0	0	0	0	0	0	0	0	0	0	0	0	0	0	0	0	100	0	0	0	0	0	0
ENSG00000274183	H2AFB1	474382	0	0	0	0	0	0	0	0	0	0	0	0	0	0	0	0	0	0	0	0	0	0	0	0	0	0	0	0	0	0	0	0	0	0	0	0	0	0	0	0	100	0	0	0	0	0	0
ENSG00000277745	H2AFB3	83740	0	0	0	0	0	0	0	0	0	0	0	0	0	0	0	0	0	0	0	0	0	0	0	0	0	0	0	0	0	0	0	0	0	0	0	3.1	0	0	0	0	93.8	0	0	0	0	0	0
ENSG00000123569	H2BFWT	158983	0	0	0	0	0	0	0	0	0	0	0	0	0	0	0	0	0	0	0	0	0	0	0	0	0	0	0	0	0	0	0	0	0	0	0	0	0	0	0	0	100	0	0	0	0	0	0
ENSG00000112273	HDGFL1	154150	0	0	0	0	0	0	0	0	0	0.1	0	0	0	0	0	0	0	0	0	0	0	0	0	0	0	0	0	0.2	0	0	0	0	0	0	0	0	0	0	0	0	99.6	0	0	0	0	0	0
ENSG00000173673	HES3	390992	0	0	0	0	0	0	0	0	0	0	0	0	0	0	0	0	0	0	0	0	0	0	0	0	0	0	0	0	0	0	0	0	0	0	0	0	0	0	0	0	100	0	0	0	0	0	0
ENSG00000124610	HIST1H1A	3024	0	0	0	0	0	0	0	0	0	0	0	0	0	0	0	0	0	0	0	0	0	0	0	0	0	0	0	0	0	0	0	0	0	0	0	0	0	0	0	0	100	0	0	0	0	0	0
ENSG00000187475	HIST1H1T	3010	0	0	0	0	0	0	0	0	0	0	0	0	0	0	0	0	0	0	0	0	0	0	0	0	0	0	0	0	0	0	0	0	0	0	0	0	0	0	0	0	90	0	0	0	0	0	0
ENSG00000164508	HIST1H2AA	221613	0	0	0	0	0	0	0	0	0	0	0	6.2	0	0	0	0	0	0	0	0	0	0	0	0	0	0	0	0	0	0	0	0	0	0	0	0	0	0	0	0	93.8	0	0	0	0	0	0
ENSG00000146047	HIST1H2BA	255626	0	0	0	0	0	0	0	0	0	0	0	1.4	0	0	0	0	0	0	0	0	0	0	0	0	0	0	0	0	0	0	0	0	0	0	0	0	0	0	0	0	98.6	0	0	0	0	0	0
ENSG00000276410	HIST1H2BB	3018	0	0	0	0	0	0	0	0	0	0	0	0	0	0	0	0	0	0	0	0	0	0	0	0	0	0	0	0	0	0	0	0	0	0	0	0	0	0	0	9.1	90.9	0	0	0	0	0	0
ENSG00000197153	HIST1H3J	8356	0	0	0	0	0	0	0	0	0	0	0	0	0	0	0	0	0	0	0	0	0	0	0	0	0	0	0	0	0	0	0	0	0	0	0	0	0	0	0	0	100	0	0	0	0	0	0
ENSG00000274618	HIST1H4F	8361	0	0	0	0	0	0	0	0	0	0	0	0	0	0	0	0	0	0	0	0	0	0	0	0	0	0	0	0	0	0	0	0	0	0	0	0	0	0	0	0	100	0	0	0	0	0	0
ENSG00000226030	HLA-DQB3	3121	0	0	0	0	0	0	0	0	0	0	0	0	0	0	0	0	0	0	0	0	0	0	0	0	0	0	0	0	0	0	0	0	0	0	0	0	0	0	0	0	100	0	0	0	0	0	0
ENSG00000176256	HMGB4	127540	0	0	0	0	0	0	0	0	0	0	0	0	0	0	0	0	0	0	0	0	0	0	0	0	0	0	0	0	0	0	0	0	0	0	0	0	0	0	0	0	100	0	0	0	0	0	0
ENSG00000158497	HMHB1	57824	0	0	0	0	0	0	0	0	0	0	0	0	0	0	0	0	0	0	0	0	0	0	0	0	0	0	0	0	0	0	0	0	0	0	0	0	0	0	0	0	100	0	0	0	0	0	0
ENSG00000179172	HNRNPCL1	343069	0	0	0	0	0	0	0	0	0	0	0	0	0	0	0	0	0	0	0	0	0	0	0	0	0	0	0	0	0	0	0	0	0	0	0	0	0	0	0	0	100	0	0	0	0	0	0
ENSG00000179412	HNRNPCL4	101060301	0	0	0	0	0	0	0	0	0	0	0	0	0	0	0	0	0	0	0	0	0	0	0	0	0	0	0	0	0	0	0	0	0	0	0	0	0	0	0	0	100	0	0	0	0	0	0
ENSG00000176635	HORMAD2	150280	0	0.6	0	0	0	0	1.2	0	0.6	0.6	0	0	0	0	0	0.6	0	0	0.6	0.6	1.2	0	0	0	0.6	0	0	0	0	0.6	0	0	0	0	0.6	0	0	0	0.6	0	91.5	0	0	0	0	0	0
ENSG00000176160	HSF5	124535	0	0	0	0	0	0	0	0.4	0.4	0	0	0	0	0	0	0	0	0	0	0	0	0	0	0	0	0	0	0	0	0	0	0	0	0	0	0.8	0	0	0	0.4	97.7	0	0	0	0	0	0
ENSG00000268738	HSFX2	100130086	0	0	0	0	0	0	0	0	0	0	0	0	0	0	0	0	0	0	0	0	0	0	0	0	0	0	0	0	0	0	0	0	0	0	0	0	0	0	0	0	100	0	0	0	0	0	0
ENSG00000187516	HYPM	25763	0	0	0	0	0	0	0	0	0	0	0	0	0	0	0	0	0	0	0	0	0	0	0	0	0	0	0	0	0	0	0	0	0	0	0	0	0	0	0	0	100	0	0	0	0	0	0
ENSG00000128322	IGLL1	3543	0	0.5	0	0	0	0	0.5	0.5	0.5	0.5	0	0.5	0.5	0	0.5	0	0	0	0	0	0	0	0.5	0	0.5	0.5	0	0.5	0	0.5	0	0	0	0	0	1.1	0	0	0	0	91.4	0	0	0	0	0	0
ENSG00000169194	IL13	3596	0	0	0	0	0	0	0	0.6	0.6	0.6	0	0	0	0	0.6	0	0	0	0	0	0	0	0	0	0	0	0	0	0	0	0	0.6	0	0	0	0	0	0	0	0	97	0	0	0	0	0	0
ENSG00000112116	IL17F	112744	0	0	0	0	0	0	0	0	0	0	0	0	0	0	0	0	0	0	0	0	0	0	0	0	0	0	0	0	0	0	0	0	0	0	0	0	0	0	0	0	100	0	0	0	0	0	0
ENSG00000138684	IL21	59067	0	0	0	0	0	0	0	0	0	0	0	0	0	0	0	0	0	0	0	0	0	0	0	0	0	0	0	0	0	0	0	0	0	0	0	0	0	0	0	0	100	0	0	0	0	0	0
ENSG00000164399	IL3	3562	0	0	0	0	0	0	0	0	0	0	0	0	0	0	0	0	0	0	0	0	0	0	0	0	0	0	0	0	0	0	0	0	0	0	0	0	0	0	0	0	100	0	0	0	0	0	0
ENSG00000204671	IL31	386653	0	0	0	0	0	0	0	0	0	0	0	0	0	0	0	0	0	0	0	0	0	0	0	0	0	0	0	0	0	0	0	0	0	0	0	0	0	0	0	0	100	0	0	0	0	0	0
ENSG00000278685	IQCA1L	392843	0	0	0	0	0	0	0	0	0	0	0	0	0	0	1.4	0	0	0	0	0	0	0	0	0	0	0	0	0	0	0	0	1.4	0	0	0	0	0	0	0	0	97.2	0	0	0	0	0	0
ENSG00000173389	IQCF1	132141	0	0	0	0	0	0.1	0.1	0.3	0.5	0.1	0.1	0	0.2	0	0.1	0	0	0	0	0	0	0	0	0	0.1	0.2	0	0.1	0.1	0.1	0	0	0	0	0	0	0	0	0	0	97.5	0	0	0	0	0	0.1
ENSG00000184345	IQCF2	389123	0	0	0	0	0	0	0	0	0	0	0	0	0	0	0	0	0	0	0	0	0	0	0	0	0	0	0	0	0	0	0	0	0	0	0	0	0	0	0	0	100	0	0	0	0	0	0
ENSG00000229972	IQCF3	401067	0	0	0.4	0	0	0	0	0	0	0.9	0	0	0	0	0	0.4	0	0	0	0	0	0	0	0	0	0	0	0	0	0	0	0	0	0	0	0	0	0	0	0	98.3	0	0	0	0	0	0
ENSG00000214681	IQCF5	389124	0	0	0	0	0	0	0	0	0	0	0	0	0	0	0	0	0	0	0	0	0	0	0	0	0	0	0	0	0	0	0	0	0	0	0	0	0	0	0	0	100	0	0	0	0	0	0
ENSG00000214686	IQCF6	440956	0	0	0	0	0	0	0	0	0	0	0	0.7	0	0	0	0	0	0	0	0	0	0	0	0	0	0	0	0	0	0	0	0	0	0	0	0	0.7	0	0	0	98.6	0	0	0	0	0	0
ENSG00000124449	IRGC	56269	0	0	0	0	0	0	0	0.1	0.1	0.1	0	0	0	0	0	0.1	0	0	0	0	0	0	0	0	0.1	0	0	0	0	0.1	0	0	0	0	0	0	0	0	0	0	99.5	0	0	0	0	0	0
ENSG00000205442	IZUMO3	100129669	0	0	0	0	0	0	0	0	0	0	0	0	0	0	0	0	0	0	0	0	0	0	0	0	0	0	0	0	0	0	0	0	0	0	0	0	0	0	0	0	100	0	0	0	0	0	0
ENSG00000143105	KCNA10	3744	0	0	0	0	0	0	0	0	0	0	0	0	0	0	0	0	0	0	0	0	0	0	0	0	0	0	0	0	0	0	0	0	0	0	0	0	0	0	0	0	100	0	0	0	0	0	0
ENSG00000215262	KCNU1	157855	0	0	0	0	0	0	0	0	0	0	0	0	0	0	0	0	0	0	0	0	0	0	0	0	0	0	0	0	0	0	0	0	0	0	0	0	0	0	0	0	100	0	0	0	0	0	0
ENSG00000141200	KIF2B	84643	0	0	0	0	0	0	0	0	0	0	0	0	0	0	0	0	0	0	0	0	0	0	0	0	0	0	0	0	0	0	0	0	0	0	0	0	0	0	0	0	100	0	0	0	0	0	0
ENSG00000226650	KIF4B	285643	0	0	0	0	0	0	0	0	0	0	0	0	0	0	0	0	0	0	0	0	0	0	0	0	0	0	0	0	0	0	0	0	0	0	0	0	0	0	0	0	100	0	0	0	0	0	0
ENSG00000186393	KRT26	353288	0	0	0	0	0	0	0	0	0	0	0	0	0	0	0	0	0	0	0	0	0	0	0	0	0	0	0	0	0	0	0	0	0	0	0	0	0	0	0	0	100	0	0	0	0	0	0
ENSG00000173908	KRT28	162605	0	0	0	0	0	0	0	0	0	0	0	0	0	0	0	0	0	0	0	0	0	0	0	0	0	0	0	0	0	0	0	0	0	0	0	0	0	0	0	0	100	0	0	0	0	0	0
ENSG00000161850	KRT82	3888	0	0	0	0	0	0	0	0	0	0	0	0	0	0	0	0	0	0	0	0	0	0	0	0	0	0	0	0	0	0	0	0	0	0	0	0	0	0	0	0	100	0	0	0	0	0	0
ENSG00000215455	KRTAP10-1	386677	0	0	0	0	0	0	0	0	0	0	0	0	0	0	0	0	0	0	0	0	0	0	0	0	0	0	0	0	0	0	0	0	0	0	0	0	0	0	0	0	100	0	0	0	0	0	0
ENSG00000189169	KRTAP10-12	386685	0	0	0	0	0	0	0	0	0	0	0	0	0	0	0	0	0	0	0	0	0	0	0	0	0	0	0	0	0	0	0	0	0	0	0	0	0	0	0	0	100	0	0	0	0	0	0
ENSG00000205445	KRTAP10-2	386679	0	0	0	0	0	0	0	0	0	0	0	0	0	0	0	0	0	0	0	0	0	0	0	0	0	0	0	0	0	0	0	0	0	0	0	0	0	0	0	0	100	0	0	0	0	0	0
ENSG00000188155	KRTAP10-6	386674	0	0	0	0	0	0	0	0	0	0	0	0	0	0	0	0	0	0	0	0	0	0	0	0	0	0	0	0	0	0	0	0	0	0	0	0	0	0	0	0	100	0	0	0	0	0	0
ENSG00000272804	KRTAP10-7	386675	0	0	0	0	0	0	0	0	0	0	0	0	0	0	0	0	0	0	0	0	0	0	0	0	0	0	0	0	0	0	0	0	0	0	0	0	0	0	0	0	100	0	0	0	0	0	0
ENSG00000212933	KRTAP12-4	386684	0	0	0	0	0	0	0	0	0	0	0	0	0	0	0	0	0	0	0	0	0	0	0	0	0	0	0	0	0	0	0	0	0	0	0	0	0	0	0	0	100	0	0	0	0	0	0
ENSG00000198390	KRTAP13-1	140258	0	0	0	0	0	0	0	0	0	0	0	0	0	0	0	0	0	0	0	0	0	0	0	0	0	0	0	0	0	0	0	0	0	0	0	0	0	0	0	0	100	0	0	0	0	0	0
ENSG00000206102	KRTAP19-8	728299	0	0	0	0	0	0	0	0	0	0	0	0	0	0	0	0	0	0	0	0	0	0	0	0	0	0	0	0	0	0	0	0	0	0	0	0	0	0	0	0	100	0	0	0	0	0	0
ENSG00000184032	KRTAP20-2	337976	0	0	0	0	0	0	0	0	0	0	0	0	0	0	0	0	0	0	0	0	0	0	0	0	0	0	0	0	0	0	0	0	0	0	0	0	0	0	0	0	100	0	0	0	0	0	0
ENSG00000187005	KRTAP21-1	337977	0	0	0	0	0	0	0	0	0	0	0	0	0	0	0	0	0	0	0	0	0	0	0	0	0	0	0	0	0	0	0	0	0	0	0	0	0	0	0	0	100	0	0	0	0	0	0
ENSG00000187026	KRTAP21-2	337978	0	0	0	0	0	0	0	0	0	0	0	0	0	0	0	0	0	0	0	0	0	0	0	0	0	0	0	0	0	0	0	0	0	9.1	0	0	0	0	0	0	90.9	0	0	0	0	0	0
ENSG00000197683	KRTAP26-1	388818	0	0	0	0	0	0	0	0	0	0	0	0	0	0	0	0	0	0	0	0	0	0	0	0	0	0	0	0	0	0	0	0	0	0	0	0	0	0	0	0	100	0	0	0	0	0	0
ENSG00000183640	KRTAP8-1	337879	0	0	0	0	0	0	0	0	0	0	0	0	0	0	0	0	0	0	0	0	0	0	0	0	0	0	0	0	0	0	0	0	0	0	0	0	0	0	0	0	100	0	0	0	0	0	0
ENSG00000215906	LACTBL1	646262	0	0	0	0	0	0	0	0	0	0	0	0	0	0	0	0	0	0	0	0	0	0	0	0	0	0	0	0	0	0	0	0	0	0	0	0	0	0	0	0	100	0	0	0	0	0	0
ENSG00000167531	LALBA	3906	0	0	0	0	0	0	0	0	0	0	0	0	0	0	0	0	0	0	0	0	0	0	0	0	0	0	0	0	0	0	0	0	0	0	0	0	0	0	0	0	100	0	0	0	0	0	0
ENSG00000244057	LCE3C	353144	0	0	0	0	0	0	0	0	0	0	0	0	0	0	0	0	0	0	0	0	0	0	0	0	0	0	0	0	0	0	0	0	0	0	0	0	0	0	0	0	100	0	0	0	0	0	0
ENSG00000166796	LDHC	3948	0.1	0	0	0	0	0.1	0.1	0	0	0	0	0.1	0	0	0	0	0	0	0	0	0	0	0	0	0	0	0	0.1	0	0	0	0	0.1	0.1	0	0	0	0	0	0	99.4	0	0	0	0	0.1	0
ENSG00000203784	LELP1	149018	0	0	0	0	0	0	0	0	0	0	0	0	0	0	0	0	0	0	0	0	0	0	0	0	0	0	0	0	0	0	0	0	0	0	0	0	0	0	0	0	99.9	0	0	0	0	0	0
ENSG00000188585	LINC00083	400797	0	0	0	0	0	0	0	0	0	0	0	0	0	0	0	0	0	0	0	0	0	0	0	0	0	0	0	0	0	0	0	0	0	0	0	0	0	0	0	0	100	0	0	0	0	0	0
ENSG00000148602	LRIT1	26103	0	0	0	0	0	0	0	0	0	0	0	0	0	0	0	0	0	0	0	0	0	0	0	0	0	0	0	0	0	0	0	0	0	0	0	0	0	0	0	0	100	0	0	0	0	0	0
ENSG00000162763	LRRC52	440699	0	0	0	0	0	0	0	0	0	0	0	0	0	0	0	0	0	0.7	0	0	0	0	0	0	0	0	0	0.7	0	0	0	0	0	0	0	0	0	0	0	0	98.7	0	0	0	0	0	0
ENSG00000205858	LRRC72	100506049	0	0	0	0	0	0	0	0	4.5	4.5	0	0	0	0	0	0	0	0	0	0	0	0	0	0	0	0	0	0	0	0	0	0	0	0	0	0	0	0	0	0	90.9	0	0	0	0	0	0
ENSG00000100565	LRRC74A	145497	0	0	0	0	0	0.7	0	0	0	0	0	0	0	0	0.7	0	0	0	0	0	0	0.7	0.7	0	0	0	1.4	0	0	0	0	0	0	0	0.7	1.4	0	0	0	0	92.9	0	0	0.7	0	0	0
ENSG00000102021	LUZP4	51213	0	0	0	0	0	0	0	0	0	0	0	0	0	0	0	0	0	0	0	0	0	0	0	0	0	0	0	0	0	0	0	0	0	0	0	0	0	0	0	0	100	0	0	0	0	0	0
ENSG00000273111	LYPD4	147719	0	0	0	0	0	0	0	0	0	0	0	0	0	0	0	0	0	0	0	0	0	0	0	0	0	0	0	0	0	0	0	0	0	0	0	0	0	0	0	0	99.9	0	0	0	0	0	0
ENSG00000120563	LYZL1	84569	0	0	0	0	0	0	0	0	0	0	0	0	0	0	0.4	0	0	0	0	0	0.4	0	0	0	0	0	0	0	0	0	0	0	0	0	0	0	0	0	0	0	99.3	0	0	0	0	0	0
ENSG00000151033	LYZL2	119180	0	0	0	0	0	0	0	0	0	0	0	0	0	0	0	0	0	0	0	0	0	0	0	0	0	0	0	0	0	0	0	0	0	0	0	0	0	0	0	0	100	0	0	0	0	0	0
ENSG00000157093	LYZL4	131375	0	0.7	0.9	0	0	0	0	0	0	0.9	0	0	0	0	0	0.7	0	0	0.5	0	0	0	0	0	0.2	0	0	0	0	0	0	0	0	0	0	0.2	0	0	0	0	95.8	0	0	0	0	0	0
ENSG00000275722	LYZL6	57151	0	0	0	0	0	0	0	0	0	0	0	0	0	0	0	0	0	0	0	0	0	0	0	0	0	0	0	0	0	0	0	0	0	0	0	0	0	0	0	0	100	0	0	0	0	0	0
ENSG00000198681	MAGEA1	4100	0	0	0	0	0	0	0	0	0	0	0	0	0	0	0	0	0	0	0	0	0	0	0	0	0	0	0	0	0	0	0	0	0	0	0	0	0	0	0	0	100	0	0	0	0	0	0
ENSG00000185247	MAGEA11	4110	0	0	0	0	0	0	0	0	0	0	0	0	0	0	0	0	0	0	0	0	0	0	0	3.2	0	0	0	0	0	0	0	0	0	0	0	0	0	0	0	0	96.8	0	0	0	0	0	0
ENSG00000221867	MAGEA3	4102	0	0	0	0	0	0	0	0	0	0	0	0	0	0	0	0	0	0	0	0	0	0	0	0	0	0	0	0	0	0	0	0	0	0	0	0	0	0	0	0	100	0	0	0	0	0	0
ENSG00000147381	MAGEA4	4103	0	0	0	0	0	0	0	0	0	0	0	0	0	0	0	0	0	0	0	0	0	0	0	0	0	0	0	0	0	0	0	0	0	0	0	0	0	0	0	0	100	0	0	0	0	0	0
ENSG00000197172	MAGEA6	4105	0	0	0	0	0	0	0	0	0	0	0	0	0	0	0	0	0	0	0	0	0	0	0	0	0	0	0	0	0	0	0	0	0	0	0	0	0	0	0	0	100	0	0	0	0	0	0
ENSG00000267978	MAGEA9B	728269	0	0	0	0	0	0	0	0	0	0	0	0	0	0	0	0	0	0	0	0	0	0	0	0	0	0	0	0	0	0	0	0	0	0	0	0	0	0	0	0	100	0	0	0	0	0	0
ENSG00000214107	MAGEB1	4112	0	0	0	0	0	0	0	0	0	0	0	0	0	0	0	0	0	0	0	0	0	0	0	0	0	0	0	0	0	0	0	0	0	0	0	0	0	0	0	0	100	0	0	0	0	0	0
ENSG00000189023	MAGEB16	139604	0	0	0	0	0	0	0	0	0	0	0	0	0	0	0	0	0	0	0	0	0	0	0	0	0	0	0	0	0	0	0	0	0	0	0	0	0	0	0	0	100	0	0	0	0	0	0
ENSG00000176774	MAGEB18	286514	0	0	0	0	0	0	0	0	0	0	0	0	0	0	0	0	0	0	0	0	0	0	0	0	0	0	0	0	0	0	0	0	0	0	0	0	0	0	0	0	100	0	0	0	0	0	0
ENSG00000099399	MAGEB2	4113	0	0	0	0	0	0	0	0	0	0	0	0	0	0	0	0	0	0	0	0	0	0	0	0	0	0	0	0	0	0	0	0	0	0	0	0	0	0	0	0	100	0	0	0	0	0	0
ENSG00000198798	MAGEB3	4114	0	0	0	0	0	0	0	0	0	0	0	0	0	0	0	0	0	0	0	0	0	0	0	0	0	0	0	0	0	0	0	0	0	0	0	0	0	0	0	0	100	0	0	0	0	0	0
ENSG00000120289	MAGEB4	4115	0	0	0	0	0	0	0	0	0	0	0	0	0	0	0	0	0	0	0	0	0	0	0	0	0	0	0	0	0	0	0	0	0	0	0	0	0	0	0	0	100	0	0	0	0	0	0
ENSG00000188408	MAGEB5	347541	0	0	0	0	0	0	0	0	0	0	0	0	0	0	0	0	0	0	0	0	0	0	0	0	0	0	0	0	0	0	0	0	0	0	0	0	0	0	0	0	100	0	0	0	0	0	0
ENSG00000176746	MAGEB6	158809	0	0	0	0	0	0	0	0	0	0	0	0	0	0	0	0	0	0	0	0	0	0	0	0	0	0	0	0	0	0	0	0	0	0	0	0	0	0	0	0	100	0	0	0	0	0	0
ENSG00000155495	MAGEC1	9947	0	0	0	0	0	0	0	0	0	0	0	0	0	0	0	0	0	0	0	0	0	0	0	0	0	0	0	0	0	0	0	0	0	0	0	0	0	0	0	0	100	0	0	0	0	0	0
ENSG00000046774	MAGEC2	51438	0	0	0	0	0	0	0	0	0	0	0	0	0	0	0	0	0	0	0	0	0	0	0	0	0	0	0	0	0	0	0	0	0	0	0	0	0	0	0	0	100	0	0	0	0	0	0
ENSG00000170948	MBD3L1	85509	0	0	0	0	0	0	0	0	0	0	0	0	0	0	0.5	0	0	0	0	0	0	0	0	0	0	0	0.5	0	0	0	0	0	0	0	0	0	0	0	0	0	98.9	0	0	0	0	0	0
ENSG00000182315	MBD3L3	653657	0	0	0	0	0	0	0	0	0	0	0	0	0	0	0	0	0	0	0	0	0	0	0	0	0	0	0	0	0	0	0	0	0	0	0	0	0	0	0	0	100	0	0	0	0	0	0
ENSG00000205301	MGAT4D	152586	0	0	0	0	0	0	0	0	0	0	0	0	0	0	0	0	0	0	0	0	0	0	0	0	0	0	0	0	0	0	0	0	0	0	0	0	0	0	0	0	100	0	0	0	0	0	0
ENSG00000114487	MORC1	27136	0	0	0	0	0	0	0	0	0	0	0	0	0	0	0	0	0	0	1.3	1.3	0	0	0	0	0	0	0	2.6	0	0	0	0	0	0	1.3	0	0	0	0	0	92.1	0	0	0	0	1.3	0
ENSG00000238205	MPC1L	347411	0	0	0	0	0	0	0	0	0	0	0	0	0	0	0	0	0	0	0	0	0	0	0	0	0	0	0	0	0	0	0	0	0	0	0	0	0	0	0	0	100	0	0	0	0	0	0
ENSG00000182170	MRGPRG	386746	0	0	0	0	0	0	0	0	0	0	0	0	0	0	0	0	0	0	0	0	0	0	0	0	0	0	0	0	0	0	0	0	0	0	0	0	0	0	0	0	100	0	0	0	0	0	0
ENSG00000171495	MROH2B	133558	0.5	0	0	0	0.5	0	0	0	0	0	0.5	0.5	0	0.5	0.5	0	0.5	0	0	0	0.5	0.5	0	0	0	1	0	0	0	0	0.5	0	0	0	0	0.5	0	0	0	0.5	91.4	0	0	0	0	0.5	0.5
ENSG00000204979	MS4A13	503497	0	0	0	0	0	0	0	0	0	0	0	0	0	0	0	0	0	0	0	0	0	0	0	0	0	0	0	0	0	0	0	0	0	0	0	0	0	0	0	0	100	0	0	0	0	0	0
ENSG00000214782	MS4A18	728588	0	0	0	0	0	0	0	0	0	0	0	0	0	0	0	0	0	0	0	0	0	0	0	0	0	0	0	0	0	0	0	0	0	0	0	0	0	0	0	0	100	0	0	0	0	0	0
ENSG00000166930	MS4A5	64232	0	0	0	0	0	0	0	0	0	0	0	0	0	0	0	0	0	0	0	0	0	0	0	0	0	0	0	0	0	0	0	0	0	0	0	0	0	0	0	0	100	0	0	0	0	0	0
ENSG00000166926	MS4A6E	245802	0	0	0	0.2	0	0.2	0	0	0	0	0.2	0	0	0	0.2	0	0	0	0	0	0	0.6	0.4	0	0	0	0	0	0	0	0	0	0	0	0	4	0	1.2	0	0	92.6	0	0	0	0	0.2	0
ENSG00000253506	NACA2	342538	0	0	0	0	0	0	0	0	0	0	0	0	0	0	0	0	0	0	0	0	0	0	0	0	0	0	0	0	0	0	0	0	0	0	0	0	0	0	0	0	100	0	0	0	0	0	0
ENSG00000181965	NEUROG1	4762	0	0	0	0	0	0	0	0	0	0	0	0	0	0	0	0	0	0	0	0	0	0	0	0	0	0	0	0	0	0	0	0	0	0	0	0	0	0	0	0	100	0	0	0	0	0	0
ENSG00000235608	NKX1-1	54729	0	0	0	0	0	0	0	0	0	0	0	0	0	0	0	0	0	0	0	0	0	0	0	0	0	0	0	0	0	0	0	0	0	0	0	0	0	0	0	0	100	0	0	0	0	0	0
ENSG00000125816	NKX2-4	644524	0	0	0	0	0	0	0	0	0	0	0	0	0	0	0	0	0	0	0	9.1	0	0	0	0	0	0	0	0	0	0	0	0	0	0	0	0	0	0	0	0	90.9	0	0	0	0	0	0
ENSG00000160505	NLRP4	147945	0	0	0	0	0	0	0	0	0	0	0	0	0	0	0	0	0	0	0	0	0	0	0	0	0	0	0	0	0	0	0	0	0	0	4.8	0	0	0	0	0	95.2	0	0	0	0	0	0
ENSG00000171487	NLRP5	126206	0	0	0	0	0	0	0	0	0	0	0	0	0	0	0	0	0	0	0	0	0	0	0	0	0	0	0	0	0	0	0	0	0	0	0	0	0	0	0	0	100	0	0	0	0	0	0
ENSG00000179709	NLRP8	126205	0	0	0	0	0	0	0	0	0	0	0	0	0	0	0	0	0	0	0	0	0	0	0	0	0	0	0	0	0	0	0	0	0	0	0	0	0	0	0	0	100	0	0	0	0	0	0
ENSG00000204640	NMS	129521	0	0	0	0	0	0	0	0	0	0	0	0	0	0	0	0	0	0	0	0	0	0	0	0	0	0	0	0	0	0	0	0	0	0	0	0	0	0	0	0	100	0	0	0	0	0	0
ENSG00000106410	NOBOX	135935	0	0	0	0	0	0	0	0	0	0	0	0	0	0	0	0	0	0	0	0	0	0	0	0	0	0	0	0	0	0	0	0	0	0	0	0	0	0	0	0	100	0	0	0	0	0	0
ENSG00000250741	NT5C1B-RDH14	100526794	0	0	0	0	0	0	0	0	0	0	0	0	0	0	0	0	0	0	0	0	0	0	0	0	0	0	0	0	0	0	0	0	0	0	0	0	0	0	0	0	100	0	0	0	0	0	0
ENSG00000184507	NUTM1	256646	0	0	0	0	0	0	0	0.5	0.5	0	0	0	0	0	0.5	0	0	0	0	0	0	0	0	0.5	0	0	0	0	0	0	0	0	0	0	0	0.5	0.5	0	0	1	94.5	0	0	0	1	0	0
ENSG00000130950	NUTM2F	54754	0	0	0	0	0	0	0	0	0	0	0	0	0	0	0	0	0	0	0	0	0	0	0	0	0	0	0	0	0	0	0	0	0	0	0	0	0	0	0	0	100	0	0	0	0	0	0
ENSG00000135175	OCM2	4951	0	0	0	0	0	0	0	0	0	0	0	0	0	0	0	0	0	0	0	0	0	0	0	0	0	0	0	0	0	0	0	0	0	0	0	0	0	0	0	0	100	0	0	0	0	0	0
ENSG00000155087	ODF1	4956	0	0	0	0	0	0	0.1	0	0	0.1	0	0	0	0	0	0	0	0	0	0	0	0	0	0	0.1	0	0	0	0	0.1	0	0	0	0	0	0	0	0	0	0	99.6	0	0	0	0	0	0
ENSG00000177947	ODF3	113746	0	0	0	0	0	0	0	0	2.3	2.3	0	0	0	0	2.3	0	0	0	0	0	0	0	0	0	0	0	0	0	0	0	0	0	0	0	0	0	0	0	0	0	93	0	0	0	0	0	0
ENSG00000184650	ODF4	146852	0	0	0	0	0	0	0	0	0	0	0	0	0	0	0	0	0	0	0	0	0	0	0	0.8	0	0	0	0	0	0	0	0	0	0	0	0	0	0	0	0	99.2	0	0	0	0	0	0
ENSG00000181355	OFCC1	107983965	0	0	0	0	0	0	0	0	0	0	0	0	0	0	0	0	0	0	0	0	0	0	0	0	0	0	0	0	0	0	0	0	0	0	0	0	0	0	0	0	100	0	0	0	0	0	0
ENSG00000149507	OOSP2	219990	0	0	0	0	0	0	0	0	0	0	0	0	0	0	0	0	0	0	0	0	0	0	0	0	0	0	0	0	0	0	0	0	0	0	0	0	0	0	0	0	100	0	0	0	0	0	0
ENSG00000124818	OPN5	221391	0	0	0	0	0	0	0	0	0	0	0	0	0	0	0	0	0	3.2	0	0	0	0	0	0	0	0	0	0	0	0	0	0	0	0	0	0	0	0	0	0	96.8	0	0	0	0	0	0
ENSG00000170782	OR10A4	283297	0	0	0	0	0	0	0	0	0	0	0	0	0	0	0	0	0	0	0	0	0	0	0	0	0	0	0	0	0	0	0	0	0	0	0	0	0	0	0	0	100	0	0	0	0	0	0
ENSG00000179919	OR10A7	121364	0	0	0	0	0	0	0	0	0	0	0	0	0	0	0	0	0	0	0	0	0	0	0	0	0	0	0	0	0	0	0	0	0	0	0	0	0	0	0	0	100	0	0	0	0	0	0
ENSG00000172519	OR10H5	284433	0	0	0	0	0	0	0	0	0	0	0	0	0	0	0	0	0	0	0	0	0	0	0	0	0	0	0	0	0	0	0	0	0	0	0	0	0	0	0	0	100	0	0	0	0	0	0
ENSG00000196184	OR10J1	26476	0	0	0	0	0	0	0	0	0	0	0	0	0	0	0	0	0	0	0	0	0	0	0	0	0	0	0	0	0	0	0	0	0	0	0	0	0	0	0	0	100	0	0	0	0	0	0
ENSG00000204694	OR11A1	26531	0	0	0	0	0	0	0	0	0	0	0	0	0	0	0	0	0	0	0	0	0	0	0	0	0	0	0	0	0	0	0	0	0	0	0	0	0	0	0	0	100	0	0	0	0	0	0
ENSG00000196832	OR11G2	390439	0	0	0	0	0	0	0	0	0	0	0	0	0	0	0	0	0	0	0	0	0	0	0	0	0	0	0	0	0	0	0	0	0	0	0	0	0	0	0	0	100	0	0	0	0	0	0
ENSG00000176198	OR11H4	390442	0	0	0	0	0	0	0	0	0	0	0	0	0	0	0	0	0	0	0	0	0	0	0	0	0	0	0	0	0	0	0	0	0	0	0	0	0	0	0	0	100	0	0	0	0	0	0
ENSG00000176219	OR11H6	122748	0	0	0	0	0	0	0	0	0	0	0	0	0	0	0	0	0	0	0	0	0	0	0	0	0	0	0	0	0	0	0	0	0	0	0	0	0	0	0	0	100	0	0	0	0	0	0
ENSG00000204246	OR13C3	138803	0	0	0	0	0	0	0	0	0	0	0	0	0	0	0	0	0	0	0	0	0	0	0	0	0	0	0	0	0	0	0	0	0	0	0	0	0	0	0	0	100	0	0	0	0	0	0
ENSG00000179055	OR13D1	286365	0	0	0	0	0	0	0	0	0	0	0	0	0	0	0	0	0	0	0	0	0	0	0	0	0	0	0	0	0	0	0	0	0	0	0	0	0	0	0	0	100	0	0	0	0	0	0
ENSG00000197437	OR13G1	441933	0	0	0	0	0	0	0	0	0	0	0	0	0	0	0	0	0	0	0	0	0	0	0	0	0	0	0	0	0	0	0	0	0	0	0	0	0	0	0	0	100	0	0	0	0	0	0
ENSG00000196772	OR14A16	284532	0	0	0	0	0	0	0	0	0	0	0	0	0	0	0	0	0	0	0	0	0	0	0	0	0	0	0	0	0	0	0	0	0	0	0	0	0	0	0	0	100	0	0	0	0	0	0
ENSG00000204695	OR14J1	442191	0	0	0	0	0	0	0	0	0	0	0	0	0	0	0	0	0	0	0	0	0	0	0	0	0	0	0	0	0	0	0	0	0	0	0	0	0	0	0	0	100	0	0	0	0	0	0
ENSG00000221888	OR1C1	26188	0	0	0	0	0	0	0	0	0	0	0	0	0	0	0	0	0	0	0	0	0	0	0	0	0	0	0	0	0	0	0	0	0	0	0	0	0	0	0	0	100	0	0	0	0	0	0
ENSG00000184166	OR1D2	4991	0	0	0	0	0	0	0	0	0	0	0	0	0	0	0	0	0	0	0	0	0	0	0	0	0	0	0	0	0	0	0	0	0	0	0	0	0	0	0	0	100	0	0	0	0	0	0
ENSG00000180016	OR1E1	8387	0	0	0	0	0	0	0	0	0	0	0	0	0	0	0	0	0	0	0	0	0	0	0	0	0	0	0	0	0	0	0	0	0	0	0	0	0	0	0	0	100	0	0	0	0	0	0
ENSG00000197233	OR1J2	26740	0	0	0	0	0	0	0	0	0	0	0	0	0	0	0	0	0	0	0	0	0	0	0	0	0	0	0	0	0	0	0	0	0	0	0	0	0	0	0	0	100	0	0	0	0	0	0
ENSG00000239590	OR1J4	26219	0	0	0	0	0	0	0	0	0	0	0	0	0	0	0	0	0	0	0	0	0	0	0	0	0	0	0	0	0	0	0	0	0	0	0	0	0	0	0	0	100	0	0	0	0	0	0
ENSG00000165204	OR1K1	392392	0	0	0	0	0	0	0	0	0	0	0	0	0	0	0	0	0	0	0	0	0	0	0	0	0	0	0	0	0	0	0	0	0	0	0	0	0	0	0	0	100	0	0	0	0	0	0
ENSG00000171481	OR1L3	26735	0	0	0	0	0	0	0	0	0	0	0	0	0	0	0	0	0	0	0	0	0	0	0	0	0	0	0	0	0	0	0	0	0	0	0	0	0	0	0	0	100	0	0	0	0	0	0
ENSG00000171505	OR1N1	138883	0	0	0	0	0	0	0	0	0	0	0	0	0	0	0	0	0	0	0	0	0	0	0	0	0	0	0	0	0	0	0	0	0	0	0	0	0	0	0	0	100	0	0	0	0	0	0
ENSG00000180658	OR2A4	79541	0	0	0	0	0	0	0	0	0	0	0	0	0	0	0	0	0	0	0	0	0	0	0	0	0	0	0	0	0	0	0	0	0	0	0	0	0	0	0	0	100	0	0	0	0	0	0
ENSG00000187080	OR2AK2	391191	0	0	0	0	0	0	0	0	0	0	0	0	0	0	0	0	0	0	0	0	0	0	0	0	0	0	0	0	0	0	0	0	0	0	0	0	0	0	0	0	100	0	0	0	0	0	0
ENSG00000166368	OR2D2	120776	0	0	0	0	0	0	0	0	0	0	0	0	0	0	0	0	0	0	0	0	0	0	0	0	0	0	0	0	0	0	0	0	0	0	0	0	0	0	0	0	100	0	0	0	0	0	0
ENSG00000213215	OR2F1	26211	0	0	0	0	0	0	0	0	0	0	0	0	0	0	0	0	0	0	0	0	0	0	0	0	0	0	0	0	0	0	0	0	0	0	0	0	0	0	0	0	100	0	0	0	0	0	0
ENSG00000221910	OR2F2	135948	0	0	0	0	0	0	0	0	0	0	0	0	0	0	0	0	0	0	0	0	0	0	0	0	0	0	0	0	0	0	0	0	0	0	0	0	0	0	0	0	100	0	0	0	0	0	0
ENSG00000188558	OR2G6	391211	0	0	0	0	0	0	0	0	0	0	0	0	0	0	0	0	0	0	0	0	0	0	0	0	0	0	0	0	0	0	0	0	0	0	0	0	0	0	0	0	100	0	0	0	0	0	0
ENSG00000204688	OR2H1	26716	0	0	0	0	0	0	0	0	0	0	0	0	0	0	0	0	0	0	0	0	0	0	0	0	0	0	0	0	0	0	0	0	0	0	0	0	0	0	0	0	100	0	0	0	0	0	0
ENSG00000204700	OR2J2	26707	0	0	0	0	0	0	0	0	0	0	0	0	0	0	0	0	0	0	0	0	0	0	0	0	0	0	0	0	0	0	0	0	0	0	0	0	0	0	0	0	100	0	0	0	0	0	0
ENSG00000204701	OR2J3	442186	0	0	0	0	0	0	0	0	0	0	0	0	0	0	0	0	0	0	0	0	0	0	0	0	0	0	0	0	0	0	0	0	0	0	0	0	0	0	0	0	100	0	0	0	0	0	0
ENSG00000182613	OR2V2	285659	0	0	0	0	0	0	0	0	0	0	0	0	0	0	0	0	0	0	0	0	0	0	0	0	0	0	0	0	0	0	0	0	0	0	0	0	0	0	0	0	100	0	0	0	0	0	0
ENSG00000204704	OR2W1	26692	0	0	0	0	0	0	0	0	0	0	0	0	0	0	0	0	0	0	0	0	0	0	0	0	0	0	0	0	0	0	0	0	0	0	0	0	0	0	0	0	100	0	0	0	0	0	0
ENSG00000203664	OR2W5	441932	0	0	0	0	0	0	0	0	0	0	0	0	0	0	0	0	0	0	0	0	0	0	0	0	0	0	0	0	0	0	0	0	0	0	0	0	0	0	0	0	100	0	0	0	0	0	0
ENSG00000180090	OR3A1	4994	0	0	0	0	0	0	0	0	0	0	0	0	0	0	0	0	0	0	0	0	0	0	0	0	0	0	0	0	0	0	0	0	0	0	0	0	0	0	0	0	100	0	0	0	0	0	0
ENSG00000141194	OR4D1	26689	0	0	0	0	0	0	0	0	0	0	0	0	0	0	0	0	0	0	0	0	0	0	0	0	0	0	0	0	0	0	0	0	0	0	0	0	0	0	0	0	100	0	0	0	0	0	0
ENSG00000166884	OR4D6	219983	0	0	0	0	0	0	0	0	0	0	0	0	0	0	0	0	0	0	0	0	0	0	0	0	0	0	0	0	0	0	0	0	0	0	0	0	0	0	0	0	100	0	0	0	0	0	0
ENSG00000276240	OR4E1	26687	0	0	0	0	0	0	0	0	0	0	0	0	0	0	0	0	0	0	0	0	0	0	0	0	0	0	0	0	0	0	0	0	0	0	0	0	0	0	0	0	100	0	0	0	0	0	0
ENSG00000155249	OR4K1	79544	0	0	0	0	0	0	0	0	0	0	0	0	0	0	0	0	0	0	0	0	0	0	0	0	0	0	0	0	0	0	0	0	0	0	0	0	0	0	0	0	100	0	0	0	0	0	0
ENSG00000176299	OR4M1	441670	0	0	0	0	0	0	0	0	0	0	0	0	0	0	0	0	0	0	0	0	0	0	0	0	0	0	0	0	0	0	0	0	0	0	0	0	0	0	0	0	100	0	0	0	0	0	0
ENSG00000176294	OR4N2	390429	0	0	0	0	0	0	0	0	0	0	0	0	0	0	0	0	0	0	0	0	0	0	0	0	0	0	0	0	0	0	0	0	0	0	0	0	0	0	0	0	100	0	0	0	0	0	0
ENSG00000183706	OR4N4	283694	0	0	0	0	0	0	0	0	0	0	0	0	0	0	0	0	0	0	0	0	0	0	0	0	0	0	0	0	0	0	0	0	0	0	0	0	0	0	0	0	100	0	0	0	0	0	0
ENSG00000182652	OR4Q3	441669	0	0	0	0	0	0	0	0	0	0	0	0	0	0	0	0	0	0	0	0	0	0	0	0	0	0	0	0	0	0	0	0	0	0	0	0	0	0	0	0	100	0	0	0	0	0	0
ENSG00000176895	OR51A7	119687	0	0	0	0	0	0	0	0	0	0	0	0	0	0	0	0	0	0	0	0	0	0	0	0	0	0	0	0	0	0	0	0	0	0	0	0	0	0	0	0	100	0	0	0	0	0	0
ENSG00000167360	OR51Q1	390061	0	0	0	0	0	0	0	0	0	0	0	0	0	0	0	0	0	0	0	0	0	0	0	0	0	0	0	0	0	0	0	0	0	0	0	0	0	0	0	0	100	0	0	0	0	0	0
ENSG00000176922	OR51S1	119692	0	0	0	0	0	0	0	0	0	0	0	0	0	0	0	0	0	0	0	0	0	0	0	0	0	0	0	0	0	0	0	0	0	0	0	0	0	0	0	0	100	0	0	0	0	0	0
ENSG00000181609	OR52D1	390066	0	0	0	0	0	0	0	0	0	0	0	0	0	0	0	0	0	0	0	0	0	0	0	0	0	9.1	0	0	0	0	0	0	0	0	0	0	0	0	0	0	90.9	0	0	0	0	0	0
ENSG00000180974	OR52E4	390081	0	0	0	0	0	0	0	0	0	0	0	0	0	0	0	0	0	0	0	0	0	0	0	0	0	0	0	0	0	0	0	0	0	0	0	0	0	0	0	0	100	0	0	0	0	0	0
ENSG00000181616	OR52H1	390067	0	0	0	0	0	0	0	0	0	0	0	0	0	0	0	0	0	0	0	0	0	0	0	0	0	0	0	0	0	0	0	0	0	0	0	0	0	0	0	0	100	0	0	0	0	0	0
ENSG00000183313	OR52L1	338751	0	0	0	0	0	0	0	0	0	0	0	0	0	0	0	0	0	0	0	0	0	0	0	0	0	0	0	0	0	0	0	0	0	0	0	0	0	0	0	0	100	0	0	0	0	0	0
ENSG00000180934	OR56A1	120796	0	0	0	0	0	0	0	0	0	0	0	0	0	0	0	0	0	0	0	0	0	0	0	0	0	0	0	0	0	0	0	0	0	0	0	0	0	0	0	0	100	0	0	0	0	0	0
ENSG00000184478	OR56A3	390083	0	0	0	0	0	0	0	0	0	0	0	0	0	0	0	0	0	0	0	0	0	0	0	0	0	0	0	0	0	0	0	0	0	0	0	0	0	0	0	0	100	0	0	0	0	0	0
ENSG00000172320	OR5A1	219982	0	0	0	0	0	0	0	0	0	0	0	0	0	0	0	0	0	0	0	0	0	0	0	0	0	0	0	0	0	0	0	0	0	0	0	0	0	0	0	0	100	0	0	0	0	0	0
ENSG00000196578	OR5AC2	81050	0	0	0	0	0	0	0	0	0	0	0	0	0	0	0	0	0	0	0	0	0	0	0	0	0	0	0	0	0	0	0	0	0	0	0	0	0	0	0	0	100	0	0	0	0	0	0
ENSG00000172362	OR5B12	390191	0	0	0	0	0	0	0	0	0	0	0	0	0	0	0	0	0	0	0	0	0	0	0	0	0	0	0	0	0	0	0	0	0	0	0	0	0	0	0	0	100	0	0	0	0	0	0
ENSG00000172365	OR5B2	390190	0	0	0	0	0	0	0	0	0	0	0	0	0	0	0	0	0	0	0	0	0	0	0	0	0	0	0	0	0	0	0	0	0	0	0	0	0	0	0	0	100	0	0	0	0	0	0
ENSG00000198283	OR5B21	219968	0	0	0	0	0	0	0	0	0	0	0	0	0	0	0	0	0	0	0	0	0	0	0	0	0	0	0	0	0	0	0	0	0	0	0	0	0	0	0	0	100	0	0	0	0	0	0
ENSG00000148215	OR5C1	392391	0	0	0	0	0	0	0	0	0	0	0	0	0	0	0	0	0	0	0	0	0	0	0	0	0	0	0	0	0	0	0	0	0	0	0	0	0	0	0	0	100	0	0	0	0	0	0
ENSG00000236032	OR5H14	403273	0	0	0	0	0	0	0	0	0	0	0	0	0	0	0	0	0	0	0	0	0	0	0	0	0	0	0	0	0	0	0	0	0	0	0	0	0	0	0	0	100	0	0	0	0	0	0
ENSG00000230301	OR5H6	79295	0	0	0	0	0	0	0	0	0	0	0	0	0	0	0	0	0	0	0	0	0	0	0	0	0	0	0	0	0	0	0	0	0	0	0	0	0	0	0	0	100	0	0	0	0	0	0
ENSG00000243729	OR5V1	81696	0	0	0	0	0	0	0	0	0	0	0	0	0	0	0	0	0	0	0	0	0	0	0	0	0	0	0	0	0	0	0	0	0	0	0	0	0	0	0	0	100	0	0	0	0	0	0
ENSG00000184933	OR6A2	8590	0	0	0	0	0	0	0	0	0	0	0	0	0	0	0	0	0	0	0	0	0	0	0	0	0	0	0	0	0	0	0	0	0	0	0	0	0	0	0	0	100	0	0	0	0	0	0
ENSG00000221813	OR6B1	135946	0	0	0	0	0	0	0	0	0	0	0	0	0	0	0	0	0	0	0	0	0	0	0	0	0	0	0	0	0	0	0	0	0	0	0	0	0	0	0	0	100	0	0	0	0	0	0
ENSG00000179695	OR6C2	341416	0	0	0	0	0	0	0	0	0	0	0	0	0	0	0	0	0	0	0	0	0	0	0	0	0	0	0	0	0	0	0	0	0	0	0	0	0	0	0	0	100	0	0	0	0	0	0
ENSG00000169214	OR6F1	343169	0	0	0	0	0	0	0	0	0	0	0	0	0	0	0	0	0	0	0	0	0	0	0	0	0	0	0	0	0	0	0	0	0	0	0	0	0	0	0	0	100	0	0	0	0	0	0
ENSG00000225781	OR6V1	346517	0	0	0	0	0	0	0	0	0	0	0	0	0	0	0	0	0	0	0	0	0	0	0	0	0	0	0	0	0	0	0	0	0	0	0	0	0	0	0	0	100	0	0	0	0	0	0
ENSG00000174667	OR7D4	125958	0	0	0	0	0	0	0	0	0	0	0	0	0	0	0	0	0	0	0	0	0	0	0	0	0	0	0	0	0	0	0	0	0	0	0	0	0	0	0	0	100	0	0	0	0	0	0
ENSG00000237521	OR7E24	26648	0	0	0	0	0	0	0	0	0	0	0	0	0	0	0	0	0	0	0	0	0	0	0	0	0	0	0	0	0	0	0	0	0	0	0	0	0	0	0	0	100	0	0	0	0	0	0
ENSG00000196119	OR8A1	390275	0	0	0	0	0	0	0	0	0	0	0	0	0	0	0	0	0	0	0	0	0	0	0	0	0	0	0	0	0	0	0	0	0	0	0	0	0	0	0	0	100	0	0	0	0	0	0
ENSG00000170953	OR8B12	219858	0	0	0	0	0	0	0	0	0	0	0	0	0	0	0	0	0	0	0	0	0	0	0	0	0	0	0	0	0	0	0	0	0	0	0	0	0	0	0	0	100	0	0	0	0	0	0
ENSG00000204293	OR8B2	26595	0	0	0	0	0	0	0	0	0	0	0	0	0	0	0	0	0	0	0	0	0	0	0	0	0	0	0	0	0	0	0	0	0	0	0	0	0	0	0	0	100	0	0	0	0	0	0
ENSG00000196661	OR8B3	390271	0	0	0	0	0	0	0	0	0	0	0	0	0	0	0	0	0	0	0	0	0	0	0	0	0	0	0	0	0	0	0	0	0	0	0	0	0	0	0	0	100	0	0	0	0	0	0
ENSG00000196341	OR8D1	283159	0	0	0	0	0	0	0	0	0	0	0	0	0	0	0	0	0	0	0	0	0	0	0	0	0	0	0	0	0	0	0	0	0	0	0	0	0	0	0	0	100	0	0	0	0	0	0
ENSG00000197849	OR8G1	26494	0	0	0	0	0	0	0	0	0	0	0	0	0	0	0	0	0	0	0	0	0	0	0	0	0	0	0	0	0	0	0	0	0	0	0	0	0	0	0	0	100	0	0	0	0	0	0
ENSG00000255298	OR8G5	219865	0	0	0	0	0	0	0	0	0	0	0	0	0	0	0	0	0	0	0	0	0	0	0	0	0	0	0	0	0	0	0	0	0	0	0	0	0	0	0	0	100	0	0	0	0	0	0
ENSG00000186513	OR9Q2	219957	0	0	0	0	0	0	0	0	0	0	0	0	0	0	0	0	0	0	0	0	0	0	0	0	0	0	0	0	0	0	0	0	0	0	0	0	0	0	0	0	100	0	0	0	0	0	0
ENSG00000068985	PAGE1	8712	0	0	0	0	0	0	0	0	0	0	0	0	0	0	0	0	0	0	0	0	0	0	0	0	0	0	0	0	0	0	0	0	0	0	0	0	0	0	0	0	100	0	0	0	0	0	0
ENSG00000234068	PAGE2	203569	0	0	0	0	0	0	0	0.7	0.7	0	0	0	0	0	0	0	0	0	0	0	0	0	0	0	0.7	0.7	0	0	0	0	0	0	0.7	0.7	0	0.7	0	0	0	0.7	94.2	0	0	0	0	0	0
ENSG00000204279	PAGE3	139793	0	0	0	0	0	0	0	0	0	0	0	0	0	0	0	0	0	0	0	0	0	0	0	0	0	0	0	0	0	0	0	0	0	0	0	0	0	0	0	0	100	0	0	0	0	0	0
ENSG00000158639	PAGE5	90737	0	0	0	0	0	0	0	0	0	0	0	0	0	0	0	0	0	0	0	0	1	0	0	0	0	0	0	0	0	0	0	0	0	0	0	0	0	0	0	0	99	0	0	0	0	0	0
ENSG00000218823	PAPOLB	56903	0	0	0	0	0	0	0	0	0.8	0	0	0	0	0	0	0	0	0	0	0	0	0	0	0	0	0	0	0	0	0	0	0	0	0	0	0	0	0	0	0	99.2	0	0	0	0	0	0
ENSG00000166049	PASD1	139135	0	0	0	0	0	0	0	0	0	0	0	0	0	0	0	0	0	0	0	0	0	0	0	0	0	0	0	0	0	0	0	0	0	0	0	0	0	0	0	0	100	0	0	0	0	0	0
ENSG00000236027	PATE3	100169851	0	0	0	0	0	0	0	0	0	0	0	0	0	0	0	0	0	0	0	0	0	0	0	0	0	0	0	0	0	0	0	0	0	0	0	0	0	0	0	0	100	0	0	0	0	0	0
ENSG00000163440	PDCL2	132954	0	0	0	0	0	0	0	0	0	0	0	0	0	0	0	0	0	0	0	0	0	0	0	0.5	0	0	0	0.3	0	0	0	0	0.2	0.2	0	0	0	0	0	0	98.8	0	0	0	0	0	0
ENSG00000163114	PDHA2	5161	0	0	0	0	0	0	0	0	0	0	0	0	0	0	0	0	0	0	0	0	0	0	0	0	0	0	0	0	0	0	0	0	0	0	0	0	0	0	0	0	100	0	0	0	0	0	0
ENSG00000196570	PFN3	345456	0	0	0	0	0	0	0	0	0	0	0	3.2	0	0	0	0	0	0	0	0	0.6	0	0	0	0	0	0	0	0	0	0	0	0	0	0	0	0	0	0	0	96.2	0	0	0	0	0	0
ENSG00000170950	PGK2	5232	0	0	0	0	0	0	0	0	0	0	0	0	0	0	0	0	0	0	0	0	0	0	0	0	0	0	0	0	0	0	0	0	0	0	0	0	0	0	0	0	100	0	0	0	0	0	0
ENSG00000184571	PIWIL3	440822	0	0	0	0	0	0	0	0	0	0	0	0	0	0	0	0	0	0	0	0	0	0	0	0	0	0	0	0	0	0	0	0	0	0	0	0	0	0	0	0	100	0	0	0	0	0	0
ENSG00000188784	PLA2G2E	30814	0	0	0	0	0	0	0	0	0	0	0	0	0	0	0	0	0	0	0	0	0	0	0	0	0	0	0	0	0	0	0	0	0	0	0	0	0	0	0	0	100	0	0	0	0	0	0
ENSG00000139151	PLCZ1	89869	0	0	0	0	0	0.9	0	0	0	0	0	0.5	0	0	0	0	0	0	0	0	0.5	0	0	0	0	0	0	0	0	0	0	0	1.4	1.4	0	0	1.4	0	0	0	93.9	0	0	0	0	0	0
ENSG00000221900	POM121L12	285877	0	0	0	0	0	0	0	0	0	0	0	0	0	0	0	0	0	0	0	0	0	0	0	0	0	0	0	0	0	0	0	0	0	0	0	0	0	0	0	0	100	0	0	0	0	0	0
ENSG00000158553	POM121L2	94026	0	0	0	0	0	0	0	0	0	0	0	0	0	0	0	0	0	0	0	0	0	0	0	0	0	0	0	0	0	0	0	0	0	0	0	0	0	0	0	0	100	0	0	0	0	0	0
ENSG00000188877	POTEA	340441	0	0	0	0	0	0	0	0	0	0	0	0	0	0	0	0	0	0	0	0	0	0	0	0	0	0	0	0	0	0	0	0	0	0	0	0	0	0	0	0	100	0	0	0	0	0	0
ENSG00000278522	POTEB3	102724631	0	0	0	0	0	0	0	0	0	0	0	0	0	0	0	0	0	0	0	0	0	0	0	0	0	0	0	0	0	0	0	0	0	0	0	0	0	0	0	0	100	0	0	0	0	0	0
ENSG00000183206	POTEC	388468	0	0	0	0	0	1.4	0	0	0	0	0	0	0	0	0	0	0	0	0	0	0	0	0	0	0	0	0	1.4	1.4	0	0	0	0	0	0	1.4	0	0	0	0	94.6	0	0	0	0	0	0
ENSG00000166351	POTED	317754	0	0	0	0	0	0	0	0	0	0	0	0	0	0	0	0	0	0	0	0	0	0	0	0	0	0	0	0	0	0	0	0	0	0	0	0	0	0	0	0	100	0	0	0	0	0	0
ENSG00000196604	POTEF	728378	0	0	0	0	0	0	0	0	0	0	0	0	0	0	0	0	0	0	0	0	0	0	0	0	0	0	0	0	0	0	0	0	0	0	0	0	0	0	0	0	100	0	0	0	0	0	0
ENSG00000151615	POU4F2	5458	0	0	0	0	0	0	0	0	0	0	0	0	0	0	0	0	0	0	0	0	0	0	0	0	0	0	0	0	0	0	0	0	0	0	0	0	0	0	0	0	100	0	0	0	0	0	0
ENSG00000188386	PPP3R2	5535	0	0	0	0	0	0	0	0	0	0	0	0	0	0	0	0	0	0	0	0	0	0	0	0	0	0	0	0	0	0	0	0	0	0	0	0	0	0	0	0	100	0	0	0	0	0	0
ENSG00000185686	PRAME	23532	1.5	0	0	0	0	0.1	0	0.1	0.1	0	0	1.2	0	0	0.3	0	0	0.1	0	0.1	0	0	0	0	0	2.9	0	0.1	0	0	0	0	0.1	0	0.3	0	0	0	0.1	0.1	92.1	0	0	0.1	0.1	0	0.1
ENSG00000116721	PRAMEF1	65121	0	0	0	0	0	0	0	0	0	0	0	0	0	0	0	0	0	0	0	0	0	0	0	0	0	0	0	0	0	0	0	0	0	0	0	0	0	0	0	0	100	0	0	0	0	0	0
ENSG00000239810	PRAMEF11	440560	0	0	0	0	0	0	0	0	0	0	0	0	0	0	0	0	0	0	0	0	0	0	0	0	0	0	0	0	0	0	0	0	0	0	0	0	0	0	0	0	100	0	0	0	0	0	0
ENSG00000116726	PRAMEF12	390999	0	0	0	0	0	0	0	0	0	0	0	0	0	0	0	0	0	0	0	0	0	0	0	0	0	0	0	0	0	0	0	0	0	0	0	0	0	0	0	0	100	0	0	0	0	0	0
ENSG00000204481	PRAMEF14	729528	0	0	0	0	0	0	0	0	0	0	0	0	0	0	0	0	0	0	0	0	0	0	0	0	0	0	0	0	0	0	0	0	0	0	0	0	0	0	0	0	100	0	0	0	0	0	0
ENSG00000204480	PRAMEF19	645414	0	0	0	0	0	0	0	0	0	0	0	0	0	0	0	0	0	0	0	0	0	0	0	0	0	0	0	0	0	0	0	0	0	0	0	0	0	0	0	0	100	0	0	0	0	0	0
ENSG00000120952	PRAMEF2	65122	0	0	0	0	0	0	0	0	0	0	0	0	0	0	0	0	0	0	0	0	0	0	0	0	0	0	0	0	0	0	0	0	0	0	0	0	0	0	0	0	100	0	0	0	0	0	0
ENSG00000204478	PRAMEF20	645425	0	0	0	0	0	0	0	0	0	0	0	0	0	0	0	0	0	0	0	0	0	0	0	0	0	0	0	0	0	0	0	0	0	0	0	0	0	0	0	0	100	0	0	0	0	0	0
ENSG00000204505	PRAMEF9	343070	0	0	0	0	0	0	0	0	0	0	0	0	0	0	0	0	0	0	0	0	0	0	0	0	0	0	0	0	0	0	0	0	0	0	0	0	0	0	0	0	100	0	0	0	0	0	0
ENSG00000112238	PRDM13	59336	0	0	0	0	0	0	0	0	0	0	0	0	0	0	0	0	0	0	0	0	0	0	0	0	0	0	0	0	0	0	0	0	0	0	0	0	0	0	0	0	100	0	0	0	0	0	0
ENSG00000147596	PRDM14	63978	0	0	0	0	0	0	0	0	0	0	0	0	0	0	0	0	0	0	0	0	0	0	0	0	0	0	0	0	0	0	0	0	0	0	0	0	0	0	0	0	100	0	0	0	0	0	0
ENSG00000164256	PRDM9	56979	0	0	0	0	0	0	0	0	0	0	0	0	0	0	0	0	0	0	0	0	0	0	0	0	0	0	0	0	0	0	0	0	0	0	0	0	0	0	0	0	100	0	0	0	0	0	0
ENSG00000165059	PRKACG	5568	0	0	0	0	0	0	0	0	0	0	0	0	0	0	0	0	0	0	0	0	0	0	0	0	0	0	0	0	0	0	0	0	0	0	0	0	0	0	0	0	100	0	0	0	0	0	0
ENSG00000175646	PRM1	5619	0	0	0	0	0	0	0	0	0	0	0	0	0	0	0	0	0	0	0	0	0	0	0	0	0	0	0	0	0	0	0	0	0	0	0	0	0	0	0	0	99.8	0	0	0	0	0	0
ENSG00000122304	PRM2	5620	0	0	0	0	0	0	0	0	0	0	0	0	0	0	0	0	0	0	0	0	0	0	0	0	0	0	0	0	0	0	0	0	0	0	0	0	0	0	0	0	99.8	0	0	0	0	0	0
ENSG00000178257	PRM3	58531	0	0	0	0	0	0	0	0	0	0	0	0	0	0	0	0	0	0	0	0	0	0	0	0	0	0	0	0	0	0	0	0	0	0	0	0	0	0	0	0	100	0	0	0	0	0	0
ENSG00000171864	PRND	23627	0	0.2	0.2	0	0	0.2	0	0.2	0.2	0.2	0	0	0.2	0	0.2	0.2	0	0	0.2	0	0	0	0	0	0	0.2	0	0.2	0.2	0	0.3	0	0.2	0.2	0	0.2	0	0	0	0.2	95.1	0.2	0	0.2	0.2	0.2	1.2
ENSG00000229937	PRPS1L1	221823	0	0	0	0	0	0	0	0	0	0	0	0	0	0	0	0	0	0	0	0	0	0	0	0	0	0	0	0	0	0	0	0	0	0	0	0	0	0	0	0	100	0	0	0	0	0	0
ENSG00000206260	PRR23A	729627	0	0	0	0	0	0	0	0	0	0	0	0	0	0	0	0	0	0	0	0	0	0	0	0	0	4.8	0	0	0	0	0	0	0	0	0	0	0	0	0	0	95.2	0	0	0	0	0	0
ENSG00000184814	PRR23B	389151	0	0	0	0	0	0	0	0	0	0	0	0	0	0	0	0	0	0	0	0	0	0	0	0	0	0	0	0	0	0	0	0	0	0	0	0	0	0	0	0	100	0	0	0	0	0	0
ENSG00000186143	PRR30	339779	0	0	0	0	0	0	0	0	0	0	0	0	0	0	0	0	0	0	0	0	0	0	0	0	0	0	0	0	0	0	0	0	0	0	0	0	0	0	0	0	100	0	0	0	0	0	0
ENSG00000185888	PRSS38	339501	0	0	0	0	0	0	0	0	0	0	0	0	0	0	0	0	0	0	0	0	0	0	0	0	0	0	0	0	0	0	0	0	0	0	0	0	0	0	0	0	100	0	0	0	0	0	0
ENSG00000215148	PRSS41	360226	0	0	0	0	0	0	0	0	0	0	0	0	0	0	0	0	0	0	0	0	0	0	9.1	0	0	0	0	0	0	0	0	0	0	0	0	0	0	0	0	0	90.9	0	0	0	0	0	0
ENSG00000103023	PRSS54	221191	0	0	0.5	0	0	0	0.5	0	0.5	0.5	0	0	0	0	0	0.5	0	0	0.5	0	0	0	0	0	0.5	0	0	0	0	0.5	0	0	0	0	0	0	0	0	0	0	96	0	0	0	0	0	0
ENSG00000258223	PRSS58	136541	0	0	0	0	0	0	0	0	0	0	0	0	0	0	0	0	0	0	0	0	0	0	0	0	0	0	0.6	0	0	0	0	0	0	0	0	0	0	0	0	0	99.4	0	0	0	0	0	0
ENSG00000221826	PSG3	5671	0	0	0	0	0	0	0	0	0	0	0	0	0	0	0	0	0	0	0	0	0	0	0	0	0	0	0	0	0	0	0	0	0	0	0	0	0	0	0	0	100	0	0	0	0	0	0
ENSG00000124467	PSG8	440533	0	0	0	0	0	0	0	0	0	0	0	0	0	0	0	0	0	0	0	0	0	0	0	0	0	0	0	0	0	0	0	0	0	0	0	0	0	0	0	0	100	0	0	0	0	0	0
ENSG00000147613	PSKH2	85481	0	0	0	0	0	0	0	0	0	0	0	0	0	0	0	0	0	0	0	0	0	0	0	0	0	0	0	0	0	0	0	0	0	0	0	0	0	0	0	0	100	0	0	0	0	0	0
ENSG00000154611	PSMA8	143471	0	0	0	0	0	0	0	0	0	0	0	0	0	0	0	0	0	0	0	0	0	0	0	0	0	0	0	0	0	0	0	0	0	0	0	1.8	0	0	0	0.9	97.3	0	0	0	0	0	0
ENSG00000222028	PSMB11	122706	0	0	0	0	0	0	0	0	0	0	0	0	0	0	0	0	0	0	0	0	0	0	0	0	0	0	0	0	0	0	0	0	0	0	0	0	0	0	0	0	100	0	0	0	0	0	0
ENSG00000244588	RAD21L1	642636	0	0	0	0	0	0	0	0	0	0	0	0	0	0	0	0	0	0	0	0	0	0	0	0	0	0	0	0	0	0	0	0	0	0	0	0	0	0	0	0	100	0	0	0	0	0	0
ENSG00000151962	RBM46	166863	0	0	0	0	0	0	0	0	0	0	0	0	0	0	0	0	0	0	0	0	0	0	0	0	0	0	0	0	0	0	0	0	0	0	0	0	0	0	0	0	98.6	1.4	0	0	0	0	0
ENSG00000170748	RBMXL2	27288	0	0	0	0	0	0	0	0	0	0	0	0	0	0	0.3	0	0	0	0	0	0	0	0	0	0	0	0	0	0	0	0	0	0	0	0	0	0	0	0	0	99.7	0	0	0	0	0	0
ENSG00000175718	RBMXL3	139804	0	0	0	0	0	0	0	0	0	0	0	0	0	0	0	0	0	0	0	0	0	0	0	0	0	0	0	0	0	0	0	0	0	0	0	0	0	0	0	0	100	0	0	0	0	0	0
ENSG00000234414	RBMY1A1	5940	0	0	0	0	0	0	0	0	0	0	0	0	0	0	0	0	0	0	0	0	0	0	0	0	0	0	0	0	0	0	0	0	0	0	0	0	0	0	0	0	100	0	0	0	0	0	0
ENSG00000242389	RBMY1E	378950	0	0	0	0	0	0	0	0	0	0	0	0	0	0	0	0	0	0	0	0	0	0	0	0	0	0	0	0	0	0	0	0	0	0	0	0	0	0	0	0	100	0	0	0	0	0	0
ENSG00000229292	RFPL4AL1	729974	0	0	0	0	0	0	0	0	0	0	0	0	0	0	0	0	0	0	0	0	0	0	0	0	0	0	0	0	0	0	0	0	0	0	0	0	0	0	0	0	100	0	0	0	0	0	0
ENSG00000251258	RFPL4B	442247	0	0	0	0	0	0	0	0	0	0	0	0	0	0	0	0	0	0	0	0	0	0	0	0	0	0	0	0	0	0	0	0	0	0	0	0	0	0	0	0	100	0	0	0	0	0	0
ENSG00000196862	RGPD4	285190	0	0	0	0	0	0	0	0	0	0	0	0	0	0	0	0	0	0	0	0	0	0	0	0	0	0	0	0	0	0	0	0	0	0	0	0	0	0	0	0	100	0	0	0	0	0	0
ENSG00000121446	RGSL1	353299	0	0	0	0	0	0	0	0	0	0	0	0	0	0	0	0	0	0	0	0	0	0	0	0	0	0	0	0	0	0	0	0	0	0	0	0	0	0	0	0	100	0	0	0	0	0	0
ENSG00000131721	RHOXF2	84528	0	0	0	0	0	0	0	0	0	0	0	0	0	0	0	0	0	0	0	0	0	0	0	0	0	0	0	0	0	0	0	0	0	0	0	0	0	0	0	0	100	0	0	0	0	0	0
ENSG00000203989	RHOXF2B	727940	0	0	0	0	0	0	0	0	0	0	0	0	0	0	0	0	0	0	0	0	0	0	0	0	0	0	0	0	0	0	0	0	0	0	0	0	0	0	0	0	100	0	0	0	0	0	0
ENSG00000275793	RIMBP3	85376	0	0	0	0	0	0	0	0	0	0	0	0	0	0	0	0	0	0	0	0	0	0	0	0	0	0	0	0	0	0	0	0	0	0	0	1.6	0	0	0	0	98.4	0	0	0	0	0	0
ENSG00000274600	RIMBP3B	440804	0	0	0	0	0	0	0	0	0	0	0	0	0	0	0	0	0	0	0	0	0	0	0	0	0	0	0	0	0	0	0	0	0	0	0	0	0	0	0	0	100	0	0	0	0	0	0
ENSG00000183246	RIMBP3C	150221	0	0	0	0	0	0	0	0	0	0	0	0	0	0	0	0	0	0	0	0	0	0	0	0	0	0	0	0	0	0	0	0	0	0	0	0	0	0	0	0	100	0	0	0	0	0	0
ENSG00000173464	RNASE11	122651	0	0	0	0	0	0	0	0	0	0	0	0	0	0	0	0	0	0	0	0	0	0	0	0	0	0	0	0	0	0	0	0	0	0	0	0	0	0	0	0	100	0	0	0	0	0	0
ENSG00000258436	RNASE12	493901	0	0	0	0	0	0	0	0	0	0	0	0	0	0	0	0	0	0	0	0	0	0	0	0	0	0	0	0	0	0	0	0	0	0	0	0	0	0	0	0	100	0	0	0	0	0	0
ENSG00000173431	RNASE8	122665	0	0	0	0	0	0	0	0	0	0	0	0	0	0	0	0	0	0	0	0	0	0	0	0	0	0	0	0	0	0	0	0	0	0	0	0	0	0	0	0	100	0	0	0	0	0	0
ENSG00000139797	RNF113B	140432	0	0	0	0	0	0	0	0	0	0	0	0.3	0	0	0	0	0	0	0	0	0.3	0	0	0	0	0	0	0	0.5	0	0	0	0	0	0	0	0	0	0	0	99	0	0	0	0	0	0
ENSG00000235631	RNF148	378925	0.2	0	0	0.2	0.2	0.2	0	0.5	0.9	0.2	0	0.2	0.2	0.2	0.5	0	0.2	0	0	0	0.2	0.7	0.5	0	0	0.2	0.2	0.2	0.5	0	0	0	0	0	0	0	0.2	0.2	0	0.2	91.5	0.2	0	0.2	0	0.2	0.2
ENSG00000179580	RNF151	146310	0.1	0	0	0	0	0	0.1	0.2	0.2	0	0	0.1	0.1	0	0.1	0	0	0	0	0	0.1	0	0.1	0.1	0.1	0.1	0.1	0.2	0.1	0.1	0	0	0	0	0	0.1	0	0	0	0.1	98	0	0	0	0.1	0.1	0
ENSG00000132972	RNF17	56163	0	0	0	0	0	0	0	1.2	1.2	0	0	0	0	0	0	0	0	0	0	0	0	0	0	0	0	0	0	0	0	0	0	0	0	0	0	0	0	0	0	0	97.6	0	0	0	0	0	0
ENSG00000065371	ROPN1	54763	0	0	0	0	0	0.8	0	0.4	0.4	0.4	0	0	0	0	0	0	0	0	0	0	0	0	0.4	0	0.4	0	0	0.4	0	0	0	0	0.8	0.8	0	0	0	0	0	0	95.1	0	0	0	0.4	0	0
ENSG00000165496	RPL10L	140801	0	0	0	0	0	0	0	0	0	0	0	0	0	0	0	0	0	0	0	0	0	0	0	0	0	0	0	0	0	0	0.1	0	0	0	0	0	0	0	0	0.1	97	0	0	0	2.7	0	0
ENSG00000169402	RSPH10B2	728194	0	0	0	0	0	0	0	0	0	0	0	0	0	0	0	0	0	0	0	0	0	0	0	0	0	0	0	9.1	0	0	0	0	0	0	0	0	0	0	0	0	90.9	0	0	0	0	0	0
ENSG00000104941	RSPH6A	81492	0	0	0	0	0	0	0	0	0	0	0	0	0	0	0	0	0	0	0	0	0	0	0	0	0	0	0	0	0	0	0	0	0	0	0	0	0	0	0	0	92.3	7.7	0	0	0	0	0
ENSG00000181433	SAGE1	55511	0	0	0	0	0	0	0	0	0	0	0	0	0	0	0	0	0	0	0	2.3	0	0	0	0	0	0	0	2.3	0	0	0	0	0	0	2.3	0	0	0	0	0	93	0	0	0	0	0	0
ENSG00000187033	SAMD7	344658	0	0	0	0	0	0	0	0	0	0	0	0	0	0	0	0	0	0	0	0	0	0	0	0	0	0	0	0	0	0	0	0	0	0	0	0	0	0	0	0	100	0	0	0	0	0	0
ENSG00000155875	SAXO1	158297	0.3	0	0	0	0	0.3	0	0	0	0	0	0	0	0	0.3	0	0	0	0	0	0	0	0	0	0	0	0	0.3	0	0	0	0	0.3	0.3	0	0	0	0	0	0	97.9	0	0	0	0	0	0
ENSG00000168515	SCGB1D1	10648	0	0	0	0	0	0	0	0	0	0	0	0	0	0	0	0	0	0	0	0	0	0	0	0	0	0	0	0	0	0	0	0	0	0	0	0	0	0	0	0	100	0	0	0	0	0	0
ENSG00000132631	SCP2D1	140856	0	0	0	0	0	0	0	0	0	0	0	0	0	0	0	0	0	0	0	0	0	0	0	0	0	0	0	0	0	0	0	0	0	0	0	0	0	0	0	0	100	0	0	0	0	0	0
ENSG00000184716	SERINC4	619189	0	0	0	0	0	0	0	0	0	0	0	0	0	0	0	0	0	0	0	0	0	0	0	0	0	0	0	0	0	0	0	0	0	0	0	0	0	0	0	0	100	0	0	0	0	0	0
ENSG00000157060	SHCBP1L	81626	0	0	0	0	0	0	0	0	0	0	0	0	0	0	0	0	0	0	0	0	0	0	0	0	0	0	0	0	0	0	0	0	0	0	0	0	0	0	0	0	100	0	0	0	0	0	0
ENSG00000179213	SIGLECL1	284369	0	0	0	0	0	0	0	0	0	0	0	0	0	0	0	0	0	0	0	0	0	0	0	0	0	0	0	0	0	0	0	0	0	0	0	1.1	0	0	0	0	98.9	0	0	0	0	0	0
ENSG00000151475	SLC25A31	83447	0	0	0	0	0	0	0	0	0	0	0	0	0	0	0	0	0	0	0	0	0	0	0	0	0.4	0	0	0	0	0	0	0	0	0	0	0	0	0	0	0	99.6	0	0	0	0	0	0
ENSG00000236396	SLC35G4	646000	0	0	0	0	0	0	0	0	0	0	0	0	0	0	0	0	0	0	0	0	0	0	0	0	0	0	0	0	0	0	0	0	0	0	0	0	0	0	0	0	100	0	0	0	0	0	0
ENSG00000205359	SLCO6A1	133482	0	0	0	0	0	0	0	0	0	0	0	0	0	0	0	0	0	0	0	0	0	0	0	0	0	0	0	0	0	0	0	0	0	0	0	0	0	0	0	0	100	0	0	0	0	0	0
ENSG00000163206	SMCP	4184	0	0	0	0	0	0	0	0.1	0.1	0	0	0	0	0	0	0	0	0	0	0	0	0	0	0	0	0	0	0	0	0	0	0	0	0	0	0	0	0	0	0	99.7	0	0	0	0	0	0
ENSG00000273590	SMIM11B	102723553	0	0	0	0	0	0	0	0	0	0	0	0	0	0	0	0	0	0	0	0	0	0	0	0	0	0	0	0	0	0	0	0	0	0	0	0	0	0	0	0	100	0	0	0	0	0	0
ENSG00000206026	SMIM21	284274	0	0	0	0	0	0	0	0	0	0	0	0	0	0	0	0	0	0	0	0	0	0	0	0	0	0	0	0	0	0	0	0	0	0	0	0	0	0	0	0	100	0	0	0	0	0	0
ENSG00000185662	SMIM23	644994	0	0	0	0.4	0	0.4	0	0	0	0	0.4	0.4	0.7	0	0.4	0	0	0	0	0	0	0.4	0.4	0	0	0	0.4	0	0.7	0	0.4	0	0.4	0.4	0	1.1	0.4	0	0	0.7	91.2	0	0	0.4	0.4	0	0.4
ENSG00000039600	SOX30	11063	0.2	0	0	0.2	0.2	0	0	0	0	0	0.2	0	0.2	0.2	0.4	0	0.2	0	0	0.2	0	0	0.2	0.2	0.2	0.2	0	0.2	0.2	0	0.4	0	0	0	0.2	0.2	0	0	0	0.4	94.8	0	0	0	0.5	0.4	0.2
ENSG00000118434	SPACA1	81833	0	0	0	0	0	0	0	0	0	0	0	0.3	0	0	0	0	0	0	0	0	0	0	0	0	0	0	0	0.3	0	0	0	0	0	0	0	0	0	0	0	0	99.4	0	0	0	0	0	0
ENSG00000141316	SPACA3	124912	0	0	0	0	0	0	0	0	0	0	0	0	0	0	0	0	0	0	0	0	0	0	0	0	0	0	2.8	0	0	0	0	0	0	0	0	0	0.1	0	0	0.1	96.7	0	0	0.1	0	0	0
ENSG00000153498	SPACA7	122258	0	0	0	0	0	0	0	0	0	0	0	0	0	0	0	0	0	0	0	0	0.2	0	0	0	0	0	0	0	0	0	0	0	0	0	0	0	0	0	0	0	99.8	0	0	0	0	0	0
ENSG00000106304	SPAM1	6677	0	0	0	0	0	0	0	0	0	0	0	0	0	0	0	0	0	0	0	0	0	0	0	0	0	0	0	0	0	0	0	0	0	0	0	0	0	0	0	0	100	0	0	0	0	0	0
ENSG00000198021	SPANXA1	30014	0	0	0	0	0	0	0	0	0	0	0	0	0	0	0	0	0	0	0	0	0	0	0	0	0	0	0	0	0	0	0	0	0	0	0	0	0	0	0	0	100	0	0	0	0	0	0
ENSG00000203926	SPANXA2	728712	0	0	0	0	0	0	0	0	0	0	0	0	0	0	0	0	0	0	0	0	0	0	0	0	0	0	0	0	0	0	0	0	0	0	0	0	0	0	0	0	100	0	0	0	0	0	0
ENSG00000227234	SPANXB1	728695	0	0	0	0	0	0	0	0	0	0	0	0.2	0	0	0	0	0	0	0	0	0	0	0	0	0	0	0	0	0	0	0	0	0	0	0	0	0	0	0	0	99.8	0	0	0	0	0	0
ENSG00000198573	SPANXC	64663	0	0	0	0	0	0	0	0	0	0	0	0	0	0	0	0	0	0	0	0	0	0	0	0	0	0	0	0	0	0	0	0	0	0	0	0	0	0	0	0	100	0	0	0	0	0	0
ENSG00000196406	SPANXD	64648	0	0	0	0	0	0	0	0	0	0	0	0	0	0	0	0	0	0	0	0	0	0	0	0	0	0	0	0	0	0	0	0	0	0	0	0	0	0	0	0	100	0	0	0	0	0	0
ENSG00000203923	SPANXN1	494118	0	0	0	0	0	0	0	0	0	0	0	0	0	0	0	0	0	0	0	0	0	0	0	0	0	0	0	0	0	0	0	0	0	0	0	0	0	0	0	0	100	0	0	0	0	0	0
ENSG00000268988	SPANXN2	494119	0	0	0	0	0	0	0	0	0	0	0	0	0	0	0	0	0	0	0	0	0	0	0	0	0	0	0	0	0	0	0	0	0	0	0	0	0	0	0	0	100	0	0	0	0	0	0
ENSG00000189252	SPANXN3	139067	0	0	0	0	0	0	0	0	0	0	0	0	0	0	0	0	0	0	0	0	0	0	0	0	0	0	0	0	0	0	0	0	0	0	0	0	0	0	0	0	100	0	0	0	0	0	0
ENSG00000189326	SPANXN4	441525	0	0	0	0	0	0	0	0	0	0	0	0	0	0	0	0	0	0	0	0	0	0	0	0	0	0	0	0	0	0	0	0	0	0	0	0	0	0	0	0	100	0	0	0	0	0	0
ENSG00000204363	SPANXN5	494197	0	0	0	0	0	0	0	0	0	0	0	0	0	0	0	0	0	0	0	0	0	0	0	0	0	0	0	0	0	0	0	0	0	0	0	0	0	0	0	0	100	0	0	0	0	0	0
ENSG00000186451	SPATA12	353324	1.5	0	0	0	0	0.5	0	0	0	0	0	0	0	0	0.5	0	0	0	0	0	0	0	0.5	0.5	0	0	0	0	0	0	0	0	0	0.5	0	0.5	0	0	0	0	95	0	0	0	0	0.5	0
ENSG00000144962	SPATA16	83893	0	0	0	0	0	0	0	0	0	0	0	0	0	0	0	0	0	0	0	0	0	0	0	0	0	0	0	0	0	0	0	0	0	0	0	0	0	0	0	0	100	0	0	0	0	0	0
ENSG00000166118	SPATA19	219938	0	0	0.1	0	0	0	0	0.1	0.1	0.1	0	0	0	0	0	0.1	0	0	0	0	0	0	0	0.1	0.1	0	0	0	0	0.1	0	0	0	0	0	0	0	0	0	0	99.2	0	0	0	0	0	0
ENSG00000141255	SPATA22	84690	0	0.3	0.3	0.2	0	0.3	0.3	0.2	0.2	0.3	0	0.2	0.2	0.2	0.2	0.3	0.2	0	0.3	0.3	0	0	0	0	0.3	0	0	0.2	0	0.3	0.2	0.2	0	0	0.3	0.2	0	0.3	0.3	0.2	92.6	0	0	0.3	0	0.2	0.2
ENSG00000173699	SPATA3	130560	0	0.2	0	0	0	0	0.4	0	0	0	0	0	0	0	0	0	0	0	0.2	0.4	0	0	0	0	0.4	0	0	0	0	0.2	0	0	0	0	0	0	0	0	0.2	0	98.1	0	0	0	0	0	0
ENSG00000204849	SPATA31A1	647060	0	0	0	0	0	0	0	0	0	0	0	0	0	0	0	0	0	0	0	0	0	0	0	0	0	0	0	0	0	0	0	0	0	0	0	0	0	0	0	0	100	0	0	0	0	0	0
ENSG00000275969	SPATA31A3	727830	0	0	0	0	0	0	0	0	0	0	0	0	0	0	0	0	0	0	0	0	0	0	0	0	0	0	0	0	0	0	0	0	0	0	0	0	0	0	0	0	100	0	0	0	0	0	0
ENSG00000185775	SPATA31A6	389730	0	0	0	0	0	0	0	0	0	0	0	0	0	0	0	0	0	0	0	0	0	0	0	0	0	0	0	0	0	0	0	0	0	0	0	0	0	0	0	0	100	0	0	0	0	0	0
ENSG00000276040	SPATA31A7	26165	0	0	0	0	0	0	0	0	0	0	0	0	0	0	0	0	0	0	0	0	0	0	0	0	0	0	0	0	0	0	0	0	0	0	0	0	0	0	0	0	100	0	0	0	0	0	0
ENSG00000230246	SPATA31C1	441452	0	0	1.2	0	0	0	0	0	0	1.2	0	0	0	0	0	1.2	0	0	0	0	0	0	1.2	0	0	0	0	0	0	0	0	0	0	0	0	0	0	0	0	0	95.2	0	0	0	0	0	0
ENSG00000177910	SPATA31C2	645961	0	0	0	0	0	0	0	0	0	0	0	0	0	0	0	0	0	0	0	0	0	0	0	0	0	0	0	0	0	0	0	0	0	0	0	0	0	0	0	0	100	0	0	0	0	0	0
ENSG00000214929	SPATA31D1	389763	0	0	0	0	0	0	0	0	0	0	0	0	0	0	0	0	0	0	0	0	0	0	0	0	0	0	0	0	0	0	0	0	0	0	0	0	0	0	0	0	100	0	0	0	0	0	0
ENSG00000186788	SPATA31D3	389762	0	0	0	0	0	0	0	0	0	0	0	0	0	0	0	0	0	0	0	0	0	0	0	0	0	0	0	0	0	0	0	0	0	0	0	0	0	0	0	0	100	0	0	0	0	0	0
ENSG00000189357	SPATA31D4	389761	0	0	0	0	0	0	0	0	0	0	0	0	0	0	0	0	0	0	0	0	0	0	0	0	0	0	0	0	0	0	0	0	0	0	0	0	0	0	0	0	100	0	0	0	0	0	0
ENSG00000177992	SPATA31E1	286234	0	0	0	0	0	0	0	0	0	0	0	0	0	0	0	0	0	0	0	0	0	0	0	0	0	0	0	0	0	0	0	0	0	0	0	0	0	0	0	0	100	0	0	0	0	0	0
ENSG00000185594	SPATA8	145946	0	0	0	0	0	0	0	0	0	0	0	0	0	0	0	0	0	0	0	0	0	0	0	0	0	0	0	0	0	0	0	0	0	0	0	0	0	0	0	0	99.9	0	0	0	0	0	0
ENSG00000249481	SPATS1	221409	0	0	0	0	0	0	0	0	0	0	0	0	0	0	0	0	0	0	0	0	0	0	0	0	0	0	0	0	0	0	0	0	0	0	0	0	0	0	0	0	100	0	0	0	0	0	0
ENSG00000186645	SPDYE17	102723849	0	0	0	0	0	0	0	0	0	0	0	0	0	0	0	0	0	0	0	0	0	0	0	0	0	0	0	0	0	0	0	0	0	0	0	0	0	0	0	0	100	0	0	0	0	0	0
ENSG00000183318	SPDYE4	388333	0	0	0	0	0	0	0	0	0	0	0	0	0	0	0	0	0	0	0	0	0	0	1.6	0	0	0	0	0	0	0	0	0	0	0	0	0	0	0	0	1.6	96.8	0	0	0	0	0	0
ENSG00000181323	SPEM1	374768	0	0	0	0	0	0	0	0	0	0	0	0	0	0	0	0	0	0	0	0	0	0	0	0	0	0	0	0	0	0	0	0	0	0	0	0	0	0	0	0	100	0	0	0	0	0	0
ENSG00000174015	SPERT	220082	0	0	0	0	0	0	0	0	0	0	0	0	0	0	0	0	0	0	0	0	0	0	0	0	0	0	0	0	0	0	0	0	0	0	0	0	0	0	0	0	99.8	0	0	0	0	0.2	0
ENSG00000128040	SPINK2	6691	0	0	0.1	0	1.2	0.1	0	0	0	0.1	0	0	0.1	0	0.1	0.1	0	0	0.1	0	0	0	0.4	0	0	0	0	0.3	0.1	0	0	0.1	0	0	0	0.3	0.1	0	0.1	0.2	94.8	0.1	0	0	0.3	0	0
ENSG00000054796	SPO11	23626	0	0	0	0	0	0	0	0	0	0	0	0	0	0	0	0	0	0	0	0	0	0	0	0	0	0	0	0	0	0	0	0	0	0	0	0	0	0	0	0	100	0	0	0	0	0	0
ENSG00000185294	SPPL2C	162540	0	0.3	0.3	0	0	0	0.3	2.7	2.7	0.8	0	0	0	0	0	0.5	0	0	0.3	0	0	0	0	0	0.3	0	0	0.5	0	0.3	0	0	0	0	0	0	0	0	0	0	91.2	0	0	0	0	0	0
ENSG00000164299	SPZ1	84654	0	0	0	0	0	0	0	0	0	0	0	0	0	0	0	0	0	0	0	0	0	0	0	0	0	0	0	0	0	0	0	0	0	0	0	0	0	0	0	0	100	0	0	0	0	0	0
ENSG00000165120	SSMEM1	136263	0	0	0	0	0	0	0	0	0	0	0	0	0	0	0	0	0	0	0	0	0	0	0	0	0	0	0	0	0	0	0	0	0	0	0	0	0	0	0	0	99.5	0	0	0	0	0	0
ENSG00000126752	SSX1	6756	0	0	0	0	0	0	0	0	0	0	0	0	0	0	0	0	0	0	0	0	0	0	0	0	0	0	0	0	0	0	0	0	0	0	0	0	0	0	0	0	98.6	1.4	0	0	0	0	0
ENSG00000241476	SSX2	6757	0	0	0	0	0	0	0	0	0	0	0	0	0	0	0	0	0	0	0	0	0	0	0	0	0	0	0	0	0	0	0	0	0	0	0	0	0	0	0	0	100	0	0	0	0	0	0
ENSG00000268447	SSX2B	727837	0	0	0	0	0	0	0	0	0	0	0	0	0	0	0	0	0	0	0	0	0	0	0	0	0	0	0	0	0	0	0	0	0	0	0	0	0	0	0	0	100	0	0	0	0	0	0
ENSG00000165584	SSX3	10214	0	0	0	0	0	0	0	0	0	0	0	0	0	0	0	0	0	0	0	0	0	0	0	0	0	0	0	0	0	0	0	0	0	0	0	0	0	0	0	0	100	0	0	0	0	0	0
ENSG00000165583	SSX5	6758	0	0	0	0	0	0	0	0	0	0	0	0	0	0	0	0	0	0	0	0	0	0	0	0	0	0	0	0	0	0	0	0	0	0	0	0	0	0	0	0	100	0	0	0	0	0	0
ENSG00000138068	SULT6B1	391365	0	0	0	0	0	0	0	0	0	0	0	0	0	0	0	0	0	0	0	0	0	0	0	0	0	0	0	0	0	0	0	0	0	0	0	0	0	0	0	0	100	0	0	0	0	0	0
ENSG00000164744	SUN3	256979	0	0.4	0.4	0	0	0	0.4	0	0	0.4	0	0.4	0.4	0	0.4	0.4	0	0	0.4	0.4	0	0	0	0	0.8	0	0	0	0	0.4	0	0	0	0	0	0.4	0	0	0.4	0	94.3	0	0	0	0	0	0
ENSG00000167098	SUN5	140732	0	0	0	0	0	0	0	0	0	0	0	0	0	0	0	0	0	0	0	0	0	0	0	0	0	0	0	0	0	0	0	0	0	0	0	0	0	0	0	0	100	0	0	0	0	0	0
ENSG00000217442	SYCE3	644186	0.5	0.5	0.2	0	0	0.2	0.4	0.2	0.3	0.3	0	1	0	0.1	0.2	0.3	0	0	0.4	0.5	0.2	0.1	0.2	0.1	0.4	0	0.1	0.4	0.1	0.4	0	0	0.1	0.2	0.4	0.1	0.1	0.1	0.5	0	90.3	0.4	0	0	0.1	0	0
ENSG00000198765	SYCP1	6847	0	0	0	0	0	0.5	0	0.5	0.5	0	0	0.5	0.5	0.5	0.5	0	0.5	0	0	0	0	0	0.5	0	0	0.5	0	0	0.5	0	0	0	0.5	0.5	0	0	0	0.5	0	0	90	0.5	0	0.5	0.5	0.5	0.5
ENSG00000146378	TAAR2	9287	0	0	0	0	0	0	0	0	0	0	0	0	0	0	0	0	0	0	0	0	0	0	0	0	0	0	0	0	0	0	0	0	0	0	0	0	0	0	0	0	100	0	0	0	0	0	0
ENSG00000122728	TAF1L	138474	0	0	0	0	0	0	0	0	0	0	0	0	0	0	0	0	0	0	0	0	0	0	0	0	0	0	0	0	0	0	0	0	0	0	0	0	0	0	0	0	100	0	0	0	0	0	0
ENSG00000166220	TBATA	219793	0	0	0	0	0	0.3	0	0	0	0	0	0.6	0	0	0	0	0	0	0	0	0	0	0	0	0	0	0	0	0	0	0	0	0.9	0.9	0	6.3	0	0	0	0	90.9	0	0	0	0	0	0
ENSG00000167139	TBC1D21	161514	0	0	0	0.2	0	0	0	0	0	0	0	0	0	0	0.2	0	0	0	0	0	0	0	0	0	0	0	0	0	0	0	0	0	0	0	0	0	0	0	0	0	99.5	0	0	0	0	0	0
ENSG00000189375	TBC1D28	254272	0	0	0	0	0	0	0	0	0	0	0	0	0	0	0	0	0	0	0	0	0	0	0	0	1	0	0	0	0	1	0	0	0	0	0	0	0	0	0	0	98	0	0	0	0	0	0
ENSG00000274419	TBC1D3D	101060389	0	0	0	0	0	0	0	0	0	0	0	0	0	0	0	0	0	0	0	0	0	0	0	0	0	0	0	0	0	0	0	0	0	0	0	0	0	0	0	0	100	0	0	0	0	0	0
ENSG00000275954	TBC1D3F	84218	0	0	0	0	0	0	0	0	0	0	0	0	0	0	0	0	0	0	0	0	0	0	0	0	0	0	0	0	0	0	0	0	0	0	0	0	0	0	0	0	100	0	0	0	0	0	0
ENSG00000260287	TBC1D3G	101060321	0	0	0	0	0	0	0	0	0	0	0	0	0	0	0	0	0	0	0	0	0	0	0	0	0	0	0	0	0	0	0	0	0	0	0	0	0	0	0	0	100	0	0	0	0	0	0
ENSG00000274933	TBC1D3I	102724862	0	0	0	0	0	0	0	0	0	0	0	0	0	0	0	0	0	0	0	0	0	0	0	0	0	0	0	0	0	0	0	0	0	0	0	0	0	0	0	0	100	0	0	0	0	0	0
ENSG00000274658	TBC1D3J	100510707	0	0	0	0	0	0	0	0	0	0	0	0	0	0	0	0	0	0	0	0	0	0	0	0	0	0	0	0	0	0	0	0	0	0	0	0	0	0	0	0	100	0	0	0	0	0	0
ENSG00000183791	TCEB3C	162699	0	0	0	0	0	0	0	0	0	0	0	0	0	0	0	0	0	0	0	0	0	0	0	0	0	0	0	0	0	0	0	0	0	0	0	0	0	0	0	0	100	0	0	0	0	0	0
ENSG00000203690	TCP10	6953	0	0	0	0	0	0	0	0	2.3	0	0	0	0	0	0	0	0	0	0	0	0	0	0	0	0	0	0	0	0	0	0	0	0	0	0	0	0	0	0	2.3	93	0	0	0	2.3	0	0
ENSG00000166984	TCP10L2	401285	0	0	0	0	0	0	0	0	0	0	0	0	0	0	0	0	0	0	0	0	0	0	0	0	3.2	0	0	0	0	0	0	0	0	0	0	0	0	0	0	0	96.8	0	0	0	0	0	0
ENSG00000124678	TCP11	6954	0	0.1	0.1	0.1	0	0.1	0.1	0	0	0.1	0.1	0.1	0.1	0.1	0.1	0.1	0.1	0	0.1	0.1	0	0	0.1	0	0.1	0.1	0	0.1	0.1	0.1	0	0	0.1	0.1	0	0	0.1	0.1	0	0	98.2	0	0.1	0.1	0	0.1	0
ENSG00000218819	TDRD15	100129278	0	0	0	0	0	0	0	0	0	0	0	0	0	0	0	0	0	0	0	0	9.1	0	0	0	0	0	0	0	0	0	0	0	0	0	0	0	0	0	0	0	90.9	0	0	0	0	0	0
ENSG00000131126	TEX101	83639	0	0.1	0.1	0.1	0	0.1	0.1	0.3	0.2	0.1	0.1	0.1	0.1	0.1	0.1	0.1	0.1	0	0.1	0.1	0	0.1	0.4	1	0.1	0.1	0.1	0.1	0.2	0.1	0.1	0	0.4	0.4	0.1	0.1	0.1	0.1	0.1	0.1	92.8	0.1	0	0.1	0.2	0.1	0.1
ENSG00000268629	TEX13A	56157	0	0	0	0	0	0	0	0	0	0	0	0	0	0	0	0	0	0	0	0	0	0	0	0	0	0	0	0	0	0	0	0	0	0	0	0	0	0	0	0	100	0	0	0	0	0	0
ENSG00000170925	TEX13B	56156	0	0	0	0	0	0	0	0	0	0	0	0	0	0	0	0	0	0	0	0	0	0	0	0	0	0	0	0	0	0	0	0	0	0	0	0	0	0	0	0	100	0	0	0	0	0	0
ENSG00000182459	TEX19	400629	0	0	0	0	0	0	0	0	0	0	0	0	0	0	0	0	0	0	0	0	0	0	0	0	0	0	0	0	0	0	0	0	0	0	0	0	0	0	0	0	100	0	0	0	0	0	0
ENSG00000278057	TEX28	1527	0	0	0	0	0	0	0	0	0	0	0	0	0	0	0	0	0	0	0	0	0	0	0	0	0	0	0	0	0	0	0	0	0	0	0	0	0	0	0	0	100	0	0	0	0	0	0
ENSG00000185264	TEX33	339669	0	0	0	0	0	0	0	0	0	0	0	0	0	0	0	0	0	0	0	0	0	0	0	0	0	0	0	0	0	0	0	0	0	0	0	0	0	0	0	0	100	0	0	0	0	0	0
ENSG00000240021	TEX35	84066	0	0	0	0	0	0	0	0	0	0	0	0	0	0	0	0	0	0	0	0	0	0	0	0	0	0	0	0	0	0	0	0	0.5	0.5	0	0	0	0	0	0	99.1	0	0	0	0	0	0
ENSG00000175018	TEX36	387718	0	0	0	0	0	0	0	0	0	0	0	0	0.8	0	0.8	0	0	0	0	0	0	0	0	0	0	0	0	0	0	0	0	0	0	0	0	0	0	0	0	0	98.4	0	0	0	0	0	0
ENSG00000172073	TEX37	200523	0	0	0	0	0	0	0	0	0	0	0	0	0	0	0	0	0	0	0	0	0	0	0	0	0	0	0	0	0	0	0	0	0	0	0	0	0	0	0	0	100	0	0	0	0	0	0
ENSG00000186118	TEX38	374973	0.1	0.1	0	0	0	0.1	0	0	0.1	0.1	0	0.1	0	0.1	0.1	0	0.1	0	0	0.1	0	0	0.1	0.1	0.1	0.1	0	0.3	0.1	0	0.1	0	0.1	0	0	0	0.1	0.1	0.1	0.1	98.1	0.1	0	0.1	0.1	0.1	0
ENSG00000183434	TFDP3	51270	0	0	0	0	0	2.4	0	0	0	0	0	0	0	0	0	0	0	0	0	0	0	0	0	0	0	0	0	0	0	0	0	0	0	0	0	0	0	0	0	0	97.6	0	0	0	0	0	0
ENSG00000153779	TGIF2LX	90316	0	0	0	0	0	0	0	0	0	0	0	0	0	0	0	0	0	0	0	0	0	0	0	0	0	0	0	0	0	0	0	0	0	0	0	0	0	0	0	0	100	0	0	0	0	0	0
ENSG00000176679	TGIF2LY	90655	0	0	0	0	0	0	0	0	0	0	0	0	0	0	0	0	0	0	0	0	0	0	0	0	0	0	0	0	0	0	0	0	0	0	0	0	0	0	0	0	100	0	0	0	0	0	0
ENSG00000105549	THEG	51298	0	0	0.7	0	0	0	0	0	0	1.4	0	0	0	0	0	1.1	0	0	0	0	0	0	0	0	0	0	0	0	0.4	0	0	0	1.4	1.4	0	0	0	0	0	0	92.9	0	0	0	0	0	0.4
ENSG00000007350	TKTL1	8277	0	0.1	0.1	0	1.2	0.1	0.1	0	0	0.1	0	0.1	0	0	0.1	0	0	1.2	0.1	0.1	0	0.2	0	0	0.1	0	0	0.5	0.1	0.1	0	0	0.1	0.1	0.1	0.4	0	0.1	0.1	0	93.2	0.1	0	0	0	0	0
ENSG00000151005	TKTL2	84076	0	0	0	0	0	0	0	0	0	0	0	0	0	0	0	0	0	0	0	0	0	0	0	0	0	0	0	0	0	0	0	0	0	0	0	0.4	0	0	0	0	99.6	0	0	0	0	0	0
ENSG00000188800	TMCO2	127391	0.1	0	0	0.1	0	0.1	0	0.2	0.2	0	0	0.1	0.1	0.1	0.2	0	0.1	0	0	0	0.1	0.1	0.1	0.1	0.1	0.1	0	0.1	0.1	0	0.1	0.1	0.1	0.1	0	0.2	0.1	0.1	0.1	0.1	95.5	0.1	0	0	0.1	0.1	0.1
ENSG00000166069	TMCO5A	145942	0	0	0	0	0	0	0	0	0	0	0	0	0	0	0	0	0	0	0	0	0	0	0	0	0	0	0	0	0	0	0	0	0	0	0	0	0	0	0	0	100	0	0	0	0	0	0
ENSG00000187806	TMEM202	338949	0	0	0	0	0	0	0	0	0	0	0	0	0	0	0	0	0	0	0	0	0	0	0	0	0	0	0	0	0	0	0	0	0	0	0	0	0	0	0	0	100	0	0	0	0	0	0
ENSG00000185863	TMEM210	100505993	0	0	0	0	0	0.3	0	0.6	0.9	0.3	0	0	0	0	0	0	0	0	0	0	0	0	1.2	0	0.3	0	0	0	0.9	0	0	0	0	0	0	0	0	0	0	0	95.4	0	0	0	0.3	0	0
ENSG00000204300	TMEM225	338661	0	0	0	0	0	0	0	0	0	0	0	0	0	0	0	0	0	0	0	0	0	0	0	0	0	0	0	0	0	0	0	0	0	0	0	0	0	0	0	0	100	0	0	0	0	0	0
ENSG00000198326	TMEM239	100288797	0	0	0	0	0	0	0	0	0	0	0	0	0	0	0	0	0	0	0	0	0	0	0	0	0	0	0	0	0	0	0	0	0	0	0	0	0	0	0	0	100	0	0	0	0	0	0
ENSG00000187600	TMEM247	388946	0	0	0	0	0	0	0	0	0	0	0	0	0	0	0	0	0	0	0	0	0	0	0	0	0	0	0	0	0	0	0	0	0	0	0	0	0	0	0	0	100	0	0	0	0	0	0
ENSG00000182896	TMEM95	339168	0	0	0	0	0	0	0	0	0	0	0	0	0	0	0	0	0	0	0	0	0	0	0	0	0	0	0	0	0	0	0	0	0	0	0.9	0	0	0	0	0	97.3	0	0	1.8	0	0	0
ENSG00000118245	TNP1	7141	0	0	0	0	0	0	0	0	0	0	0	0	0	0	0	0	0	0	0	0	0	0	0	0	0	0	0	0	0	0	0	0	0	0	0	0	0	0	0	0	99.8	0.1	0	0	0	0	0
ENSG00000178279	TNP2	7142	0	0	0	0	0	0	0	0	0	0	0	0	0	0	0	0	0	0	0	0	0	0	0	0	0	0	0	0	0	0	0	0	0	0	0	0	0	0	0	0	100	0	0	0	0	0	0
ENSG00000173769	TOPAZ1	375337	0	0	0	0	0	0	0	0	0	0	0	0	0	0	0	0	0	0	0	0	0	0	0	0	0	0	0	0	0	0	0	0	0	0	0	0	0	0	0	0	100	0	0	0	0	0	0
ENSG00000183632	TP53TG3	24150	0	0	0	0	0	0	0	0	0	0	0	0	0	0	0	0	0	0	0	0	0	0	0	0	0	0	0	0	0	0	0	0	0	0	0	0	0	0	0	0	100	0	0	0	0	0	0
ENSG00000205457	TP53TG3C	653550	0	0	0	0	0	0	0	0	0	0	0	0	0	0	0	0	0	0	0	0	0	0	0	0	0	0	0	0	0	0	0	0	0	0	0	0	0	0	0	0	100	0	0	0	0	0	0
ENSG00000170777	TPD52L3	89882	0	0	0	0	0	0	0	0	0	0	0	0	0	0	0	0	0	0	0	0	0	0	0	0	0	0	0	0	0	0	0	0	0	0	0	0	0	0	0	0	100	0	0	0	0	0	0
ENSG00000179636	TPPP2	122664	0.1	0.1	0.1	0	0.1	0.1	0.1	0	0	0.1	0	0.2	0.1	0	0.1	0.1	0.1	0.1	0.1	0.1	1.1	0	0.2	0	0.1	0.3	0.1	0.1	0.1	0.1	0	0.3	0.1	0	0.1	0.1	0.1	0.1	0.1	0.1	94.3	0.1	0	0.1	0.1	0.1	0.1
ENSG00000274391	TPTE	7179	0	0	0	0	0	0	0	0	0	0	0	0	0	0	0	0	0	0	0	0	0	0	0	0	0	0	0	0	0	0	0	0	0	0	0	0	0	0	0	0	100	0	0	0	0	0	0
ENSG00000155890	TRIM42	287015	0	0	0	0	0	0	0	0	0	0	0	0	0	0	0	0	0	0	0	0	0	0	0	0	0	0	0	0	0	0	0	0	0	0	0	0	0	0	0	0	100	0	0	0	0	0	0
ENSG00000144010	TRIM43B	653192	0	0	0	0	0	0	0	0	0	0	0	0	0	0	0	0	0	0	0	0	0	0	0	0	0	0	0	0	0	0	0	0	0	0	0	0	0	0	0	0	100	0	0	0	0	0	0
ENSG00000168930	TRIM49	57093	0	0	0	0	0	0	0	0	0	0	0	0	0	0	0	0	0	0	0	0	0	0	0	0	0	0	0	0	0	0	0	0	0	0	0	0	0	0	0	0	100	0	0	0	0	0	0
ENSG00000182053	TRIM49B	283116	0	0	0	0	0	0	0	0	0	0	0	0	0	0	0	0	0	0	0	0	0	0	0	0	0	0	0	0	0	0	0	0	0	0	0	0	0	0	0	0	100	0	0	0	0	0	0
ENSG00000204449	TRIM49C	642612	0	0	0	0	0	0	0	0	0	0	0	0	0	0	0	0	0	0	0	0	0	0	0	0	0	0	0	0	0	0	0	0	0	0	0	0	0	0	0	0	100	0	0	0	0	0	0
ENSG00000124900	TRIM51	84767	0	0	0	0	0	0	0	0	0	0	0	0	0	0	0	0	0	0	0	0	0	0	0	0	0	0	0	0	0	0	0	0	0	0	0	0	0	0	0	0	100	0	0	0	0	0	0
ENSG00000176979	TRIM60	166655	0	0	0	0	0	0	0	0	0	0	0	0	0	0	0	0	0	0	0	0	0	0	0	0	0	0	0	0	0	0	0	0	0	0	0	0	0	0	0	0	100	0	0	0	0	0	0
ENSG00000184108	TRIML1	339976	0	0	0	0	0	0	0	0	0	0	0	0	0	0	0	0	0	0	0	0	0	0	0	0	0	0	0	0	0	0	0	0	0	0	0	0	0	0	0	0	100	0	0	0	0	0	0
ENSG00000204025	TRPC5OS	100329135	0	0.8	0	0	0	0	0	0	0	0.8	0	0	0	0	0	0.8	0	0	0	0.8	0	0	0	0	0.8	0	0	0	0	0	0	0	0	0	0	0	0	0	0.8	0	95.2	0	0	0	0	0	0
ENSG00000163467	TSACC	128229	0.2	0.1	0.1	0.1	0.1	0.1	0.1	0.1	0.1	0.1	0.1	0.1	0.1	0.1	0.1	0.1	0.1	0.1	0.1	0.1	0.1	0.1	0.1	0.1	0.1	0.1	0.1	0.1	0.1	0.1	0.1	0.1	0.1	0.1	0.1	0.1	0.1	0.1	0.1	0.1	96.3	0.1	0	0.1	0.1	0.1	0.1
ENSG00000130167	TSPAN16	26526	0	0.1	0	0	0	0	0.1	0	0.1	0.1	0	0	0	0	0.1	0.1	0	0	0.3	0.1	0	0.1	0	0	0.1	0	0.1	0	0.1	0.1	0	0	0.1	0.1	0	0.5	0.1	0	0	0	94.7	0	0	0	0	0	0
ENSG00000258992	TSPY1	7258	0	0	0	0	0	0	0	0	0	0	0	0	0	0	0	0	0	0	0	0	0	0	0	0	0	0	0	0	0	0	0	0	0	0	0	0	0	0	0	0	100	0	0	0	0	0	0
ENSG00000236424	TSPY10	100289087	0	0	0	0	0	0	0	0	0	0	0	0	0	0	0	0	0	0	0	0	0	0	0	0	0	0	0	0	0	0	0	0	0	0	0	0	0	0	0	0	100	0	0	0	0	0	0
ENSG00000168757	TSPY2	64591	0	0	0	0	0	0	0	0	0	0	0	0	0	0	0	0	0	0	0	0	0	0	0	0	0	0	0	0	0	0	0	0	0	0	0	0	0	0	0	0	100	0	0	0	0	0	0
ENSG00000228927	TSPY3	728137	0	0	0	0	0	0	0	0	0	0	0	0	0	0	0	0	0	0	0	0	0	0	0	0	0	0	0	0	0	0	0	0	0	0	0	0	0	0	0	0	100	0	0	0	0	0	0
ENSG00000233803	TSPY4	728395	0	0	0	0	0	0	0	0	0	0	0	0	0	0	0	0	0	0	0	0	0	0	0	0	0	0	0	0	0	0	0	0	0	0	0	0	0	0	0	0	100	0	0	0	0	0	0
ENSG00000229549	TSPY8	728403	0	0	0	0	0	0	0	0	0	0	0	0	0	0	0	0	0	0	0	0	0	0	0	0	0	0	0	0	0	0	0	0	0	0	0	0	0	0	0	0	100	0	0	0	0	0	0
ENSG00000178021	TSPYL6	388951	0	0	0	0	0	0	0.6	0.6	1.1	0.6	0	0	0	0	0	0.6	0	0	0	0.6	0	0	0	0	0.6	0	0	0	0	0	0	0	0	0	0	0	0	0	0	0	95.5	0	0	0	0	0	0
ENSG00000212122	TSSK1B	83942	0	0	0	0	0	0	0	0	0	0	0	0	0	0	0	0	0	0	0	0	0	0	0	0	0	0	0	0	0	0	0	0	0	0	0	0	0	0	0	0	100	0	0	0	0	0	0
ENSG00000137473	TTC29	83894	0	0.3	0.3	0	0	0	0.6	0	0	0.3	0	0.3	0	0	0.9	0.3	0	0	0.6	0.9	0	0.3	0	0	0.3	0	0	0	0	0	0	0	0	0	0.3	0	0	0	0.3	0	94.2	0	0	0	0	0	0
ENSG00000138892	TTLL8	164714	0	0	0	0	0	0	0	0	0	0	0	0	0	0	0	0	0	0	0	0	0	0	0	0	0	0	0	0	0	0	0	0	0	0	0	0	0	0	0	0	100	0	0	0	0	0	0
ENSG00000198033	TUBA3C	7278	0	0	0	0	0	0	0	0	0	0	0	0	0	0	0	0	0	0	0	0	0	0	0	0	0	0	0	0	0	0	0	0	0	0	0	0	0.1	0	0	0	99.8	0	0	0	0	0	0
ENSG00000168454	TXNDC2	84203	0	0	0	0.2	0	0	0	0	0	0	0.2	0	0	0	0	0	0	0	0	0	0	0	0	0	0	0	0	0	0	0	0	0	0	0	0	0	0	0	0	0	99.2	0	0.2	0	0	0	0
ENSG00000204193	TXNDC8	255220	0	0	0	0	0	0	0	0	0	0	0	0	0	0	0	0	0	0	0	0	0	0	0	0	0	0	0	0	0	0	0	0	0	0	0	0	0	0	0	0	100	0	0	0	0	0	0
ENSG00000177414	UBE2U	148581	0	0	0	0	0	0	0	0	0	0	0	0	0	0	0	0	0	0	0	0	0	0	0	0	0	0	0.5	0	0	0	0	0	0	0	0	0	2.2	0	0	0	97.3	0	0	0	0	0	0
ENSG00000186150	UBL4B	164153	0	0.1	0.3	0	0	0.4	0.2	0.2	0.3	0.3	0	0	0.1	0	0.3	0.3	0.1	0	0.2	0.2	0	0	0.4	0	0.2	0.1	0	0.7	0.1	0.2	0	0	0.1	0.3	0	0	0	0.2	0.1	0	93.8	0	0.1	0.2	0	0.1	0.3
ENSG00000175520	UBQLN3	50613	0	0	0	0	0	0	0	0	0	0	0	0	0	0	0	0	0	0	0	0	0	0	0	0	0	0	0	0	0	0	0	0	0	0	0	0	0	0	0	0	100	0	0	0	0	0	0
ENSG00000134588	USP26	83844	0	0	0	0	0	0	0	0	0	0	0	0	0	0	0	0	0	0	0	0	0	0	0	0	0	0	0	0	0	0	0	0	0	0	0	0	0	0	0	0	100	0	0	0	0	0	0
ENSG00000131864	USP29	57663	0	0	0	0	0	0	0	0	0	0	0	0	0	0	0	0	0	0	0	0	0	0	0	0	0	0	0	0	0	0	0	0	0	0	0	0	0	0	0	0	100	0	0	0	0	0	0
ENSG00000182583	VCX	26609	0	0	0	0	0	0	0.9	0	0	0.9	0	0	0	0	0	0.9	0	0	0	0	0	0	0	0	0.9	0	0	0	0	0.9	0	0	0	0	0	0	0	0	0	0	95.7	0	0	0	0	0	0
ENSG00000177504	VCX2	51480	0	0	0	0	0	0	0	0	0	0	0	0	0	0	0	0	0	0	0	0	0	0	0	0	0	0	0	0	0	0	0	0	0	0	0	0	0	0	0	0	100	0	0	0	0	0	0
ENSG00000169059	VCX3A	51481	0	0	0	0	0	0	0	0	0	0	0	0	0	0	0	0	0	0	0	0	0	0	0	0	0	0	0	0	0	0	0	0	0	0	0	0	0	0	0	0	100	0	0	0	0	0	0
ENSG00000228567	VN1R4	317703	0	0	0	0	0	0	0	0	0	0	0	0	0	0	0	0	0	0	0	0	0	0	0	0	0	0	0	0	0	0	0	0	0	0	0	0	0	0	0	0	100	0	0	0	0	0	0
ENSG00000197617	VN1R5	317705	0	0	0	0	0	0	0	0	0	0	0	0	0	0	0	0	0	0	0	0	0	0	0	0	0	0	0	0	0	0	0	0	0	0	0	0	0	0	0	0	100	0	0	0	0	0	0
ENSG00000169575	VPREB1	7441	0	0	0	0	0	0	0	0	0	0	0	0	0	0	0	0	0	0	0	0	0	0	0	0	0	0	0	0	0	0	0	0	0	0	0	0	0	0	0	0	100	0	0	0	0	0	0
ENSG00000133980	VRTN	55237	0	0	0	0	0	0	0	0	0	0	0	0	0	0	0	0	0	0	0	0	0	0	0	0	0	0	0	0	0	0	0	0	0	0	0	0	0	0	0	9.1	90.9	0	0	0	0	0	0
ENSG00000175877	WBSCR28	135886	0	0	0	0	0	0	0	0	0	0	0	0.1	0	0	0.1	0	0	0	0	0	0.1	0	0	0	0	0	0	0.4	0	0	0	0	0	0	0	0	0	0	0	0	99	0	0	0	0	0.1	0
ENSG00000162843	WDR64	128025	0	0	3	0	0	0	0	0	0	3	0	0	0	0	0	3	0	0	0	0	0	0	0	0	0	0	0	0	0	0	0	0	0	0	0	0	0	0	0	0	90.9	0	0	0	0	0	0
ENSG00000171804	WDR87	83889	0	0	0	0	0	0	0	0	1	0	0	0	0	0	0	0	0	0	0	0	0	0	0	0	0	0	0	0	0	0	0	0	0	0	0	0	0	0	0	0	96.2	2.9	0	0	0	0	0
ENSG00000180083	WFDC11	259239	0	0	0	0	0	0	0	0	0	0	0	0	0	0	0	0	0	0	0	0	0	0	0	0	0	0	0	0	0	0	0	0	0	0	0	0	0	0	0	0	96.8	0	0	0	0	3.2	0
ENSG00000243543	WFDC6	140870	0	0	0	0	0	0	0	0	0	0	0	0	0	0	0.9	0	0	0	0	0	0	0.3	0	0	0	0	0	0	0	0	0	0	0	0.3	0	0	0	0	0	0	97.4	0.9	0	0	0	0	0
ENSG00000204382	XAGE1B	653220	0	0	0	0	0	0	0	0	0	0	0	0	0	0	0	0	0	0	0	0	0	0	0	0	0	0	0	0	0	0	0	0	0	0	0	0	0	0	0	0	100	0	0	0	0	0	0
ENSG00000171405	XAGE5	170627	0	0	0	0	0	0	0	0	0	0	0	0	0	0	0	0	0	0	0	0	0	0	0	0	0	0	0	0	0	0	0	0	0	0	0	0	0	0	0	0	100	0	0	0	0	0	0
ENSG00000172967	XKR3	150165	1.9	0	0	0	0	0	0	0	0	0	0	0	0	0	0	0	0	0	0	0	0	0	0	0	0	0	0	0	0	0	0	0	0	0	0	1.9	0	0	0	0	94.3	0	0	0	0	0	0
ENSG00000146839	ZAN	7455	0	0	0	0	0	0	0	0	0	0	0	0	0	0	0	0	0	0	0	0	0	0	0	0	0	0	0	0	0	0	0	0	4.8	0	0	0	0	0	0	0	95.2	0	0	0	0	0	0
ENSG00000189167	ZAR1L	646799	0	0	0	0	0	0	0	0	0	0	0	0	0	0	0	0	0	0	0	0	0	0	0	0	0	0	0	0	0	0	0	0	0	0	0	0	0	0	0	0	100	0	0	0	0	0	0
ENSG00000187969	ZCCHC13	389874	0	0	0	0	0	0	0	0	0	0	0	0	0	0	0	0	0	0	0	0	0	0	0	0	0	0	0	0	0	0	0	0	0	0	0	0	0	0	0	0	100	0	0	0	0	0	0
ENSG00000141946	ZIM3	114026	0	0	0	0	0	0	0	0	0	0	0	0	0	0	0	0	0	0	0	0	0	0	0	0	0	0	0	0	0	0	0	0	0	0	0	0	0	0	0	0	100	0	0	0	0	0	0
ENSG00000185177	ZNF479	90827	0	0	0	0	0	0	0	0	0	0	0	0	0	0	0	0	0	0	0	0	0	0	0	0	0	0	0	0	0	0	0	0	0	0	0	0	0	0	0	0	100	0	0	0	0	0	0
ENSG00000198028	ZNF560	147741	0	0	0	0	0	0	0	0	0	0	0	0	0	0	0	0	0	0	0	0	0	0	0	0	1.6	0	0	0	0	0	0	0	0	0	0	0	0	0	0	0	98.4	0	0	0	0	0	0
ENSG00000175809	ZNF645	158506	0	0	0	0	0	0	0	0	0	0	0	0	0	0	0	0	0	0	0	0	0	0	0	0	0	0	0	0	0	0	0	0	0	0	0	0	0	0	0	0	100	0	0	0	0	0	0
ENSG00000197123	ZNF679	168417	0	0	0	0	0	0	0	0	0	0	0	0	0	0	0	0	0	0	0	0	0	0	0	0	0	0	0	0	0	0	0	0	0	0	0	0	0	0	0	0	100	0	0	0	0	0	0
ENSG00000176083	ZNF683	257101	0	0	0	0.2	0	0.2	0	0	0	0	0.2	0.2	0.2	0	0.2	0	0.2	0	0.2	0	0	0.6	0.2	0.2	0	0	0.2	0.2	0.4	0	0	0	0.2	0.2	0.6	0.6	0.4	0.2	0.2	0.2	92.6	0.4	0	0	0.2	0	0
ENSG00000215356	ZNF705B	100132396	0	0	0	0	0	0	0	0	0	0	0	0	0	0	0	0	0	0	0	0	0	0	0	0	0	0	0	0	0	0	0	0	0	0	0	0	0	0	0	0	100	0	0	0	0	0	0
ENSG00000215343	ZNF705D	728957	0	0	0	0	0	0	0	0	0	0	0	0	0	0	0	0	0	0	0	0	0	0	0	0	0	0	0	0	0	0	0	0	0	0	0	0	0	0	0	0	100	0	0	0	0	0	0
ENSG00000215372	ZNF705G	100131980	0	0	0	0	0	0	0	0	0	0	0	0	0	0	0	0	0	0	0	0	0	0	0	0	0	0	0	0	0	0	0	0	0	0	0	0	0	0	0	0	100	0	0	0	0	0	0
ENSG00000196350	ZNF729	100287226	0	0	0	0	0	0	0	0	0	0	0	0	0	0	0	0	0	0	0	0	0	0	0	0	0	0	0	0	0	0	0	0	0	0	0	0	0	0	0	0	100	0	0	0	0	0	0
ENSG00000223614	ZNF735	730291	0	0	0	0	0	0	0	0	0	0	0	0	0	0	0	0	0	0	0	0	0	0	0	0	0	0	0	0	0	0	0	0	0	0	0	0	0	0	0	0	100	0	0	0	0	0	0
ENSG00000105428	ZNRF4	148066	0	0.1	0.1	0	0	0	0	0	0	0.1	0	0	0	0	0	0	0	0	0.1	0	0	0	0	0	0	0	0	0	0	0	0	0	0	0	0	0	0	0	0	0	99.6	0	0	0	0	0	0
ENSG00000042813	ZPBP	11055	0	0	0	0	0	0	0	0.5	0.5	0	0	0	0	0	0	0	0	0	0	0	0	0	0	0	0	0.2	0	0.2	0	0	0	0	0	0	0	0	0	0	0	0	98.4	0.2	0	0	0	0	0
ENSG00000186075	ZPBP2	124626	0	0	0	0	0	0	0	0	0	0	0	0	0	0	0	0	0	0	0	0	0	0	0	0	0	0	0	0	0	0	0	0	0	0	0	0.2	0	0	0	0	99.7	0	0	0	0	0.2	0
[truncated: 3 more columns]

## Sheet: GTEx (FPKM)
Gene ID	Gene Name	EntrezID	adrenal gland	amygdala	anterior cingulate cortex	aorta	atrial appendage of heart	breast (mammary tissue)	caudate nucleus	cerebellar hemisphere	cerebellum	cerebral cortex	coronary artery	cortex of kidney	ectocervix	esophagus muscularis mucosa	fallopian tube	frontal cortex	gastroesophageal junction	heart left ventricle	hippocampus	hypothalamus	liver	lung	minor salivary gland	mucosa of esophagus	nucleus accumbens	ovary	pancreas	pituitary gland	prostate gland	putamen	sigmoid colon	skeletal muscle	skin of lower leg	skin of suprapubic region	spinal cord (cervical c-1)	spleen	stomach	subcutaneous adipose tissue	substantia nigra	terminal ileum of small intestine	testis	thyroid	tibial artery	tibial nerve	transverse colon	urinary bladder	uterus
ENSG00000130377	ACSBG2	81616	0	0.1	0	0.1	0	0.2	0.1	0.4	0.6	0.1	0.1	0.2	0.1	0.2	0.2	0	0.2	0	0.1	0	0	0.1	0.1	0.1	0.1	0.1	0.1	0.2	0.1	0.1	0.1	0	0.1	0.1	0.1	0.1	0.1	0.1	0	0.1	112	0.1	0	0.1	0.1	0.1	0.1
ENSG00000187003	ACTL7A	10881	0	0	0	0	0	0	0	0	0	0	0	0	0	0	0	0	0	0	0	0	0	0	0	0	0	0	0	0	0	0	0	0	0	0	0	0	0	0	0	0	193	0	0	0	0	0	0
ENSG00000148156	ACTL7B	10880	0	0	0	0	0	0	0	0	0	0	0	0	0	0	0	0	0	0	0	0	0	0	0	0	0	0	0	0	0	0	0	0	0	0	0	0	0	0	0	0	110	0	0	0	0	0	0
ENSG00000117148	ACTL8	81569	0	0	0	0	0	0	0	0	0	0.1	0	0	0	0	0	0.1	0	0	0	0	0	0	0	0	0	0	0	0	0	0	0	0	0	0	0	0	0	0	0	0	7	0	0	0	0	0	0
ENSG00000181786	ACTL9	284382	0	0	0	0	0	0	0	0	0	0	0	0	0	0	0	0	0	0	0	0	0	0	0	0	0	0	0	0	0	0	0	0	0	0	0	0	0	0	0	0	96	0	0	0	0	0	0
ENSG00000123165	ACTRT1	139741	0	0	0	0	0	0	0	0	0	0	0	0	0	0	0	0	0	0	0	0	0	0	0	0	0	0	0	0	0	0	0	0	0	0	0	0	0	0	0	0	4	0	0	0	0	0	0
ENSG00000169717	ACTRT2	140625	0	0	0	0	0	0	0	0	0	0	0	0	0	0	0	0	0	0	0	0	0	0	0	0	0	0	0	0	0	0	0	0	0	0	0	0	0	0	0	0	142	0	0	0	0	0	0
ENSG00000164113	ADAD1	132612	0	0	0	0	0	0	0	0	0	0	0	0	0	0	0	0	0	0	0	0	0	0	0	0	0	0	0	0	0	0	0	0	0	0	0	0	0	0	0	0	51	0	0	0	0	0	0
ENSG00000168619	ADAM18	8749	0	0	0	0	0	0	0	0	0	0	0	0	0	0	0	0	0	0	0	0	0	0	0	0	0	0	0	0	0	0	0	0	0	0	0	0	0	0	0	0	6	0	0	0	0	0	0
ENSG00000104755	ADAM2	2515	0	0	0	0	0	0	0	0	0	0	0	0	0	0	0	0	0	0	0	0	0	0	0	0	0	0	0	0	0	0	0	0	0	0	0	0	0	0	0	0	22	0	0	0	0	0	0
ENSG00000168594	ADAM29	11086	0	0	0.1	0	0	0	0	0	0	0.1	0	0	0.1	0	0	0.1	0	0	0	0	0	0.1	0	0	0	0	0	0.1	0	0	0	0	0	0	0	0	0	0	0	0	16	0	0.1	0	0	0	0.1
ENSG00000134249	ADAM30	11085	0	0	0	0	0	0	0	0	0	0	0	0	0	0	0	0	0	0	0	0	0	0	0	0	0	0	0	0	0	0	0	0	0	0	0	0	0	0	0	0	16	0	0	0	0	0	0
ENSG00000173157	ADAMTS20	80070	0	0	0	0	0	0	0	0	0	0	0	0	0	0	0	0	0	0	0	0	0	0	0	0	0	0	0	0	0	0	0	0	0	0	0	0	0	0	0	0	0.1	0	0	0	0	0	0
ENSG00000182035	ADIG	149685	0	0	0	0	0	0	0.1	0	0	0	0	0	0	0	0	0	0	0	0	0	0	0	0	0	0.1	0	0	0	0	0.1	0	0	0	0	0	0	0	0	0	0	31	0.4	0	0	0	0	0
ENSG00000147081	AKAP4	8852	0	0	0	0	0	0	0	0	0	0	0	0	0	0	0	0	0	0	0	0	0	0	0	0	0	0	0	0	0	0	0	0	0	0	0	0	0	0	0	0	180	0	0	0	0	0	0
ENSG00000227059	ANHX	647589	0	0	0	0	0	0	0	0	0	0	0	0	0	0	0	0	0	0	0	0	0	0	0	0	0	0	0	0	0	0	0	0	0	0	0	0	0	0	0	0	4	0	0	0	0	0	0
ENSG00000183148	ANKRD20A2	441430	0	0	0	0	0	0	0	0	0	0	0	0	0	0	0	0	0	0	0	0	0	0	0	0	0	0	0	0	0	0	0	0	0	0	0	0	0	0	0	0	0.2	0	0	0	0	0	0
ENSG00000124227	ANKRD60	140731	0	0	0	0	0	0	0	0	0	0	0	0	0	0	0	0	0	0	0	0	0	0	0	0	0	0	0	0	0	0	0	0	0	0	0	0	0	0	0	0	4	0	0	0	0	0	0
ENSG00000106013	ANKRD7	56311	0.2	0.1	0.2	0.1	0.1	0.1	0.1	0	0.1	0.2	0.1	0.1	0.1	0.1	0.2	0.2	0.1	0	0.1	0.2	0	0	0	0	0.2	0.1	0.2	0.5	0.1	0.1	0.1	0	0	0	0.1	0.1	0.1	0	0.1	0.1	328	0.2	0.1	0.1	0.1	0.1	0.1
ENSG00000173627	APOBEC4	403314	0	0	0	0	0	0	0	0	0.1	0	0	0	0	0	0.3	0	0	0	0	0	0	0.1	0	0	0	0	0	0.1	0	0	0	0	0	0	0	0	0	0	0	0	6	0	0	0	0	0	0
ENSG00000186103	ARGFX	503582	0	0	0	0	0	0	0	0	0	0	0	0	0	0	0	0	0	0	0	0	0	0	0	0	0	0	0	0	0	0	0	0	0	0	0	0	0	0	0	0	0.3	0	0	0	0	0	0
ENSG00000268223	ARL14EPL	644100	0	0	0	0	0	0	0	0	0	0	0	0	0	0	0	0	0	0	0	0	0	0	0	0	0	0	0	0	0	0	0	0	0	0	0	0	0	0	0	0	0.1	0	0	0	0	0	0
ENSG00000154007	ASB17	127247	0	0	0	0	0	0	0	0	0	0	0	0	0	0	0	0	0	0	0	0	0	0	0	0	0	0	0	0	0	0	0	0	0	0	0	0	0	0	0	0	29	0	0	0	0	0	0
ENSG00000154438	ASZ1	136991	0	0	0	0	0	0	0	0	0	0	0	0	0	0	0	0	0	0	0	0	0	0.1	0	0	0	0	0	0	0	0	0	0	0	0	0	0	0	0	0	0	7	0	0	0	0	0	0
ENSG00000197595	ATP11AUN	400165	0	0	0	0	0	0	0	0	0	0	0	0	0	0	0	0	0	0	0	0	0	0	0	0	0	0	0	0	0	0	0	0	0	0	0	0	0	0	0	0	0.2	0	0	0	0	0	0
ENSG00000123594	ATXN3L	92552	0	0	0	0	0	0	0	0	0	0	0	0	0	0	0	0	0	0	0	0	0	0	0	0	0	0	0	0	0	0	0	0	0	0	0	0	0	0	0	0	2	0	0	0	0	0	0
ENSG00000187172	BAGE2	85319	0	0	0	0	0	0	0	0	0	0	0	0	0	0	0	0	0	0	0	0	0	0	0	0	0	0	0	0.1	0	0	0	0	0	0	0	0	0	0	0	0	1	0	0	0	0	0	0
ENSG00000125888	BANF2	140836	0	0	0	0	0	0	0	0	0	0	0	0	0	0	0	0	0	0	0	0	0	0	0	0	0	0	0.6	0	0	0	0	0	0	0	0	0	0	0	0	0	32	0.1	0	0	0	0	0
ENSG00000125533	BHLHE23	128408	0	0	0	0	0	0	0	0	0	0	0	0	0	0	0	0	0	0	0	0	0	0	0	0	0	0	0	0	0	0	0	0	0	0	0	0	0	0	0	0	0.3	0	0	0	0	0	0
ENSG00000237452	BHMG1	388553	0	0	0	0	0.1	0	0	0	0	0	0	0	0	0	0	0	0	0	0	0	0	0	0	0	0	0	0	0	0	0	0	0	0	0	0	0	0	0	0	0	8	0	0	0	0	0	0
ENSG00000163098	BIRC8	112401	0	0	0	0	0	0	0	0	0	0	0	0	0	0	0	0	0	0	0	0	0	0	0	0	0	0	0	0	0	0	0	0	0	0	0	0	0	0	0	0	7	0	0	0	0	0	0
ENSG00000130385	BMP15	9210	0	0	0	0	0	0	0	0	0	0	0	0	0	0	0	0	0	0	0	0	0	0	0	0	0	0	0	0	0	0	0	0	0	0	0	0	0	0	0	0	0.2	0	0	0	0	0	0
ENSG00000228075	BOD1L2	284257	0	0	0	0	0	0	0	0	0	0	0	0	0	0	0	0	0	0	0	0	0	0	0	0	0	0	0	0	0	0	0	0	0	0	0	0	0	0	0	0	270	0	0	0	0	0	0
ENSG00000131059	BPIFA3	128861	0	0	0	0	0	0	0	0	0	0	0	0	0	0	0	0	0	0	0	0	0	0	0	0	0	0	0	0	0	0	0	0	0	0	0	0	0	0	0	0	42	0	0	0	0	0	0
ENSG00000137948	BRDT	676	0	0.1	0.1	0	0	0.1	0.1	0.1	0.1	0.2	0	0	0.1	0.1	0.1	0.2	0	0	0.1	0	0	0.1	0.1	0	0.2	0.1	0	0.1	0.1	0.1	0	0	0	0	0	0.1	0	0	0	0	43	0.1	0	0	0	0.1	0
ENSG00000137707	BTG4	54766	0	0	0	0	0	0	0.1	0	0	0	0	0	0	0	0.1	0	0	0	0	0	0	0	0	0	0	0	0	0	0	0	0	0	0	0	0	0	0	0	0	0	13	0	0	0	0	0	0
ENSG00000259288	BUB1B-PAK6	106821730	0	0	0	0	0	0	0	0	0	0	0	0	0	0	0	0	0	0	0	0	0	0	0	0	0	0	0	0	0	0	0	0	0	0	0	0	0	0	0	0	0.1	0	0	0	0	0	0
ENSG00000183559	C10orf120	399814	0	0	0	0	0	0	0	0	0	0	0	0	0	0	0	0	0	0	0	0	0	0	0	0	0	0	0.1	0	0	0	0	0	0	0	0	0	0	0	0	0	26	0	0	0	0	0	0
ENSG00000178645	C10orf53	282966	0	0	0	0	0	0	0	0	0	0	0	0	0	0	0	0	0	0	0	0	0	0	0	0	0	0	0	0	0	0	0	0	0	0	0	0	0	0	0	0	8	0	0	0	0	0	0
ENSG00000203942	C10orf62	414157	0.1	0	0	0.1	0.2	0	0.1	0.4	0.5	0	0.1	0.4	0.1	0	0.1	0	0	0.3	0	0.1	0.2	0	0	0	0	0	0.1	0.2	0.1	0	0	0.1	0	0	0.1	0	0	0	0.2	0	244	0	0.1	0	0	0	0
ENSG00000180116	C12orf40	283461	0	0	0	0	0	0	0	0	0.1	0	0	0	0	0	0	0	0	0	0	0	0	0	0	0	0	0	0	0	0	0	0	0	0	0	0	0	0	0	0	0	2	0	0	0	0	0	0
ENSG00000257137	C12orf80	283403	0	0	0	0	0	0	0	0	0	0	0	0	0	0	0	0	0	0	0	0	0	0	0	0	0	0	0	0	0	0	0	0	0.1	0.1	0	0	0	0	0	0	6	0	0	0	0	0	0
ENSG00000176605	C14orf177	283598	0	0	0	0	0	0	0	0	0	0	0	0	0	0	0	0	0	0	0	0	0	0	0	0	0	0	0	0	0	0	0	0	0	0	0	0	0	0	0	0	0.3	0	0	0	0	0	0
ENSG00000183643	C15orf32	145858	0	0	0	0	0	0	0	0	0	0	0	0	0	0	0	0	0	0	0	0	0	0	0	0	0	0	0	0	0	0	0	0	0	0	0	0	0	0	0	0	1	0	0	0	0	0	0
ENSG00000166152	C16orf78	123970	0	0	0	0	0	0	0	0	0	0	0	0	0	0	0	0	0	0	0	0	0	0	0	0	0	0	0	0	0	0	0	0	0	0	0	0.1	0	0	0	0	36	0	0	0	0	0	0
ENSG00000234186	C16orf82	162083	0	0	0	0	0	0	0	0	0	0	0	0.1	0	0	0	0	0	0	0	0.1	0	0	0	0	0	0	0	0.2	0	0	0	0	0	0	0	0	0	0	0	0	219	0	0	0.1	0	0.1	0
ENSG00000215131	C16orf90	646174	0	0	0	0	0	0	0	0.1	0.1	0	0	0	0	0	0	0	0	0	0	0	0	0	0	0	0	0	0	0.1	0	0	0	0	0	0	0	0	0	0	0	0	41	0	0	0	0	0	0
ENSG00000261190	C16orf97	388276	0	0	0	0	0	0	0	0	0	0	0	0	0	0	0	0	0	0	0	0	0	0	0	0	0	0	0	0	0	0	0	0	0	0	0	0	0	0	0	0	2	0	0	0	0	0	0
ENSG00000227011	C17orf112	100506650	0	0	0	0	0	0	0	0	0	0	0	0	0	0	0	0	0	0	0	0	0	0	0	0	0	0	0	0	0	0	0	0	0	0	0	0	0	0	0	0	9	0	0	0	0	0	0
ENSG00000270806	C17orf50	146853	0	0.2	0.2	0	0	0.1	0.3	0.3	0.3	0.3	0.1	0.1	0.1	0.1	0.1	0.2	0.2	0	0.2	0.2	0	0.1	0.1	0.1	0.4	0	0.1	0.4	0.1	0.3	0.1	0	0.1	0.1	0	0.1	0.1	0	0.1	0.1	74	0.2	0.1	0.3	0.2	0.2	0
ENSG00000141371	C17orf64	124773	0	0	0	0	0	0.1	0	0	0	0	0	0.1	0	0	0.1	0	0	0	0	0	0	0	0	0	0	0	0	0	0	0	0	0	0	0	0.1	0.1	0	0.1	0	0.1	92	0	0	0.1	0	0	0
ENSG00000184560	C17orf74	201243	0	0	0	0	0	0	0	0	0.1	0	0	0	0	0	0	0	0	0	0	0	0	0	0	0	0	0	0	0	0	0	0	0	0	0	0	0	0	0	0	0	111	0	0	0	0	0	0
ENSG00000275489	C17orf98	388381	0	0	0	0	0	0	0	0	0	0	0	0	0	0	0	0	0	0	0	0	0	0	0	0	0	0	0	0.1	0	0	0	0	0	0	0	0	0	0	0	0	16	0	0	0	0	0	0
ENSG00000206043	C18orf63	644041	0	0	0	0	0	0	0	0	0	0	0	0	0	0	0	0	0	0	0	0	0	0	0	0	0	0	0	0	0	0	0	0	0	0	0	0	0	0	0	0	4	0	0	0	0	0	0
ENSG00000262874	C19orf84	147646	0	0	0	0	0	0	0.1	0	0	0	0	0	0	0	0	0	0	0	0	0	0	0.1	0	0	0	0	0	0	0	0	0	0	0	0	0.1	0.3	0	0	0.1	0	17	0	0	0	0	0	0
ENSG00000157330	C1orf158	93190	0	0	0	0	0	0	0.2	0	0	0	0	0	0	0	0.4	0	0	0	0.1	0.2	0	0.1	0	0	0.1	0	0	0.1	0	0	0	0	0	0.1	0	0	0	0	0	0	12	0	0	0	0	0	0
ENSG00000215910	C1orf167	284498	0	0	0	0	0	0	0	0	0	0	0	0	0	0	0	0	0	0	0	0	0	0	0	0	0	0	0	0	0	0	0	0	0	0	0	0	0	0	0	0	12	0	0	0	0	0	0
ENSG00000204006	C1orf185	284546	0	0	0	0	0	0	0	0	0	0	0	0	0	0	0	0	0	0	0	0	0	0	0	0	0	0	0	0	0	0	0	0	0	0	0	0	0	0	0	0	14	0	0	0	0	0	0
ENSG00000227868	C1orf234	729059	0.1	0.1	0.2	0	0	0	0.2	0.1	0.2	0.2	0	0.1	0.1	0	0.1	0.1	0	0	0.2	0.2	0	0	0	0.1	0.2	0.2	0	0.2	0.1	0.2	0.1	0	0.1	0.1	0.2	0.1	0	0	0.2	0	56	0	0	0.1	0	0.1	0.1
ENSG00000258713	C20orf141	128653	0	0	0	0	0	0.1	0	0	0	0	0	0	0.2	0	0	0	0	0	0	0	0	0	0	0	0	0	0	0	0	0	0	0	0	0	0	0	0	0.1	0	0	67	0	0	0	0	0	0.2
ENSG00000125975	C20orf173	140873	0	0	0	0	0	0	0	0.1	0.1	0	0	0	0	0	0	0	0	0	0	0	0	0	0	0	0	0	0	0	0	0	0	0	0	0	0	0	0	0	0	0	21	0	0	0	0	0	0
ENSG00000149443	C20orf78	100128496	0	0	0	0	0	0	0	0	0	0	0	0	0	0	0	0	0	0	0	0	0	0	0	0	0	0	0	0	0	0	0	0	0	0	0	0	0	0	0	0	5	0	0	0	0	0	0
ENSG00000187833	C2orf78	388960	0	0	0	0	0	0	0	0	0	0	0	0	0	0	0	0	0	0	0	0	0	0	0	0	0	0	0	0	0	0	0	0	0	0	0	0	0	0	0	0	11	0	0	0	0	0	0
ENSG00000180697	C3orf22	152065	0	0	0	0	0	0	0	0	0	0	0	0	0	0	0.1	0	0	0	0	0	0	0	0	0	0	0.1	0	0	0	0	0	0	0	0	0	0	0	0	0	0	22	0	0	0	0	0	0
ENSG00000163424	C3orf30	152405	0	0	0	0	0	0	0	0	0	0	0	0	0	0	0	0	0	0	0	0	0	0	0	0	0	0	0	0	0	0	0	0	0	0	0	0	0	0	0	0	47	0	0	0	0	0	0
ENSG00000214324	C3orf56	285311	0	0	0	0	0	0	0	0	0	0	0	0	0	0	0	0	0	0	0	0	0	0	0	0	0	0	0	0	0	0	0	0	0	0	0	0	0	0	0	0	0.7	0	0	0	0	0	0
ENSG00000236980	C3orf84	646498	0	0	0	0	0	0	0	0	0	0	0	0	0	0	0	0	0	0	0	0	0	0	0	0	0	0	0	0	0	0	0	0	0	0	0	0	0	0	0	0	6	0	0	0	0	0	0
ENSG00000138813	C4orf17	84103	0	0	0	0	0	0	0	0	0	0	0	0	0	0	0	0	0	0	0	0	0	0	0	0	0	0	0	0	0	0	0	0	0	0	0	0	0	0	0	0	8	0	0	0	0	0	0
ENSG00000237136	C4orf51	646603	0	0	0	0	0	0	0	0.1	0.1	0	0	0.1	0	0	0.1	0	0	0	0	0	0	0	0	0	0	0	0	0	0	0	0	0	0	0	0	0	0	0	0	0	6	0	0	0	0	0	0
ENSG00000185056	C5orf47	133491	0	0.1	0.2	0	0	0	0.1	0	0	0.1	0	0.1	0	0	0	0.2	0	0	0.1	0.1	0	0	0	0	0.1	0	0	0	0	0.1	0	0	0	0	0	0	0	0	0.1	0	15	0	0	0	0	0	0
ENSG00000187658	C5orf52	100190949	0	0	0	0	0	0	0	0	0	0	0	0	0	0	0.1	0	0	0	0	0	0	0	0	0	0	0	0	0	0	0	0	0	0	0	0	0	0	0	0	0.1	32	0	0	0	2	0	0
ENSG00000204661	C5orf60	285679	0	0	0	0	0	0	0	0.1	0.2	0	0	0	0	0	0	0	0	0	0	0	0	0	0	0	0	0	0	0.1	0	0	0	0	0	0	0	0	0	0	0	0	19	0	0	0	0	0	0
ENSG00000204296	C6orf10	10665	0	0	0	0	0	0	0	0	0	0	0	0	0.1	0	0.1	0	0	0	0	0	0	0	0	0	0	0.1	0	0	0	0	0	0	0	0	0	0	0	0	0	0	28	0	0	0	0	0	0.1
ENSG00000203711	C6orf99	100130967	0.3	0.2	0.1	0	0	0.1	0.3	0	0	0.2	0	0.4	0.1	0.1	0	0.1	0.1	0	0.2	0.1	0.2	0.2	0.1	0.2	0.3	0.1	0.3	0.7	0.2	0.2	0.1	0	0.2	0.3	0	0.3	0.6	0	0.1	0.1	77	0.2	0	0.1	0.2	0.1	0.1
ENSG00000170279	C7orf33	202865	0	0	0	0	0	0	0	0	0	0	0	0	0	0	0	0	0	0	0	0	0	0	0	0	0	0	0	0	0	0	0	0	0	0	0	0	0	0	0	0	0.3	0	0	0	0	0	0
ENSG00000164645	C7orf62	219557	0	0	0	0	0	0	0	0	0	0	0	0	0	0	0	0	0	0	0	0	0	0	0	0	0	0	0	0	0	0	0	0	0	0	0	0	0	0	0	0	18	0.2	0	0	0	0	0
ENSG00000221845	C7orf65	401335	0	0	0	0	0	0	0	0	0	0	0	0	0	0	0	0	0	0	0	0	0	0	0	0	0	0	0	0	0	0	0	0	0	0	0	0	0	0	0	0	0.1	0	0	0	0	0	0
ENSG00000205174	C7orf66	154907	0	0	0	0	0	0	0	0	0	0	0	0	0	0	0	0	0	0	0	0	0	0	0	0	0	0	0	0	0	0	0	0	0	0	0	0	0	0	0	0	2	0	0	0	0	0	0
ENSG00000222004	C7orf71	285941	0	0	0	0	0	0	0	0	0	0	0	0	0	0	0	0	0	0	0	0	0	0.1	0	0	0	0	0	0	0	0	0	0	0	0	0	0.1	0	0	0	0.1	4	0	0	0	0	0	0
ENSG00000187753	C9orf153	389766	0	0	0	0	0	0	0	0	0.1	0	0	0	0	0	0.1	0	0	0	0	0	0	0.1	0	0	0	0	0	0.1	0.1	0	0	0	0	0	0	0.1	0	0	0	0	12	0.1	0	0	0	0	0
ENSG00000204669	C9orf57	138240	0	0	0	0	0	0	0	0	0	0	0	0	0	0	0	0	0	0	0	0	0	0	0	0	0	0	0	0	0	0	0	0	0	0	0	0	0	0	0	0	11	0	0	0	0	0	0
ENSG00000167791	CABP2	51475	0	0	0	0	0	0	0	0	0	0	0	0	0	0	0	0	0	0	0	0	0	0	0	0	0	0	0	0	0	0	0	0	0	0	0	0	0	0	0	0	0.2	0	0	0	0	0	0
ENSG00000145309	CABS1	85438	0	0	0	0	0	0	0	0	0	0	0	0	0	0	0	0	0	0	0	0	0	0	0.2	0	0	0	0	0	0	0	0	0	0	0	0	0	0	0	0	0	96	0	0	0	0	0	0
ENSG00000164304	CAGE1	285782	0	0	0	0	0	0	0	0	0	0	0	0	0	0	0.1	0	0	0	0	0	0	0	0	0	0	0	0	0.1	0	0	0	0	0	0	0	0	0	0	0	0	5	0	0	0	0	0	0
ENSG00000269058	CALR3	125972	0	0	0	0	0	0	0	0	0	0	0	0	0	0	0	0	0	0	0	0	0	0	0	0	0	0	0	0	0	0	0	0	0	0	0	0	0	0	0	0	30	0	0	0	0	0	0
ENSG00000177938	CAPZA3	93661	0	0	0	0	0	0.4	0	0	0	0	0	0.3	0	0	0.2	0	0	0	0	0	0.2	0	0	0.1	0	0	0	0	0.1	0	0	0	0.7	0.8	0	0	0.7	0	0	0	150	0	0	0	0	0	0
ENSG00000188782	CATSPER4	378807	0	0	0	0	0	0	0	0.1	0.1	0	0	0	0	0	0	0	0	0	0	0	0	0	0	0	0	0	0	0.1	0	0	0	0.2	0	0	0	0	0	0	0	0	14	0.1	0	0	0	0	0
ENSG00000174898	CATSPERD	257062	0	0	0	0	0	0	0	0	0	0	0	0	0	0	0.3	0	0	0	0	0	0	0.1	0	0	0	0	0	0	0	0	0	0	0.1	0.1	0	0	0	0	0	0	11	0	0.1	0	0	0	0
ENSG00000160994	CCDC105	126402	0	0	0	0	0	0	0	0	0	0	0	0	0	0	0	0	0	0	0	0	0	0	0	0	0	0	0	0	0	0	0	0	0	0	0	0	0	0	0	0	15	0	0	0	0	0	0
ENSG00000255181	CCDC166	100130274	0	0	0	0	0	0	0	0	0	0.1	0	0	0	0	0	0.1	0	0	0	0	0	0	0	0	0	0	0	0	0	0	0	0	0	0	0	0	0	0	0	0	4	0	0	0	0	0	0
ENSG00000175820	CCDC168	643677	0	0	0	0	0.1	0	0	0	0	0	0	0	0	0	0	0	0	0	0	0	0	0	0	0	0	0	0	0	0	0	0	0	0	0	0	0	0	0	0	0	7	0	0	0	0	0	0
ENSG00000250709	CCDC169-SOHLH2	100526761	0	0	0	0	0	0	0	0	0	0	0	0	0	0	0	0	0	0	0	0	0	0	0	0	0	0	0	0	0	0	0	0	0	0	0	0	0	0	0	0	0.7	0	0	0	0	0	0
ENSG00000182645	CCDC172	374355	0	0	0	0	0	0	0	0	0	0	0	0	0	0	0	0	0	0	0	0	0	0	0	0	0	0	0.1	0	0	0	0	0	0	0	0	0	0	0	0	0	11	0	0	0	0	0	0
ENSG00000255359	CCDC179	100500938	0	0	0	0	0	0	0	0	0	0	0	0	0	0	0	0	0	0	0	0	0	0	0	0	0	0	0	0	0	0	0	0	0	0	0	0	0	0	0	0	22	0	0	0	0	0	0
ENSG00000166329	CCDC182	101927581	0	0	0	0	0	0	0	0	0	0	0	0	0	0	0	0	0	0	0	0	0	0	0	0	0	0	0	0	0	0	0	0	0	0	0.1	0	0	0	0	0	24	0	0	0	0	0	0
ENSG00000178395	CCDC185	164127	0	0	0	0	0	0	0	0	0	0	0	0	0	0	0	0	0	0	0	0	0	0	0	0	0.1	0	0	0	0	0	0	0	0	0	0	0	0	0	0	0	31	0	0	0	0	0	0
ENSG00000162592	CCDC27	148870	0	0.1	0	0	0.1	0	0.1	0	0	0.1	0	0	0.1	0	0.1	0	0	0	0.1	0	0	0	0	0	0.1	0.5	0	0	0.1	0	0	0	0	0	0	0	0	0	0	0	22	0.1	0	0	0	0.1	0.1
ENSG00000161973	CCDC42	146849	0	0	0	0.6	0	0	0	0	0	0	0.3	0	0	0	0.1	0	0	0	0	0	0	0.1	0	0	0	0	0	0	0	0	0	0	0	0	0	0.1	0	0	0	0	53	0	0.1	0	0	0	0
ENSG00000138483	CCDC54	84692	0.1	0.1	0	0	0	0	0.1	0	0	0.1	0	0	0	0	0.1	0.1	0	0.2	0.1	0.1	0	0.1	0	0	0.1	0.1	0	0	0.2	0.1	0	0	0	0	0.1	0	0	0	0.1	0	100	0.1	0	0.1	0	0	0
ENSG00000173093	CCDC63	160762	0	0	0	0	0	0	0	0	0	0	0	0	0	0	0	0	0	0.1	0	0	0	0	0	0	0	0	0	0	0	0	0	0.2	0.1	0	0	0	0	0	0	0	16	0	0	0	0	0	0
ENSG00000123171	CCDC70	83446	0	0	0	0	0	0	0	0	0.1	0	0	0	0	0	0	0	0	0	0	0	0	0	0	0	0	0	0	0	0	0	0	0	0	0	0	0	0	0	0	0	109	0	0	0	0	0	0
ENSG00000150676	CCDC83	220047	0	0	0	0	0	0	0	0	0	0	0	0	0	0	0	0	0	0	0	0	0	0	0	0	0	0	0	0	0	0	0	0	0	0	0	0	0	0	0	0	15	0	0	0	0	0	0
ENSG00000197651	CCER1	196477	0	0	0	0	0	0	0	0	0	0	0	0	0	0	0	0	0	0	0	0	0	0	0	0	0	0	0	0	0	0	0	0	0	0	0	0	0	0	0	0	36	0	0	0	0	0	0
ENSG00000185972	CCIN	881	0.3	0.1	0.1	0.2	0	0.1	0	0	0.1	0.1	0.1	0	0.2	0.1	0.3	0.1	0	0	0.1	0	0	0.1	0.1	0	0	0	0	0	0.1	0	0.1	0	0	0	0	0	0.1	0.1	0	0.1	66	0	0.1	0	0	0.1	0.5
ENSG00000216671	CCNYL3	642326	0	0	0	0	0	0	0	0	0	0	0	0	0	0	0	0	0	0	0	0	0	0	0	0	0	0	0	0	0	0	0	0	0	0	0	0	0	0	0	0	2	0	0	0	0	0	0
ENSG00000198445	CCT8L2	150160	0	0	0	0	0	0	0	0	0	0	0	0	0	0	0	0	0	0	0	0	0	0	0	0	0	0	0	0	0	0	0	0	0	0	0	0	0	0	0	0	18	0	0	0	0	0	0
ENSG00000206531	CD200R1L	344807	0	0	0	0	0	0	0	0	0	0	0	0	0	0	0	0	0	0	0	0	0	0	0	0	0	0	0	0	0	0	0	0	0	0	0	0	0	0	0	0	2	0	0	0	0	0	0
ENSG00000164287	CDC20B	166979	0	0	0	0	0	0	0	0	0	0	0	0.1	0	0	0	0	0	0	0	0	0	0.1	0	0	0	0	0	0	0	0	0	0	0	0	0	0	0	0	0	0	2	0	0	0	0	0	0
ENSG00000214819	CDRT15L2	256223	0	0	0	0	0	0	0	0	0.1	0	0	0	0	0	0	0	0	0	0.6	0	0	0	0	0	0.1	0	0	0	0	0.1	0	0	0	0	0	0	0	0	0	0	17	0	0	0	0	0	0
ENSG00000177143	CETN1	1068	0	0	0	0	0	0	0	0	0	0	0	0	0	0	0	0	0	0	0	0	0	0	0	0	0	0	0	0	0	0	0	0	0	0	0	0	0	0	0	0	111	0	0	0	0	0	0
ENSG00000267631	CGB1	114335	0	0	0	0	0	0	0	0	0	0	0	0	0	0	0	0	0	0	0	0	0	0	0	0	0	0	0	0	0	0	0	0	0	0	0	0	0	0	0	0	0.1	0	0	0	0	0	0
ENSG00000189052	CGB5	93659	0	0	0	0	0	0	0	0	0	0	0	0	0	0	0	0	0	0	0	0	0	0	0	0	0	0	0	0	0	0	0	0	0	0	0	0	0	0	0	0	0.1	0	0	0	0	0	0
ENSG00000213030	CGB8	94115	0	0	0	0	0	0	0	0	0	0	0	0	0	0	0	0	0	0	0	0	0	0	0	0	0	0	0	0	0	0	0	0	0	0	0	0	0	0	0	0	0.1	0	0	0	0	0	0
ENSG00000176571	CNBD1	168975	0	0	0	0	0	0	0	0	0	0	0	0	0	0	0	0	0	0	0	0	0	0	0	0	0	0	0	0	0	0	0	0	0	0	0	0	0	0	0	0	3	0	0	0	0	0	0
ENSG00000183862	CNGA2	1260	0	0	0	0	0	0	0	0	0	0	0	0	0	0	0	0	0	0	0	0	0	0	0	0	0	0	0	0	0	0	0	0	0	0	0	0	0	0	0	0	0.2	0	0	0	0	0	0
ENSG00000170516	COX7B2	170712	0	0	0	0	0	0	0	0	0	0	0	0	0	0	0	0	0	0	0	0	0	0	0	0	0	0	0	0	0	0	0	0	0	0	0	0	0	0	0	0	46	0	0	0	0	0	0
ENSG00000158525	CPA5	93979	0.1	0	0	0	0	0.1	0	0	0	0.1	0	0.1	0	0	0	0.1	0	0	0	0.1	0	0	0	0	0	0	0.1	0.5	0	0	0	0	0.1	0.1	0	0.2	0	0	0	0.1	21	0	0	0	0	0	0
ENSG00000147183	CPXCR1	53336	0	0	0	0	0	0	0	0	0	0	0	0	0	0	0	0	0	0	0	0	0	0	0	0	0	0	0	0	0	0	0	0	0	0	0	0	0	0	0	0	4	0	0	0	0	0	0
ENSG00000124812	CRISP1	167	0	0	0	0	0	0	0	0	0	0	0	0	0	0	0	0	0	0	0	0	0	0	0	0	0	0	0	0	0	0	0	0	0	0	0	0	0	0	0	0	2	0	0	0	0	0	0
ENSG00000124490	CRISP2	7180	0	0	0	0	0	0.1	0	0	0	0	0	0.3	0.1	0	0.4	0	0	0	0	0.2	0	0.2	4	0.9	0.1	0	0.2	0.6	0.2	0.1	0	0	0.3	0.2	0	0.1	0	0	0.1	0.1	411	0	0	0	0	0.1	0
ENSG00000163254	CRYGC	1420	0	0	0	0	0	0	0	0	0	0	0	0	0	0	0	0	0	0	0	0	0	0	0	0	0	0	0	0	0	0	0	0	0	0	0	0	0	0	0	0	2	0	0	0	0	0	0
ENSG00000125815	CST8	10047	0	0	0	0	0	0	0	0	0	0	0	0	0	0	0	0	0	0	0	0	0	0	0	0	0	0	0	0	0	0	0	0	0	0	0	0	0	0	0	0	17	0	0	0	0	0	0
ENSG00000101435	CST9L	128821	0	0	0	0	0	0	0	0	0	0	0	0	0	0	0	0	0	0	0	0	0	0	0	0	0	0	0	0	0	0	0	0	0	0	0	0	0	0	0	0	56	0	0	0	0	0	0
ENSG00000268940	CT45A1	541466	0	0	0	0	0	0	0	0	0	0	0	0	0	0	0	0	0	0	0	0	0	0	0	0	0	0	0	0	0	0	0	0	0	0	0	0	0	0	0	0	1	0	0	0	0	0	0
ENSG00000269096	CT45A3	441519	0	0	0	0	0	0	0	0	0	0	0	0	0	0	0	0	0	0	0	0	0	0	0	0	0	0	0	0	0	0	0	0	0	0	0	0	0	0	0	0	0.5	0	0	0	0	0	0
ENSG00000228836	CT45A5	441521	0	0	0	0	0	0	0	0	0	0	0	0	0	0	0	0	0	0	0	0	0	0	0	0	0	0	0	0	0	0	0	0	0	0	0	0	0	0	0	0	1	0	0	0	0	0	0
ENSG00000236446	CT47B1	643311	0	0	0	0	0	0	0	0	0	0	0	0	0	0	0	0	0	0	0	0	0	0	0	0	0	0	0	0	0	0	0	0	0	0	0	0	0	0	0	0	6	0	0	0	0	0	0
ENSG00000225362	CT62	196993	0	0	0	0	0.1	0.2	0	0	0	0.1	0	0	0	0	0.1	0	0	0.1	0	0.1	0	0	0.1	0	0	0	0	0	0.2	0	0	0	0	0	0	0	0.1	0	0.1	0	18	0.1	0	0	0	0	0
ENSG00000204019	CT83	203413	0	0	0	0	0	0	0	0	0	0	0	0	0	0	0	0	0	0	0	0	0	0	0.1	0	0	0	0	0	0	0	0	0	0	0	0	0	0	0	0	0	39	0	0	0	0	0	0
ENSG00000184033	CTAG1B	1485	0	0	0	0	0	0	0	0	0	0	0	0	0	0	0	0	0	0	0	0	0	0	0	0	0	0	0	0	0	0	0	0	0	0	0	0	0	0	0	0	0.1	0	0	0	0	0	0
ENSG00000126890	CTAG2	30848	0	0	0	0	0	0	0	0	0	0	0	0	0	0	0	0	0	0	0	0	0	0	0	0	0	0	0	0	0	0	0	0	0	0	0	0.1	0	0	0	0	5	0	0	0	0	0	0
ENSG00000212710	CTAGE1	64693	0	0	0	0	0	0	0	0	0	0	0	0	0	0	0	0	0	0	0	0	0	0	0	0	0	0	0	0	0	0	0	0	0	0	0	0	0	0	0	0	10	0	0	0	0	0	0
ENSG00000271321	CTAGE6	340307	0	0	0	0	0	0	0	0	0	0	0	0	0	0	0	0	0	0	0	0	0	0	0	0	0	0	0	0	0	0	0	0	0	0	0	0	0	0	0	0	2	0	0	0	0	0	0
ENSG00000236761	CTAGE9	643854	0	0	0	0	0	0	0	0	0	0	0	0	0	0	0	0	0	0	0	0	0	0	0	0	0	0	0	0	0	0	0	0	0	0	0	0	0	0	0	0	3	0	0	0	0	0	0
ENSG00000124092	CTCFL	140690	0	0	0	0	0	0	0	0	0	0	0	0	0	0	0	0	0	0	0	0	0	0	0	0	0	0	0	0.1	0	0	0	0	0	0	0	0	0	0	0	0	3	0	0	0	0	0	0
ENSG00000215113	CXorf49B	100132994	0	0	0	0	0	0	0	0	0	0	0	0	0	0	0	0	0	0	0	0	0	0	0	0	0	0	0	0	0	0	0	0	0	0	0	0	0	0	0	0	0.2	0	0	0	0	0	0
ENSG00000235699	CXorf51B	100133053	0	0	0	0	0	0	0	0	0	0	0	0	0	0	0	0	0	0	0	0	0	0	0	0	0	0	0	0	0	0	0	0	0	0	0	0	0	0	0	0	3	0	0	0	0	0	0
ENSG00000203933	CXorf66	347487	0	0	0	0	0	0	0	0	0	0	0	0	0	0	0	0	0	0	0	0	0	0	0	0	0	0	0	0	0	0	0	0	0	0	0	0	0	0	0	0	11	0	0	0	0	0	0
ENSG00000183035	CYLC1	1538	0	0	0	0	0	0	0	0	0	0	0	0	0	0	0	0	0	0	0	0	0	0	0	0	0	0	0	0	0	0	0	0	0	0	0	0	0	0	0	0	25	0	0	0	0	0	0
ENSG00000155833	CYLC2	1539	0	0	0	0	0	0	0	0	0	0	0	0	0	0	0	0	0	0	0	0	0	0	0	0	0	0	0	0	0	0	0	0	0	0	0	0	0	0	0	0	37	0	0	0	0	0	0
ENSG00000188120	DAZ1	1617	0	0	0	0	0	0	0	0	0	0	0	0	0	0	0	0	0	0	0	0	0	0	0	0	0	0	0	0	0	0	0	0	0	0	0	0	0	0	0	0	0.1	0	0	0	0	0	0
ENSG00000205944	DAZ2	57055	0	0	0	0	0	0	0	0	0	0	0	0	0	0	0	0	0	0	0	0	0	0	0	0	0	0	0	0	0	0	0	0	0	0	0	0	0	0	0	0	0.1	0	0	0	0	0	0
ENSG00000092345	DAZL	1618	0	0	0	0	0	0	0	0	0	0	0	0	0	0	0	0	0	0	0	0	0	0	0	0	0	0	0	0	0	0	0	0	0	0	0	0	0	0	0	0	30	0	0	0	0	0	0
ENSG00000176566	DCAF4L2	138009	0	0	0	0	0	0	0	0	0	0	0	0	0	0	0	0	0	0	0	0	0	0	0	0	0	0	0	0	0	0	0	0	0	0	0	0	0	0	0	0	12	0	0	0	0	0	0
ENSG00000226372	DCAF8L1	139425	0	0	0	0	0	0	0	0	0	0	0	0	0	0	0	0	0	0	0	0	0	0	0	0	0	0	0	0	0	0	0	0	0	0	0	0	0	0	0	0	1	0	0	0	0	0	0
ENSG00000189186	DCAF8L2	347442	0	0	0	0	0	0	0	0	0	0	0	0	0	0	0	0	0	0	0	0	0	0	0	0	0	0.1	0	0	0	0	0	0	0	0	0	0	0	0	0	0	6	0	0	0	0	0	0
ENSG00000170967	DDI1	414301	0	0	0	0	0	0	0	0	0	0	0	0	0	0	0	0	0	0	0	0	0	0	0	0	0	0	0	0	0	0	0	0	0	0	0	0	0	0	0	0	23	0	0	0	0	0	0
ENSG00000152670	DDX4	54514	0	0.1	0.1	0	0	0	0.1	0.1	0.1	0.2	0	0	0	0	0	0.1	0	0	0.1	0.1	0	0	0	0	0.2	0	0.1	0	0	0.1	0	0	0	0	0.1	0	0	0	0.1	0	68	0	0	0	0	0	0
ENSG00000184735	DDX53	168400	0	0	0	0	0	0	0	0	0.1	0	0	0	0	0	0	0	0	0	0	0	0	0	0	0	0	0	0	0	0	0	0	0	0	0	0	0	0	0	0	0	5	0	0	0	0	0	0
ENSG00000180483	DEFB119	245932	0	0	0	0	0	0	0	0	0	0	0	0	0	0	0	0	0	0	0	0	0	0	0	0	0	0	0	0	0	0	0	0	0	0	0	0	0	0	0	0	150	0	0	0	0	0	0
ENSG00000204548	DEFB121	245934	0	0	0	0	0	0	0	0	0	0	0	0	0	0	0	0	0	0	0	0	0	0	0	0	0	0	0	0	0	0	0	0	0	0	0	0	0	0	0	0	3	0	0	0	0	0	0
ENSG00000180424	DEFB123	245936	0	0	0	0	0	0	0	0	0	0	0	0	0	0	0	0	0	0	0	0	0	0	0	0	0	0	0	0	0	0	0	0	0	0	0	0	0	0	0	0	94	0	0	0	0	0	0
ENSG00000178591	DEFB125	245938	0	0	0	0	0	0	0	0	0	0	0	0	0	0	0	0	0	0	0	0	0	0	0	0	0	0	0	0	0	0	0	0	0	0	0	0	0	0	0	0	0.1	0	0	0	0	0	0
ENSG00000125788	DEFB126	81623	0	0	0	0	0	0	0	0	0	0	0	0	0	0	0	0	0	0	0	0	0	0	0	0	0	0	0	0	0	0	0	0	0	0	0	0	0	0	0	0	0.1	0	0	0	0	0	0
ENSG00000205883	DEFB135	613209	0	0	0	0	0	0	0	0	0	0	0	0	0	0	0	0	0	0	0	0	0	0	0	0	0	0	0	0	0	0	0	0	0	0	0	0	0	0	0	0	0.3	0	0	0	0	0	0
ENSG00000104901	DKKL1	27120	0.1	0	0	0.1	0.1	0.2	0	0	0	0	0.1	0.2	0.4	0.3	0.4	0	0.3	0.1	0	0	0.1	0.2	0.1	0.1	0	0.4	0.2	0.1	0.2	0	0.2	0	0.1	0.1	0	0.1	0.2	0.1	0	0.1	196	0.1	0.1	0.1	0.2	0.2	0.4
ENSG00000137090	DMRT1	1761	0	0	0	0	0	0	0	0	0	0	0	0	0	0	0	0	0	0	0	0	0	0	0	0	0	0	0	0	0	0	0	0	0	0	0	0	0	0	0	0	15	0.1	0	0	0	0	0
ENSG00000143006	DMRTB1	63948	0	0	0	0	0	0	0	0	0	0	0	0	0	0	0	0	0	0	0	0	0	0	0	0	0	0	0	0	0	0	0	0	0	0	0	0	0	0	0	0	49	0	0	0	0	0	0
ENSG00000142025	DMRTC2	63946	0	0	0	0	0	0	0	0	0	0	0	0	0	0	0	0	0	0	0	0	0	0	0	0	0	0	0	0	0	0	0	0	0	0	0	0	0	0	0	0	26	0	0	0	0	0	0
ENSG00000227802	DNAJB3	414061	0	0	0	0	0	0	0	0	0	0	0	0.2	0	0	0	0	0	0	0	0	0.2	0	0	0.2	0	0	0	0	0	0	0	0	0.1	0.1	0	0	0	0	0	0	25	0	0	0	0.1	0.2	0
ENSG00000179407	DNAJB8	165721	0	0	0	0	0	0	0	0	0	0	0	0	0	0	0	0	0	0	0	0	0	0	0	0	0	0	0	0	0	0	0	0	0	0	0	0	0	0	0	0	30	0	0	0	0	0	0
ENSG00000163530	DPPA2	151871	0	0	0	0	0	0	0	0	0	0	0	0	0	0	0	0	0	0	0	0	0	0	0	0	0	0	0	0	0	0	0	0	0	0	0	0	0	0	0	0	3	0	0	0	0	0	0
ENSG00000187569	DPPA3	359787	0	0	0	0	0	0	0	0	0	0	0	0	0	0	0	0	0	0	0	0	0	0	0	0	0	0	0	0	0	0	0	0	0	0	0	0	0	0	0	0	0.4	0	0	0	0	0	0
ENSG00000203909	DPPA5	340168	0	0	0	0	0	0	0	0	0	0	0	0	0	0	0	0	0	0	0	0	0	0	0	0	0	0	0	0	0	0	0	0	0	0	0	0	0	0	0	0	1	0	0	0	0	0	0
ENSG00000184029	DSCR4	10281	0	0	0	0	0	0	0	0	0	0	0	0	0	0	0	0	0	0	0	0	0	0	0	0	0	0	0	0	0	0	0	0	0	0	0	0	0	0	0	0	0.4	0	0	0	0	0	0
ENSG00000189037	DUSP21	63904	0	0	0	0	0	0	0	0	0	0	0	0	0	0	0	0	0	0	0	0	0	0	0	0	0	0	0	0	0	0	0	0	0	0	0	0	0	0	0	0	7	0	0	0	0	0	0
ENSG00000260596	DUX4	100288687	0	0	0	0	0	0	0	0	0	0	0	0	0	0	0	0	0	0	0	0	0	0	0	0	0	0	0	0.1	0	0	0	0	0	0	0	0	0	0	0	0	0.9	0	0	0	0	0	0
ENSG00000223601	EBLN1	340900	0	0	0	0	0	0	0	0.1	0.1	0	0	0	0	0	0	0	0	0	0	0	0	0	0	0	0	0	0	0.1	0	0	0	0	0	0	0	0	0	0	0	0	3	0	0	0	0	0	0
ENSG00000169393	ELSPBP1	64100	0	0	0	0	0	0	0	0	0	0	0	0	0	0	0	0	0	0	0	0	0	0	0	0	0	0	0	0	0	0	0	0	0	0	0	0	0	0	0	0	0.4	0	0	0	0	0	0
ENSG00000249139	EPPIN-WFDC6	100526773	0	0	0	0	0	0	0	0	0	0	0	0	0	0	0	0	0	0	0	0	0	0	0	0	0	0	0	0	0	0	0	0	0	0	0	0	0	0	0	0	11	0	0	0	0	0	0
ENSG00000123576	ESX1	80712	0	0	0	0	0	0	0	0	0	0	0	0	0	0	0	0	0	0	0	0	0	0	0	0	0	0	0	0	0	0	0	0	0	0	0	0	0	0	0	0	9	0	0	0	0	0	0
ENSG00000164334	FAM170A	340069	0.1	0	0	0	0	0	0	0	0	0	0	0	0	0	0	0	0	0	0	0	0.1	0	0	0	0	0	0	0	0	0	0	0	0	0	0	0	0	0	0.1	0	13	0	0	0	0	0	0
ENSG00000172538	FAM170B	170370	0	0	0	0	0	0	0	0	0	0	0	0	0	0	0	0	0	0	0	0	0	0	0	0	0	0	0	0	0	0	0	0	0	0	0	0.1	0	0	0	0	5	0	0	0	0	0	0
ENSG00000177558	FAM187B	148109	0	0	0	0	0	0.1	0	0	0	0	0	0.1	0.1	0	0	0	0	0	0	0	0	0.1	0	0	0	0	0	0	0	0	0	0	0	0	0	0.2	0	0.1	0	0	53	0	0	0	0	0	0.1
ENSG00000234830	FAM197Y9	100132932	0	0	0	0	0	0	0	0	0	0	0	0	0	0	0	0	0	0	0	0	0	0	0	0	0	0	0	0	0	0	0	0	0	0	0	0	0	0	0	0	0.1	0	0	0	0	0	0
ENSG00000205108	FAM205A	259308	0	0	0	0.1	0	0	0	0	0.1	0	0.1	0	0.1	0	0	0	0.1	0	0	0	0	0	0	0	0	0	0	0	0	0	0	0	0	0	0	0	0	0	0	0	19	0	0.1	0.1	0	0	0
ENSG00000187791	FAM205C	100129969	0	0	0	0	0	0	0	0	0	0	0	0	0	0	0	0	0	0	0	0	0	0	0	0	0	0	0	0	0	0	0	0	0	0	0	0	0	0	0	0	7	0	0	0	0	0	0
ENSG00000272058	FAM231D	100996721	0	0	0	0	0	0	0	0	0	0	0	0	0	0	0	0	0	0	0	0	0	0	0	0	0	0	0	0	0	0	0	0	0	0	0	0	0	0	0	0	0.1	0	0	0	0	0	0
ENSG00000203795	FAM24A	118670	0	0	0	0	0	0	0	0	0	0	0	0	0	0	0	0	0	0	0	0	0	0	0	0	0	0	0	0	0	0	0	0	0	0	0	0	0	0	0	0	15	0	0	0	0	0	0
ENSG00000164451	FAM26D	221301	0	0	0	0	0	0	0	0	0	0	0	0	0	0	0	0	0	0	0	0	0	0	0	0	0	0	0	0	0	0	0	0	0	0	0	0	0	0	0	0	0.1	0	0	0	0	0	0
ENSG00000174016	FAM46D	169966	0	0	0	0	0	0	0	0	0	0	0	0	0	0	0	0	0	0	0	0	0	0	0	0	0	0	0	0	0	0	0	0	0	0	0	0	0	0	0	0	1	0	0	0	0	0	0
ENSG00000185448	FAM47A	158724	0	0	0	0	0	0	0	0	0	0	0	0	0	0	0	0	0	0	0	0	0	0	0	0	0	0	0	0	0	0	0	0	0	0	0	0	0	0	0	0	2	0	0	0	0	0	0
ENSG00000189132	FAM47B	170062	0	0	0	0	0	0	0	0	0	0	0	0	0	0	0	0	0	0	0	0	0	0	0	0	0	0	0	0	0	0	0	0	0	0	0	0	0	0	0	0	8	0	0	0	0	0	0
ENSG00000198173	FAM47C	442444	0	0	0	0	0	0	0	0	0	0	0	0	0	0	0	0	0	0	0	0	0	0	0	0	0	0	0	0.1	0	0	0	0	0	0	0	0	0	0	0	0	3	0	0	0	0	0	0
ENSG00000162771	FAM71A	149647	0	0	0	0	0	0	0	0	0	0	0	0	0	0	0.1	0	0	0	0	0	0	0	0	0	0	0	0	0	0	0	0	0	0	0	0	0	0	0	0	0	11	0	0	0	0	0	0
ENSG00000170613	FAM71B	153745	0	0	0	0	0	0	0	0	0	0	0	0	0	0	0	0	0	0	0	0	0	0	0	0	0	0	0	0	0	0	0	0	0	0	0	0	0	0	0	0	26	0	0	0	0	0	0
ENSG00000180219	FAM71C	196472	0	0	0	0	0	0	0	0.1	0.2	0	0	0	0	0	0	0	0	0	0	0	0	0	0	0	0	0	0	0	0	0	0	0	0	0	0	0	0	0	0	0	26	0	0	0	0	0	0
ENSG00000180043	FAM71E2	284418	0	0	0	0	0	0	0	0	0.1	0	0	0	0	0	0	0	0	0	0	0	0	0	0	0	0	0	0	0	0	0	0	0	0	0	0	0	0	0	0	0	17	0	0	0	0	0	0
ENSG00000135248	FAM71F1	84691	0	0.3	0.2	0.1	0	0	0.2	0	0.1	0.2	0	0.1	0	0	0.1	0.1	0	0	0.2	0.2	0	0	0.1	0	0.3	0	0	0.3	0.1	0.2	0	0	0	0	0.1	0.1	0	0	0.2	0	71	0.1	0	0.1	0	0.1	0
ENSG00000183304	FAM9A	171482	0	0	0	0	0	0	0	0	0	0	0	0	0	0	0	0	0	0	0	0	0.1	0	0	0	0	0	0	0	0	0	0	0	0	0	0	0	0	0	0	0	4	0	0	0	0	0	0
ENSG00000163705	FANCD2OS	115795	0	0	0	0	0	0.1	0	0.1	0.1	0	0	0.1	0.1	0	0.1	0	0.1	0	0	0	0	0	0.1	0.1	0	0.1	0	0.1	0.1	0	0	0	0.1	0.1	0	0.1	0.1	0	0	0.1	35	0	0	0.1	0.1	0.1	0
ENSG00000230342	FANCD2P2	101929530	0	0	0	0	0	0	0	0	0	0	0	0	0	0	0	0	0	0	0	0	0	0	0	0	0	0	0	0	0	0	0	0	0	0	0	0	0	0	0	0	0.1	0	0	0	0	0	0
ENSG00000147378	FATE1	89885	0.1	0	0.4	0	0	0.1	0	0	0	0.4	0	0.2	0.1	0.1	0	0.4	0	0.1	0	0	0	0	0.1	0	0	0	0	0.5	0.1	0	0	0	0	0	0	0.1	0	0.1	0	0.1	213	0.3	0	0	0	0	0
ENSG00000204952	FBXO47	494188	0	0	0	0	0	0	0	0	0	0	0	0	0	0	0	0	0	0	0	0	0	0	0	0	0	0	0	0	0	0	0	0	0	0	0	0	0	0	0	0	2	0	0	0	0	0	0
ENSG00000176988	FMR1NB	158521	0	0	0	0	0	0	0	0	0	0	0	0.1	0	0	0.1	0	0	0	0	0	0	0	0	0	0	0	0	0	0	0	0	0	0	0	0	0	0	0	0	0	47	0	0	0	0	0	0
ENSG00000073598	FNDC8	54752	0	0	0	0	0	0	0	0.1	0.1	0.1	0	0	0.1	0	0.1	0.1	0	0	0	0	0	0	0	0	0.1	0.1	0	0	0	0	0	0	0.1	0.1	0	0	0	0	0	0	42	0	0	0	0	0	0
ENSG00000176302	FOXR1	283150	0	0	0	0	0	0	0	0	0	0	0	0	0	0	0	0	0	0	0	0	0	0	0	0	0	0	0	0	0	0	0	0	0	0	0	0	0	0	0	0	4	0	0	0	0	0	0
ENSG00000189299	FOXR2	139628	0	0	0	0	0	0	0	0	0	0	0	0	0	0	0	0	0	0	0	0	0	0	0	0	0	0	0	0	0	0	0	0	0	0	0	0	0	0	0	0	1	0	0	0	0	0	0
ENSG00000189139	FSCB	84075	0	0	0	0	0	0	0	0	0	0	0	0	0	0	0	0	0	0	0	0	0	0	0	0	0	0	0	0	0	0	0	0	0	0	0	0	0	0	0	0	28	0	0	0	0	0	0
ENSG00000106328	FSCN3	29999	0	0	0	0.1	0	0.1	0	0.4	0.4	0.1	0.1	0.1	0.1	0.1	0.1	0	0.1	0	0	0	0	0.1	0.1	0	0.1	0.1	0	0.1	0.1	0	0.1	0	0.1	0.1	0	0.1	0.1	0.1	0	0.1	58	0.1	0.1	0.1	0.1	0.1	0.1
ENSG00000243048	FTH1P18	441490	0	0	0	0	0	0	0	0	0	0	0	0	0	0	0	0	0	0	0	0	0	0	0	0	0	0	0	0	0	0	0	0	0	0	0	0	0	0	0	0	5	0	0	0	0	0	0
ENSG00000132446	FTHL17	53940	0	0	0	0	0	0	0	0	0	0	0	0	0	0	0	0	0	0	0	0	0	0	0	0	0	0	0	0	0	0	0	0	0	0	0	0	0	0	0	0	3	0	0	0	0	0	0
ENSG00000181867	FTMT	94033	0	0	0	0	0	0	0	0	0	0	0	0	0	0	0	0	0	0	0	0	0	0	0	0	0	0	0	0	0	0	0	0	0	0	0	0	0	0	0	0	44	0	0	0	0	0	0
ENSG00000130383	FUT5	2527	0	0	0	0	0	0	0	0	0	0	0	0	0	0	0	0	0	0	0	0	0	0	0	0	0	0	0	0	0	0	0	0	0	0	0	0	0	0	0	0	0.1	0	0	0	0	0	0
ENSG00000183185	GABRR3	200959	0	0	0	0	0	0	0	0	0	0	0	0	0	0	0	0	0	0	0	0	0	0	0	0	0	0	0	0	0	0	0	0	0	0	0	0	0	0	0	0	0.1	0	0	0	0	0	0
ENSG00000205777	GAGE1	2543	0	0	0	0	0	0	0	0	0	0	0	0	0	0	0	0	0	0	0	0	0	0	0	0	0	0	0	0	0	0	0	0	0	0	0	0	0	0	0	0	1	0	0	0	0	0	0
ENSG00000236362	GAGE12F	100008586	0	0	0	0	0	0	0	0	0	0	0	0	0	0	0	0	0	0	0	0	0	0	0	0	0	0	0	0	0	0	0	0	0	0	0	0	0	0	0	0	0.8	0	0	0	0	0	0
ENSG00000224902	GAGE12H	729442	0	0	0	0	0	0	0	0	0	0	0	0	0	0	0	0	0	0	0	0	0	0	0	0	0	0	0	0	0	0	0	0	0	0	0	0	0	0	0	0	5	0	0	0	0	0	0
ENSG00000224659	GAGE12J	729396	0	0	0	0	0	0	0	0	0	0	0	0	0	0	0	0	0	0	0	0	0	0	0	0	0	0	0	0	0	0	0	0	0	0	0	0	0	0	0	0	4	0	0	0	0	0	0
ENSG00000274274	GAGE13	645051	0	0	0	0	0	0	0	0	0	0	0	0	0	0	0	0	0	0	0	0	0	0	0	0	0	0	0	0	0	0	0	0	0	0	0	0	0	0	0	0	4	0	0	0	0	0	0
ENSG00000189064	GAGE2A	729447	0	0	0	0	0	0	0	0	0	0	0	0	0	0	0	0	0	0	0	0	0	0	0	0	0	0	0	0	0	0	0	0	0	0	0	0	0	0	0	0	27	0	0	0	0	0	0
ENSG00000275113	GAGE2E	26749	0	0	0	0	0	0	0	0	0	0	0	0	0	0	0	0	0	0	0	0	0	0	0	0	0	0	0	0	0	0	0	0	0	0	0	0	0	0	0	0	0.1	0	0	0	0	0	0
ENSG00000105679	GAPDHS	26330	0	0	0	0	0	0	0	0	0.1	0	0	0	0	0	0.1	0	0	0	0	0	0	0	0.1	0	0.1	0	0	0	0	0	0	0	0.3	0.3	0	0.1	0	0	0	0	91	0	0	0	0	0	0
ENSG00000159224	GIP	2695	0	0	0	0	0	0	0	0	0	0	0	0	0	0	0	0	0	0	0	0	0	0	0	0	0	0	0	0	0	0	0	0	0	0	0	0	0	0	0	0	0.5	0	0	0	0	0	0
ENSG00000135355	GJA10	84694	0	0	0	0	0	0	0	0	0	0	0	0	0	0	0	0	0	0	0	0	0	0	0	0	0	0	0	0	0	0	0	0	0	0	0	0	0	0	0	0	0.3	0	0	0	0	0	0
ENSG00000121634	GJA8	2703	0	0	0	0	0	0	0	0	0	0	0	0	0	0	0	0	0	0	0	0	0	0	0	0	0	0	0	0	0	0	0	0	0	0	0	0	0	0	0	0	6	0	0	0	0	0	0
ENSG00000196475	GK2	2712	0	0	0	0	0	0	0	0	0	0	0	0	0	0	0	0	0	0	0	0	0	0	0	0	0	0	0	0	0	0	0	0	0	0	0	0	0	0	0	0	56	0	0	0	0	0	0
ENSG00000204007	GLT6D1	360203	0	0	0	0	0	0	0	0	0	0	0	0	0	0	0	0	0	0	0	0	0	0	0	0	0	0	0	0	0	0	0	0	0	0	0	0	0	0	0	0	2	0	0	0	0	0	0
ENSG00000159289	GOLGA6A	342096	0	0	0	0	0	0	0	0.1	0.1	0	0	0	0	0	0.1	0	0	0	0	0	0.1	0	0	0	0	0	0	0	0	0	0	0	0	0	0	0	0	0	0	0	4	0	0	0	0	0	0
ENSG00000215186	GOLGA6B	55889	0	0	0	0	0	0	0	0	0	0	0	0	0	0	0	0	0	0	0	0	0	0	0	0	0	0	0	0	0	0	0	0	0	0	0	0	0	0	0	0	2	0	0	0	0	0	0
ENSG00000167195	GOLGA6C	653641	0	0	0	0	0	0	0	0	0	0	0	0	0	0	0	0	0	0	0	0	0	0	0	0	0	0	0	0	0	0	0	0	0	0	0	0	0	0	0	0	0.4	0	0	0	0	0	0
ENSG00000273976	GOLGA6L1	283767	0	0	0	0	0	0	0	0	0	0	0	0	0	0	0	0	0	0	0	0	0	0	0	0	0	0	0	0	0	0	0	0	0	0	0	0	0	0	0	0	2	0	0	0	0	0	0
ENSG00000174450	GOLGA6L2	283685	0.1	0	0	0	0	0	0	0	0	0	0	0	0	0	0	0	0	0	0	0	0	0	0	0	0	0	0	0	0	0	0	0	0	0	0	0	0	0	0	0	54	0	0	0	0	0	0
ENSG00000277865	GOLGA6L22	440243	0	0	0	0	0	0	0	0	0	0	0	0	0	0	0	0	0	0	0	0	0	0	0	0	0	0	0	0	0	0	0	0	0	0	0	0	0	0	0	0	4	0	0	0	0	0	0
ENSG00000277322	GOLGA6L6	727832	0	0	0	0	0	0	0	0	0	0	0	0	0	0	0	0	0	0	0	0	0	0	0	0	0	0	0	0	0	0	0	0	0	0	0	0	0	0	0	0	2	0	0	0	0	0	0
ENSG00000169154	GOT1L1	137362	0	0	0	0	0	0	0	0	0	0	0	0	0	0.1	0.1	0	0.1	0	0	0	0	0	0	0	0	0.4	0	0	0	0	0.1	0	0	0	0	0	0	0	0	0	10	0	0	0	0	0.1	0
ENSG00000120436	GPR31	2853	0	0	0	0	0	0	0	0	0	0	0	0	0	0	0	0	0	0	0	0	0	0	0	0	0	0	0	0	0	0	0	0	0	0	0	0	0	0	0	0	0.1	0	0	0	0	0	0
ENSG00000142511	GPR32	2854	0	0	0	0	0	0	0	0	0	0	0	0	0	0	0	0	0	0	0	0	0	0	0	0	0	0	0	0	0	0	0	0	0	0	0	0	0	0	0	0	0.1	0	0	0	0	0	0
ENSG00000224586	GPX5	2880	0	0	0	0	0	0	0	0	0	0	0	0	0	0	0	0	0	0	0	0	0	0	0	0	0	0	0	0	0	0	0	0	0	0	0	0	0	0	0	0	2	0	0	0	0	0	0
ENSG00000198704	GPX6	257202	0	0	0	0	0	0	0	0	0	0	0	0	0	0	0	0	0	0	0	0	0	0	0	0	0	0	0	0	0	0	0	0	0	0	0	0	0	0	0	0	0.2	0	0	0	0	0	0
ENSG00000215203	GRXCR1	389207	0	0	0	0	0	0	0	0	0	0	0	0	0	0	0	0	0	0	0	0	0	0	0	0	0	0	0	0	0	0	0	0	0	0	0	0	0	0	0	0	0.2	0	0	0	0	0	0
ENSG00000063515	GSC2	2928	0	0	0	0	0	0	0	0	0	0	0	0	0	0	0	0	0	0	0	0	0	0	0	0	0	0	0	0	0	0	0	0	0	0	0	0	0	0	0	0	2	0	0	0	0	0	0
ENSG00000182793	GSTA5	221357	0	0	0	0	0	0	0	0	0	0	0	0	0	0	0	0	0	0	0	0	0	0	0	0	0	0	0	0	0	0	0	0	0	0	0	0	0	0	0	0	0.1	0	0	0	0	0	0
ENSG00000170627	GTSF1	121355	0	0.1	0	0.1	0	0.1	0.1	0	0	0.1	0.1	0	0.1	0.1	0.1	0	0	0	0.1	0.1	0	0.2	0.1	0.1	0.1	0	0	0	0.2	0.1	0.6	0	0	0	0.1	0.9	0.1	0.1	0.1	0.3	55	0	0.2	0	0.2	0.8	0.1
ENSG00000124196	GTSF1L	149699	0	0	0	0	0	0	0	0	0	0	0	0	0	0	0	0	0	0	0	0	0	0	0	0	0	0	0	0	0	0	0	0	0	0	0	0.4	0	0	0	0.1	172	0	0	0	0	0	0
ENSG00000187166	H1FNT	341567	0.3	0.2	0.3	0.1	0.1	0.1	0.1	0.3	0.6	0.5	0.1	0.2	0.1	0.1	0.3	0.3	0.1	0	0.2	0.2	0	0.2	0.1	0	0.2	0.6	0.1	0.2	0.2	0.2	0.2	0.2	0.1	0.1	0.2	0.2	0.1	0.1	0.2	0.2	178	0.2	0.2	0.4	0.1	0.4	0.2
ENSG00000178804	H1FOO	132243	0	0	0	0	0	0	0	0	0	0	0	0	0	0	0	0	0	0	0	0	0	0	0	0	0	0	0	0	0	0	0	0	0	0	0	0	0	0	0	0	4	0	0	0	0	0	0
ENSG00000274183	H2AFB1	474382	0	0	0	0	0	0	0	0	0	0	0	0	0	0	0	0	0	0	0	0	0	0	0	0	0	0	0	0	0	0	0	0	0	0	0	0	0	0	0	0	1	0	0	0	0	0	0
ENSG00000277745	H2AFB3	83740	0	0	0	0	0	0	0	0	0	0	0	0	0	0	0	0	0	0	0	0	0	0	0	0	0	0	0	0	0	0	0	0	0	0	0	0.1	0	0	0	0	3	0	0	0	0	0	0
ENSG00000123569	H2BFWT	158983	0	0	0	0	0	0	0	0	0	0	0	0	0	0	0	0	0	0	0	0	0	0	0	0	0	0	0	0	0	0	0	0	0	0	0	0	0	0	0	0	0.6	0	0	0	0	0	0
ENSG00000112273	HDGFL1	154150	0	0	0	0	0	0	0	0	0	0.1	0	0	0	0	0	0	0	0	0	0	0	0	0	0	0	0	0	0.2	0	0	0	0	0	0	0	0	0	0	0	0	83	0	0	0	0	0	0
ENSG00000173673	HES3	390992	0	0	0	0	0	0	0	0	0	0	0	0	0	0	0	0	0	0	0	0	0	0	0	0	0	0	0	0	0	0	0	0	0	0	0	0	0	0	0	0	0.2	0	0	0	0	0	0
ENSG00000124610	HIST1H1A	3024	0	0	0	0	0	0	0	0	0	0	0	0	0	0	0	0	0	0	0	0	0	0	0	0	0	0	0	0	0	0	0	0	0	0	0	0	0	0	0	0	0.2	0	0	0	0	0	0
ENSG00000187475	HIST1H1T	3010	0	0	0	0	0	0	0	0	0	0	0	0	0	0	0	0	0	0	0	0	0	0	0	0	0	0	0	0	0	0	0	0	0	0	0	0	0	0	0	0	0.9	0	0	0	0	0	0
ENSG00000164508	HIST1H2AA	221613	0	0	0	0	0	0	0	0	0	0	0	0.4	0	0	0	0	0	0	0	0	0	0	0	0	0	0	0	0	0	0	0	0	0	0	0	0	0	0	0	0	6	0	0	0	0	0	0
ENSG00000146047	HIST1H2BA	255626	0	0	0	0	0	0	0	0	0	0	0	0.1	0	0	0	0	0	0	0	0	0	0	0	0	0	0	0	0	0	0	0	0	0	0	0	0	0	0	0	0	7	0	0	0	0	0	0
ENSG00000276410	HIST1H2BB	3018	0	0	0	0	0	0	0	0	0	0	0	0	0	0	0	0	0	0	0	0	0	0	0	0	0	0	0	0	0	0	0	0	0	0	0	0	0	0	0	0.1	1	0	0	0	0	0	0
ENSG00000197153	HIST1H3J	8356	0	0	0	0	0	0	0	0	0	0	0	0	0	0	0	0	0	0	0	0	0	0	0	0	0	0	0	0	0	0	0	0	0	0	0	0	0	0	0	0	0.1	0	0	0	0	0	0
ENSG00000274618	HIST1H4F	8361	0	0	0	0	0	0	0	0	0	0	0	0	0	0	0	0	0	0	0	0	0	0	0	0	0	0	0	0	0	0	0	0	0	0	0	0	0	0	0	0	0.2	0	0	0	0	0	0
ENSG00000226030	HLA-DQB3	3121	0	0	0	0	0	0	0	0	0	0	0	0	0	0	0	0	0	0	0	0	0	0	0	0	0	0	0	0	0	0	0	0	0	0	0	0	0	0	0	0	0.1	0	0	0	0	0	0
ENSG00000176256	HMGB4	127540	0	0	0	0	0	0	0	0	0	0	0	0	0	0	0	0	0	0	0	0	0	0	0	0	0	0	0	0	0	0	0	0	0	0	0	0	0	0	0	0	188	0	0	0	0	0	0
ENSG00000158497	HMHB1	57824	0	0	0	0	0	0	0	0	0	0	0	0	0	0	0	0	0	0	0	0	0	0	0	0	0	0	0	0	0	0	0	0	0	0	0	0	0	0	0	0	0.6	0	0	0	0	0	0
ENSG00000179172	HNRNPCL1	343069	0	0	0	0	0	0	0	0	0	0	0	0	0	0	0	0	0	0	0	0	0	0	0	0	0	0	0	0	0	0	0	0	0	0	0	0	0	0	0	0	0.1	0	0	0	0	0	0
ENSG00000179412	HNRNPCL4	101060301	0	0	0	0	0	0	0	0	0	0	0	0	0	0	0	0	0	0	0	0	0	0	0	0	0	0	0	0	0	0	0	0	0	0	0	0	0	0	0	0	0.1	0	0	0	0	0	0
ENSG00000176635	HORMAD2	150280	0	0.1	0	0	0	0	0.2	0	0.1	0.1	0	0	0	0	0	0.1	0	0	0.1	0.1	0.2	0	0	0	0.1	0	0	0	0	0.1	0	0	0	0	0.1	0	0	0	0.1	0	15	0	0	0	0	0	0
ENSG00000176160	HSF5	124535	0	0	0	0	0	0	0	0.1	0.1	0	0	0	0	0	0	0	0	0	0	0	0	0	0	0	0	0	0	0	0	0	0	0	0	0	0	0.2	0	0	0	0.1	25	0	0	0	0	0	0
ENSG00000268738	HSFX2	100130086	0	0	0	0	0	0	0	0	0	0	0	0	0	0	0	0	0	0	0	0	0	0	0	0	0	0	0	0	0	0	0	0	0	0	0	0	0	0	0	0	0.1	0	0	0	0	0	0
ENSG00000187516	HYPM	25763	0	0	0	0	0	0	0	0	0	0	0	0	0	0	0	0	0	0	0	0	0	0	0	0	0	0	0	0	0	0	0	0	0	0	0	0	0	0	0	0	30	0	0	0	0	0	0
ENSG00000128322	IGLL1	3543	0	0.1	0	0	0	0	0.1	0.1	0.1	0.1	0	0.1	0.1	0	0.1	0	0	0	0	0	0	0	0.1	0	0.1	0.1	0	0.1	0	0.1	0	0	0	0	0	0.2	0	0	0	0	17	0	0	0	0	0	0
ENSG00000169194	IL13	3596	0	0	0	0	0	0	0	0.1	0.1	0.1	0	0	0	0	0.1	0	0	0	0	0	0	0	0	0	0	0	0	0	0	0	0	0.1	0	0	0	0	0	0	0	0	16	0	0	0	0	0	0
ENSG00000112116	IL17F	112744	0	0	0	0	0	0	0	0	0	0	0	0	0	0	0	0	0	0	0	0	0	0	0	0	0	0	0	0	0	0	0	0	0	0	0	0	0	0	0	0	0.7	0	0	0	0	0	0
ENSG00000138684	IL21	59067	0	0	0	0	0	0	0	0	0	0	0	0	0	0	0	0	0	0	0	0	0	0	0	0	0	0	0	0	0	0	0	0	0	0	0	0	0	0	0	0	0.4	0	0	0	0	0	0
ENSG00000164399	IL3	3562	0	0	0	0	0	0	0	0	0	0	0	0	0	0	0	0	0	0	0	0	0	0	0	0	0	0	0	0	0	0	0	0	0	0	0	0	0	0	0	0	0.2	0	0	0	0	0	0
ENSG00000204671	IL31	386653	0	0	0	0	0	0	0	0	0	0	0	0	0	0	0	0	0	0	0	0	0	0	0	0	0	0	0	0	0	0	0	0	0	0	0	0	0	0	0	0	0.2	0	0	0	0	0	0
ENSG00000278685	IQCA1L	392843	0	0	0	0	0	0	0	0	0	0	0	0	0	0	0.1	0	0	0	0	0	0	0	0	0	0	0	0	0	0	0	0	0.1	0	0	0	0	0	0	0	0	7	0	0	0	0	0	0
ENSG00000173389	IQCF1	132141	0	0	0	0	0	0.1	0.1	0.3	0.4	0.1	0.1	0	0.2	0	0.1	0	0	0	0	0	0	0	0	0	0.1	0.2	0	0.1	0.1	0.1	0	0	0	0	0	0	0	0	0	0	86	0	0	0	0	0	0.1
ENSG00000184345	IQCF2	389123	0	0	0	0	0	0	0	0	0	0	0	0	0	0	0	0	0	0	0	0	0	0	0	0	0	0	0	0	0	0	0	0	0	0	0	0	0	0	0	0	62	0	0	0	0	0	0
ENSG00000229972	IQCF3	401067	0	0	0.1	0	0	0	0	0	0	0.2	0	0	0	0	0	0.1	0	0	0	0	0	0	0	0	0	0	0	0	0	0	0	0	0	0	0	0	0	0	0	0	23	0	0	0	0	0	0
ENSG00000214681	IQCF5	389124	0	0	0	0	0	0	0	0	0	0	0	0	0	0	0	0	0	0	0	0	0	0	0	0	0	0	0	0	0	0	0	0	0	0	0	0	0	0	0	0	19	0	0	0	0	0	0
ENSG00000214686	IQCF6	440956	0	0	0	0	0	0	0	0	0	0	0	0.1	0	0	0	0	0	0	0	0	0	0	0	0	0	0	0	0	0	0	0	0	0	0	0	0	0.1	0	0	0	14	0	0	0	0	0	0
ENSG00000124449	IRGC	56269	0	0	0	0	0	0	0	0.1	0.1	0.1	0	0	0	0	0	0.1	0	0	0	0	0	0	0	0	0.1	0	0	0	0	0.1	0	0	0	0	0	0	0	0	0	0	121	0	0	0	0	0	0
ENSG00000205442	IZUMO3	100129669	0	0	0	0	0	0	0	0	0	0	0	0	0	0	0	0	0	0	0	0	0	0	0	0	0	0	0	0	0	0	0	0	0	0	0	0	0	0	0	0	8	0	0	0	0	0	0
ENSG00000143105	KCNA10	3744	0	0	0	0	0	0	0	0	0	0	0	0	0	0	0	0	0	0	0	0	0	0	0	0	0	0	0	0	0	0	0	0	0	0	0	0	0	0	0	0	0.3	0	0	0	0	0	0
ENSG00000215262	KCNU1	157855	0	0	0	0	0	0	0	0	0	0	0	0	0	0	0	0	0	0	0	0	0	0	0	0	0	0	0	0	0	0	0	0	0	0	0	0	0	0	0	0	5	0	0	0	0	0	0
ENSG00000141200	KIF2B	84643	0	0	0	0	0	0	0	0	0	0	0	0	0	0	0	0	0	0	0	0	0	0	0	0	0	0	0	0	0	0	0	0	0	0	0	0	0	0	0	0	66	0	0	0	0	0	0
ENSG00000226650	KIF4B	285643	0	0	0	0	0	0	0	0	0	0	0	0	0	0	0	0	0	0	0	0	0	0	0	0	0	0	0	0	0	0	0	0	0	0	0	0	0	0	0	0	2	0	0	0	0	0	0
ENSG00000186393	KRT26	353288	0	0	0	0	0	0	0	0	0	0	0	0	0	0	0	0	0	0	0	0	0	0	0	0	0	0	0	0	0	0	0	0	0	0	0	0	0	0	0	0	0.5	0	0	0	0	0	0
ENSG00000173908	KRT28	162605	0	0	0	0	0	0	0	0	0	0	0	0	0	0	0	0	0	0	0	0	0	0	0	0	0	0	0	0	0	0	0	0	0	0	0	0	0	0	0	0	0.2	0	0	0	0	0	0
ENSG00000161850	KRT82	3888	0	0	0	0	0	0	0	0	0	0	0	0	0	0	0	0	0	0	0	0	0	0	0	0	0	0	0	0	0	0	0	0	0	0	0	0	0	0	0	0	0.1	0	0	0	0	0	0
ENSG00000215455	KRTAP10-1	386677	0	0	0	0	0	0	0	0	0	0	0	0	0	0	0	0	0	0	0	0	0	0	0	0	0	0	0	0	0	0	0	0	0	0	0	0	0	0	0	0	0.1	0	0	0	0	0	0
ENSG00000189169	KRTAP10-12	386685	0	0	0	0	0	0	0	0	0	0	0	0	0	0	0	0	0	0	0	0	0	0	0	0	0	0	0	0	0	0	0	0	0	0	0	0	0	0	0	0	0.1	0	0	0	0	0	0
ENSG00000205445	KRTAP10-2	386679	0	0	0	0	0	0	0	0	0	0	0	0	0	0	0	0	0	0	0	0	0	0	0	0	0	0	0	0	0	0	0	0	0	0	0	0	0	0	0	0	0.1	0	0	0	0	0	0
ENSG00000188155	KRTAP10-6	386674	0	0	0	0	0	0	0	0	0	0	0	0	0	0	0	0	0	0	0	0	0	0	0	0	0	0	0	0	0	0	0	0	0	0	0	0	0	0	0	0	0.1	0	0	0	0	0	0
ENSG00000272804	KRTAP10-7	386675	0	0	0	0	0	0	0	0	0	0	0	0	0	0	0	0	0	0	0	0	0	0	0	0	0	0	0	0	0	0	0	0	0	0	0	0	0	0	0	0	0.1	0	0	0	0	0	0
ENSG00000212933	KRTAP12-4	386684	0	0	0	0	0	0	0	0	0	0	0	0	0	0	0	0	0	0	0	0	0	0	0	0	0	0	0	0	0	0	0	0	0	0	0	0	0	0	0	0	0.1	0	0	0	0	0	0
ENSG00000198390	KRTAP13-1	140258	0	0	0	0	0	0	0	0	0	0	0	0	0	0	0	0	0	0	0	0	0	0	0	0	0	0	0	0	0	0	0	0	0	0	0	0	0	0	0	0	0.2	0	0	0	0	0	0
ENSG00000206102	KRTAP19-8	728299	0	0	0	0	0	0	0	0	0	0	0	0	0	0	0	0	0	0	0	0	0	0	0	0	0	0	0	0	0	0	0	0	0	0	0	0	0	0	0	0	0.5	0	0	0	0	0	0
ENSG00000184032	KRTAP20-2	337976	0	0	0	0	0	0	0	0	0	0	0	0	0	0	0	0	0	0	0	0	0	0	0	0	0	0	0	0	0	0	0	0	0	0	0	0	0	0	0	0	0.1	0	0	0	0	0	0
ENSG00000187005	KRTAP21-1	337977	0	0	0	0	0	0	0	0	0	0	0	0	0	0	0	0	0	0	0	0	0	0	0	0	0	0	0	0	0	0	0	0	0	0	0	0	0	0	0	0	0.1	0	0	0	0	0	0
ENSG00000187026	KRTAP21-2	337978	0	0	0	0	0	0	0	0	0	0	0	0	0	0	0	0	0	0	0	0	0	0	0	0	0	0	0	0	0	0	0	0	0	0.1	0	0	0	0	0	0	1	0	0	0	0	0	0
ENSG00000197683	KRTAP26-1	388818	0	0	0	0	0	0	0	0	0	0	0	0	0	0	0	0	0	0	0	0	0	0	0	0	0	0	0	0	0	0	0	0	0	0	0	0	0	0	0	0	0.1	0	0	0	0	0	0
ENSG00000183640	KRTAP8-1	337879	0	0	0	0	0	0	0	0	0	0	0	0	0	0	0	0	0	0	0	0	0	0	0	0	0	0	0	0	0	0	0	0	0	0	0	0	0	0	0	0	0.1	0	0	0	0	0	0
ENSG00000215906	LACTBL1	646262	0	0	0	0	0	0	0	0	0	0	0	0	0	0	0	0	0	0	0	0	0	0	0	0	0	0	0	0	0	0	0	0	0	0	0	0	0	0	0	0	0.4	0	0	0	0	0	0
ENSG00000167531	LALBA	3906	0	0	0	0	0	0	0	0	0	0	0	0	0	0	0	0	0	0	0	0	0	0	0	0	0	0	0	0	0	0	0	0	0	0	0	0	0	0	0	0	1	0	0	0	0	0	0
ENSG00000244057	LCE3C	353144	0	0	0	0	0	0	0	0	0	0	0	0	0	0	0	0	0	0	0	0	0	0	0	0	0	0	0	0	0	0	0	0	0	0	0	0	0	0	0	0	0.1	0	0	0	0	0	0
ENSG00000166796	LDHC	3948	0.1	0	0	0	0	0.1	0.1	0	0	0	0	0.1	0	0	0	0	0	0	0	0	0	0	0	0	0	0	0	0.1	0	0	0	0	0.1	0.1	0	0	0	0	0	0	136	0	0	0	0	0.1	0
ENSG00000203784	LELP1	149018	0	0	0	0	0	0	0	0	0	0	0	0.1	0.1	0	0.1	0	0	0	0	0	0	0	0.1	0	0	0	0	0	0.1	0	0	0	0	0.1	0	0	0	0	0	0	770	0	0	0	0	0.1	0
ENSG00000188585	LINC00083	400797	0	0	0	0	0	0	0	0	0	0	0	0	0	0	0	0	0	0	0	0	0	0	0	0	0	0	0	0	0	0	0	0	0	0	0	0	0	0	0	0	1	0	0	0	0	0	0
ENSG00000148602	LRIT1	26103	0	0	0	0	0	0	0	0	0	0	0	0	0	0	0	0	0	0	0	0	0	0	0	0	0	0	0	0	0	0	0	0	0	0	0	0	0	0	0	0	6	0	0	0	0	0	0
ENSG00000162763	LRRC52	440699	0	0	0	0	0	0	0	0	0	0	0	0	0	0	0	0	0	0.1	0	0	0	0	0	0	0	0	0	0.1	0	0	0	0	0	0	0	0	0	0	0	0	15	0	0	0	0	0	0
ENSG00000205858	LRRC72	100506049	0	0	0	0	0	0	0	0	0.1	0.1	0	0	0	0	0	0	0	0	0	0	0	0	0	0	0	0	0	0	0	0	0	0	0	0	0	0	0	0	0	0	2	0	0	0	0	0	0
ENSG00000100565	LRRC74A	145497	0	0	0	0	0	0.1	0	0	0	0	0	0	0	0	0.1	0	0	0	0	0	0	0.1	0.1	0	0	0	0.2	0	0	0	0	0	0	0	0.1	0.2	0	0	0	0	13	0	0	0.1	0	0	0
ENSG00000102021	LUZP4	51213	0	0	0	0	0	0	0	0	0	0	0	0	0	0	0	0	0	0	0	0	0	0	0	0	0	0	0	0	0	0	0	0	0	0	0	0	0	0	0	0	4	0	0	0	0	0	0
ENSG00000273111	LYPD4	147719	0	0	0	0	0	0	0	0	0	0	0	0	0	0	0	0	0	0	0	0	0	0	0	0	0	0	0	0	0	0	0	0	0	0	0	0	0	0	0	0	85	0	0	0	0	0	0
ENSG00000120563	LYZL1	84569	0	0	0	0	0	0	0	0	0	0	0	0	0	0	0.1	0	0	0	0	0	0.1	0	0	0	0	0	0	0	0	0	0	0	0	0	0	0	0	0	0	0	28	0	0	0	0	0	0
ENSG00000151033	LYZL2	119180	0	0	0	0	0	0	0	0	0	0	0	0	0	0	0	0	0	0	0	0	0	0	0	0	0	0	0	0	0	0	0	0	0	0	0	0	0	0	0	0	54	0	0	0	0	0	0
ENSG00000157093	LYZL4	131375	0	0.3	0.4	0	0	0	0	0	0	0.4	0	0	0	0	0	0.3	0	0	0.2	0	0	0	0	0	0.1	0	0	0	0	0	0	0	0	0	0	0.1	0	0	0	0	41	0	0	0	0	0	0
ENSG00000275722	LYZL6	57151	0	0	0	0	0	0	0	0	0	0	0	0	0	0	0	0	0	0	0	0	0	0	0	0	0	0	0	0	0	0	0	0	0	0	0	0	0	0	0	0	39	0	0	0	0	0	0
ENSG00000198681	MAGEA1	4100	0	0	0	0	0	0	0	0	0	0	0	0	0	0	0	0	0	0	0	0	0	0	0	0	0	0	0	0	0	0	0	0	0	0	0	0	0	0	0	0	4	0	0	0	0	0	0
ENSG00000185247	MAGEA11	4110	0	0	0	0	0	0	0	0	0	0	0	0	0	0	0	0	0	0	0	0	0	0	0	0.1	0	0	0	0	0	0	0	0	0	0	0	0	0	0	0	0	3	0	0	0	0	0	0
ENSG00000221867	MAGEA3	4102	0	0	0	0	0	0	0	0	0	0	0	0	0	0	0	0	0	0	0	0	0	0	0	0	0	0	0	0	0	0	0	0	0	0	0	0	0	0	0	0	5	0	0	0	0	0	0
ENSG00000147381	MAGEA4	4103	0	0	0	0	0	0	0	0	0	0	0	0	0	0	0	0	0	0	0	0	0	0	0	0	0	0	0	0	0	0	0	0	0	0	0	0	0	0	0	0	11	0	0	0	0	0	0
ENSG00000197172	MAGEA6	4105	0	0	0	0	0	0	0	0	0	0	0	0	0	0	0	0	0	0	0	0	0	0	0	0	0	0	0	0	0	0	0	0	0	0	0	0	0	0	0	0	5	0	0	0	0	0	0
ENSG00000267978	MAGEA9B	728269	0	0	0	0	0	0	0	0	0	0	0	0	0	0	0	0	0	0	0	0	0	0	0	0	0	0	0	0	0	0	0	0	0	0	0	0	0	0	0	0	1	0	0	0	0	0	0
ENSG00000214107	MAGEB1	4112	0	0	0	0	0	0	0	0	0	0	0	0	0	0	0	0	0	0	0	0	0	0	0	0	0	0	0	0	0	0	0	0	0	0	0	0	0	0	0	0	13	0	0	0	0	0	0
ENSG00000189023	MAGEB16	139604	0	0	0	0	0	0	0	0	0	0	0	0	0	0	0	0	0	0	0	0	0	0	0	0	0	0	0	0	0	0	0	0	0	0	0	0	0	0	0	0	2	0	0	0	0	0	0
ENSG00000176774	MAGEB18	286514	0	0	0	0	0	0	0	0	0	0	0	0	0	0	0	0	0	0	0	0	0	0	0	0	0	0	0	0	0	0	0	0	0	0	0	0	0	0	0	0	0.6	0	0	0	0	0	0
ENSG00000099399	MAGEB2	4113	0	0	0	0	0	0	0	0	0	0	0	0	0	0	0	0	0	0	0	0	0	0	0	0	0	0	0	0	0	0	0	0	0	0	0	0	0	0	0	0	21	0	0	0	0	0	0
ENSG00000198798	MAGEB3	4114	0	0	0	0	0	0	0	0	0	0	0	0	0	0	0	0	0	0	0	0	0	0	0	0	0	0	0	0	0	0	0	0	0	0	0	0	0	0	0	0	4	0	0	0	0	0	0
ENSG00000120289	MAGEB4	4115	0	0	0	0	0	0	0	0	0	0	0	0	0	0	0	0	0	0	0	0	0	0	0	0	0	0	0	0	0	0	0	0	0	0	0	0	0	0	0	0	7	0	0	0	0	0	0
ENSG00000188408	MAGEB5	347541	0	0	0	0	0	0	0	0	0	0	0	0	0	0	0	0	0	0	0	0	0	0	0	0	0	0	0	0	0	0	0	0	0	0	0	0	0	0	0	0	0.7	0	0	0	0	0	0
ENSG00000176746	MAGEB6	158809	0	0	0	0	0	0	0	0	0	0	0	0	0	0	0	0	0	0	0	0	0	0	0	0	0	0	0	0	0	0	0	0	0	0	0	0	0	0	0	0	3	0	0	0	0	0	0
ENSG00000155495	MAGEC1	9947	0	0	0	0	0	0	0	0	0	0	0	0	0	0	0	0	0	0	0	0	0	0	0	0	0	0	0	0	0	0	0	0	0	0	0	0	0	0	0	0	7	0	0	0	0	0	0
ENSG00000046774	MAGEC2	51438	0	0	0	0	0	0	0	0	0	0	0	0	0	0	0	0	0	0	0	0	0	0	0	0	0	0	0	0	0	0	0	0	0	0	0	0	0	0	0	0	18	0	0	0	0	0	0
ENSG00000170948	MBD3L1	85509	0	0	0	0	0	0	0	0	0	0	0	0	0	0	0.1	0	0	0	0	0	0	0	0	0	0	0	0.1	0	0	0	0	0	0	0	0	0	0	0	0	0	18	0	0	0	0	0	0
ENSG00000182315	MBD3L3	653657	0	0	0	0	0	0	0	0	0	0	0	0	0	0	0	0	0	0	0	0	0	0	0	0	0	0	0	0	0	0	0	0	0	0	0	0	0	0	0	0	0.1	0	0	0	0	0	0
ENSG00000205301	MGAT4D	152586	0	0	0	0	0	0	0	0	0	0	0	0	0	0	0	0	0	0	0	0	0	0	0	0	0	0	0	0	0	0	0	0	0	0	0	0	0	0	0	0	4	0	0	0	0	0	0
ENSG00000114487	MORC1	27136	0	0	0	0	0	0	0	0	0	0	0	0	0	0	0	0	0	0	0.1	0.1	0	0	0	0	0	0	0	0.2	0	0	0	0	0	0	0.1	0	0	0	0	0	7	0	0	0	0	0.1	0
ENSG00000238205	MPC1L	347411	0	0	0	0	0	0	0	0	0	0	0	0	0	0	0	0	0	0	0	0	0	0	0	0	0	0	0	0	0	0	0	0	0	0	0	0	0	0	0	0	26	0	0	0	0	0	0
ENSG00000182170	MRGPRG	386746	0	0	0	0	0	0	0	0	0	0	0	0	0	0	0	0	0	0	0	0	0	0	0	0	0	0	0	0	0	0	0	0	0	0	0	0	0	0	0	0	0.5	0	0	0	0	0	0
ENSG00000171495	MROH2B	133558	0.1	0	0	0	0.1	0	0	0	0	0	0.1	0.1	0	0.1	0.1	0	0.1	0	0	0	0.1	0.1	0	0	0	0.2	0	0	0	0	0.1	0	0	0	0	0.1	0	0	0	0.1	18	0	0	0	0	0.1	0.1
ENSG00000204979	MS4A13	503497	0	0	0	0	0	0	0	0	0	0	0	0	0	0	0	0	0	0	0	0	0	0	0	0	0	0	0	0	0	0	0	0	0	0	0	0	0	0	0	0	2	0	0	0	0	0	0
ENSG00000214782	MS4A18	728588	0	0	0	0	0	0	0	0	0	0	0	0	0	0	0	0	0	0	0	0	0	0	0	0	0	0	0	0	0	0	0	0	0	0	0	0	0	0	0	0	0.6	0	0	0	0	0	0
ENSG00000166930	MS4A5	64232	0	0	0	0	0	0	0	0	0	0	0	0	0	0	0	0	0	0	0	0	0	0	0	0	0	0	0	0	0	0	0	0	0	0	0	0	0	0	0	0	27	0	0	0	0	0	0
ENSG00000166926	MS4A6E	245802	0	0	0	0.1	0	0.1	0	0	0	0	0.1	0	0	0	0.1	0	0	0	0	0	0	0.3	0.2	0	0	0	0	0	0	0	0	0	0	0	0	2	0	0.6	0	0	46	0	0	0	0	0.1	0
ENSG00000253506	NACA2	342538	0	0	0	0	0	0	0	0	0	0	0	0	0	0	0	0	0	0	0	0	0	0	0	0	0	0	0	0	0	0	0	0	0	0	0	0	0	0	0	0	44	0	0	0	0	0	0
ENSG00000181965	NEUROG1	4762	0	0	0	0	0	0	0	0	0	0	0	0	0	0	0	0	0	0	0	0	0	0	0	0	0	0	0	0	0	0	0	0	0	0	0	0	0	0	0	0	0.1	0	0	0	0	0	0
ENSG00000235608	NKX1-1	54729	0	0	0	0	0	0	0	0	0	0	0	0	0	0	0	0	0	0	0	0	0	0	0	0	0	0	0	0	0	0	0	0	0	0	0	0	0	0	0	0	0.6	0	0	0	0	0	0
ENSG00000125816	NKX2-4	644524	0	0	0	0	0	0	0	0	0	0	0	0	0	0	0	0	0	0	0	0.1	0	0	0	0	0	0	0	0	0	0	0	0	0	0	0	0	0	0	0	0	1	0	0	0	0	0	0
ENSG00000160505	NLRP4	147945	0	0	0	0	0	0	0	0	0	0	0	0	0	0	0	0	0	0	0	0	0	0	0	0	0	0	0	0	0	0	0	0	0	0	0.2	0	0	0	0	0	4	0	0	0	0	0	0
ENSG00000171487	NLRP5	126206	0	0	0	0	0	0	0	0	0	0	0	0	0	0	0	0	0	0	0	0	0	0	0	0	0	0	0	0	0	0	0	0	0	0	0	0	0	0	0	0	0.2	0	0	0	0	0	0
ENSG00000179709	NLRP8	126205	0	0	0	0	0	0	0	0	0	0	0	0	0	0	0	0	0	0	0	0	0	0	0	0	0	0	0	0	0	0	0	0	0	0	0	0	0	0	0	0	0.1	0	0	0	0	0	0
ENSG00000204640	NMS	129521	0	0	0	0	0	0	0	0	0	0	0	0	0	0	0	0	0	0	0	0	0	0	0	0	0	0	0	0	0	0	0	0	0	0	0	0	0	0	0	0	0.8	0	0	0	0	0	0
ENSG00000106410	NOBOX	135935	0	0	0	0	0	0	0	0	0	0	0	0	0	0	0	0	0	0	0	0	0	0	0	0	0	0	0	0	0	0	0	0	0	0	0	0	0	0	0	0	0.5	0	0	0	0	0	0
ENSG00000250741	NT5C1B-RDH14	100526794	0	0	0	0	0	0	0	0	0	0	0	0	0	0	0	0	0	0	0	0	0	0	0	0	0	0	0	0	0	0	0	0	0	0	0	0	0	0	0	0	2	0	0	0	0	0	0
ENSG00000184507	NUTM1	256646	0	0	0	0	0	0	0	0.1	0.1	0	0	0	0	0	0.1	0	0	0	0	0	0	0	0	0.1	0	0	0	0	0	0	0	0	0	0	0	0.1	0.1	0	0	0.2	19	0	0	0	0.2	0	0
ENSG00000130950	NUTM2F	54754	0	0	0	0	0	0	0	0	0	0	0	0	0	0	0	0	0	0	0	0	0	0	0	0	0	0	0	0	0	0	0	0	0	0	0	0	0	0	0	0	0.9	0	0	0	0	0	0
ENSG00000135175	OCM2	4951	0	0	0	0	0	0	0	0	0	0	0	0	0	0	0	0	0	0	0	0	0	0	0	0	0	0	0	0	0	0	0	0	0	0	0	0	0	0	0	0	0.1	0	0	0	0	0	0
ENSG00000155087	ODF1	4956	0	0.1	0.1	0	0	0	0.2	0	0	0.2	0	0	0	0	0	0.1	0	0	0	0.1	0	0	0	0	0.3	0	0	0	0	0.2	0	0	0	0	0	0	0	0	0	0	295	0	0	0	0	0	0
ENSG00000177947	ODF3	113746	0	0	0	0	0	0	0	0	0.1	0.1	0	0	0	0	0.1	0	0	0	0	0	0	0	0	0	0	0	0	0	0	0	0	0	0	0	0	0	0	0	0	0	4	0	0	0	0	0	0
ENSG00000184650	ODF4	146852	0	0	0	0	0	0	0	0	0	0	0	0	0	0	0	0	0	0	0	0	0	0	0	0.1	0	0	0	0	0	0	0	0	0	0	0	0	0	0	0	0	12	0	0	0	0	0	0
ENSG00000181355	OFCC1	107983965	0	0	0	0	0	0	0	0	0	0	0	0	0	0	0	0	0	0	0	0	0	0	0	0	0	0	0	0	0	0	0	0	0	0	0	0	0	0	0	0	0.4	0	0	0	0	0	0
ENSG00000149507	OOSP2	219990	0	0	0	0	0	0	0	0	0	0	0	0	0	0	0	0	0	0	0	0	0	0	0	0	0	0	0	0	0	0	0	0	0	0	0	0	0	0	0	0	13	0	0	0	0	0	0
ENSG00000124818	OPN5	221391	0	0	0	0	0	0	0	0	0	0	0	0	0	0	0	0	0	0.1	0	0	0	0	0	0	0	0	0	0	0	0	0	0	0	0	0	0	0	0	0	0	3	0	0	0	0	0	0
ENSG00000170782	OR10A4	283297	0	0	0	0	0	0	0	0	0	0	0	0	0	0	0	0	0	0	0	0	0	0	0	0	0	0	0	0	0	0	0	0	0	0	0	0	0	0	0	0	0.1	0	0	0	0	0	0
ENSG00000179919	OR10A7	121364	0	0	0	0	0	0	0	0	0	0	0	0	0	0	0	0	0	0	0	0	0	0	0	0	0	0	0	0	0	0	0	0	0	0	0	0	0	0	0	0	0.1	0	0	0	0	0	0
ENSG00000172519	OR10H5	284433	0	0	0	0	0	0	0	0	0	0	0	0	0	0	0	0	0	0	0	0	0	0	0	0	0	0	0	0	0	0	0	0	0	0	0	0	0	0	0	0	0.1	0	0	0	0	0	0
ENSG00000196184	OR10J1	26476	0	0	0	0	0	0	0	0	0	0	0	0	0	0	0	0	0	0	0	0	0	0	0	0	0	0	0	0	0	0	0	0	0	0	0	0	0	0	0	0	6	0	0	0	0	0	0
ENSG00000204694	OR11A1	26531	0	0	0	0	0	0	0	0	0	0	0	0	0	0	0	0	0	0	0	0	0	0	0	0	0	0	0	0	0	0	0	0	0	0	0	0	0	0	0	0	0.5	0	0	0	0	0	0
ENSG00000196832	OR11G2	390439	0	0	0	0	0	0	0	0	0	0	0	0	0	0	0	0	0	0	0	0	0	0	0	0	0	0	0	0	0	0	0	0	0	0	0	0	0	0	0	0	0.1	0	0	0	0	0	0
ENSG00000176198	OR11H4	390442	0	0	0	0	0	0	0	0	0	0	0	0	0	0	0	0	0	0	0	0	0	0	0	0	0	0	0	0	0	0	0	0	0	0	0	0	0	0	0	0	0.1	0	0	0	0	0	0
ENSG00000176219	OR11H6	122748	0	0	0	0	0	0	0	0	0	0	0	0	0	0	0	0	0	0	0	0	0	0	0	0	0	0	0	0	0	0	0	0	0	0	0	0	0	0	0	0	0.1	0	0	0	0	0	0
ENSG00000204246	OR13C3	138803	0	0	0	0	0	0	0	0	0	0	0	0	0	0	0	0	0	0	0	0	0	0	0	0	0	0	0	0	0	0	0	0	0	0	0	0	0	0	0	0	0.1	0	0	0	0	0	0
ENSG00000179055	OR13D1	286365	0	0	0	0	0	0	0	0	0	0	0	0	0	0	0	0	0	0	0	0	0	0	0	0	0	0	0	0	0	0	0	0	0	0	0	0	0	0	0	0	0.2	0	0	0	0	0	0
ENSG00000197437	OR13G1	441933	0	0	0	0	0	0	0	0	0	0	0	0	0	0	0	0	0	0	0	0	0	0	0	0	0	0	0	0	0	0	0	0	0	0	0	0	0	0	0	0	0.4	0	0	0	0	0	0
ENSG00000196772	OR14A16	284532	0	0	0	0	0	0	0	0	0	0	0	0	0	0	0	0	0	0	0	0	0	0	0	0	0	0	0	0	0	0	0	0	0	0	0	0	0	0	0	0	0.1	0	0	0	0	0	0
ENSG00000204695	OR14J1	442191	0	0	0	0	0	0	0	0	0	0	0	0	0	0	0	0	0	0	0	0	0	0	0	0	0	0	0	0	0	0	0	0	0	0	0	0	0	0	0	0	0.7	0	0	0	0	0	0
ENSG00000221888	OR1C1	26188	0	0	0	0	0	0	0	0	0	0	0	0	0	0	0	0	0	0	0	0	0	0	0	0	0	0	0	0	0	0	0	0	0	0	0	0	0	0	0	0	2	0	0	0	0	0	0
ENSG00000184166	OR1D2	4991	0	0	0	0	0	0	0	0	0	0	0	0	0	0	0	0	0	0	0	0	0	0	0	0	0	0	0	0	0	0	0	0	0	0	0	0	0	0	0	0	0.3	0	0	0	0	0	0
ENSG00000180016	OR1E1	8387	0	0	0	0	0	0	0	0	0	0	0	0	0	0	0	0	0	0	0	0	0	0	0	0	0	0	0	0	0	0	0	0	0	0	0	0	0	0	0	0	0.2	0	0	0	0	0	0
ENSG00000197233	OR1J2	26740	0	0	0	0	0	0	0	0	0	0	0	0	0	0	0	0	0	0	0	0	0	0	0	0	0	0	0	0	0	0	0	0	0	0	0	0	0	0	0	0	0.1	0	0	0	0	0	0
ENSG00000239590	OR1J4	26219	0	0	0	0	0	0	0	0	0	0	0	0	0	0	0	0	0	0	0	0	0	0	0	0	0	0	0	0	0	0	0	0	0	0	0	0	0	0	0	0	0.1	0	0	0	0	0	0
ENSG00000165204	OR1K1	392392	0	0	0	0	0	0	0	0	0	0	0	0	0	0	0	0	0	0	0	0	0	0	0	0	0	0	0	0	0	0	0	0	0	0	0	0	0	0	0	0	0.1	0	0	0	0	0	0
ENSG00000171481	OR1L3	26735	0	0	0	0	0	0	0	0	0	0	0	0	0	0	0	0	0	0	0	0	0	0	0	0	0	0	0	0	0	0	0	0	0	0	0	0	0	0	0	0	0.1	0	0	0	0	0	0
ENSG00000171505	OR1N1	138883	0	0	0	0	0	0	0	0	0	0	0	0	0	0	0	0	0	0	0	0	0	0	0	0	0	0	0	0	0	0	0	0	0	0	0	0	0	0	0	0	0.1	0	0	0	0	0	0
ENSG00000180658	OR2A4	79541	0	0	0	0	0	0	0	0	0	0	0	0	0	0	0	0	0	0	0	0	0	0	0	0	0	0	0	0	0	0	0	0	0	0	0	0	0	0	0	0	0.1	0	0	0	0	0	0
ENSG00000187080	OR2AK2	391191	0	0	0	0	0	0	0	0	0	0	0	0	0	0	0	0	0	0	0	0	0	0	0	0	0	0	0	0	0	0	0	0	0	0	0	0	0	0	0	0	0.1	0	0	0	0	0	0
ENSG00000166368	OR2D2	120776	0	0	0	0	0	0	0	0	0	0	0	0	0	0	0	0	0	0	0	0	0	0	0	0	0	0	0	0	0	0	0	0	0	0	0	0	0	0	0	0	0.1	0	0	0	0	0	0
ENSG00000213215	OR2F1	26211	0	0	0	0	0	0	0	0	0	0	0	0	0	0	0	0	0	0	0	0	0	0	0	0	0	0	0	0	0	0	0	0	0	0	0	0	0	0	0	0	0.2	0	0	0	0	0	0
ENSG00000221910	OR2F2	135948	0	0	0	0	0	0	0	0	0	0	0	0	0	0	0	0	0	0	0	0	0	0	0	0	0	0	0	0	0	0	0	0	0	0	0	0	0	0	0	0	0.1	0	0	0	0	0	0
ENSG00000188558	OR2G6	391211	0	0	0	0	0	0	0	0	0	0	0	0	0	0	0	0	0	0	0	0	0	0	0	0	0	0	0	0	0	0	0	0	0	0	0	0	0	0	0	0	0.1	0	0	0	0	0	0
ENSG00000204688	OR2H1	26716	0	0	0	0	0	0	0	0	0	0	0	0	0	0	0	0	0	0	0	0	0	0	0	0	0	0	0	0	0	0	0	0	0	0	0	0	0	0	0	0	9	0	0	0	0	0	0
ENSG00000204700	OR2J2	26707	0	0	0	0	0	0	0	0	0	0	0	0	0	0	0	0	0	0	0	0	0	0	0	0	0	0	0	0	0	0	0	0	0	0	0	0	0	0	0	0	0.4	0	0	0	0	0	0
ENSG00000204701	OR2J3	442186	0	0	0	0	0	0	0	0	0	0	0	0	0	0	0	0	0	0	0	0	0	0	0	0	0	0	0	0	0	0	0	0	0	0	0	0	0	0	0	0	0.3	0	0	0	0	0	0
ENSG00000182613	OR2V2	285659	0	0	0	0	0	0	0	0	0	0	0	0	0	0	0	0	0	0	0	0	0	0	0	0	0	0	0	0	0	0	0	0	0	0	0	0	0	0	0	0	0.1	0	0	0	0	0	0
ENSG00000204704	OR2W1	26692	0	0	0	0	0	0	0	0	0	0	0	0	0	0	0	0	0	0	0	0	0	0	0	0	0	0	0	0	0	0	0	0	0	0	0	0	0	0	0	0	0.3	0	0	0	0	0	0
ENSG00000203664	OR2W5	441932	0	0	0	0	0	0	0	0	0	0	0	0	0	0	0	0	0	0	0	0	0	0	0	0	0	0	0	0	0	0	0	0	0	0	0	0	0	0	0	0	0.1	0	0	0	0	0	0
ENSG00000180090	OR3A1	4994	0	0	0	0	0	0	0	0	0	0	0	0	0	0	0	0	0	0	0	0	0	0	0	0	0	0	0	0	0	0	0	0	0	0	0	0	0	0	0	0	0.4	0	0	0	0	0	0
ENSG00000141194	OR4D1	26689	0	0	0	0	0	0	0	0	0	0	0	0	0	0	0	0	0	0	0	0	0	0	0	0	0	0	0	0	0	0	0	0	0	0	0	0	0	0	0	0	0.1	0	0	0	0	0	0
ENSG00000166884	OR4D6	219983	0	0	0	0	0	0	0	0	0	0	0	0	0	0	0	0	0	0	0	0	0	0	0	0	0	0	0	0	0	0	0	0	0	0	0	0	0	0	0	0	0.1	0	0	0	0	0	0
ENSG00000276240	OR4E1	26687	0	0	0	0	0	0	0	0	0	0	0	0	0	0	0	0	0	0	0	0	0	0	0	0	0	0	0	0	0	0	0	0	0	0	0	0	0	0	0	0	0.1	0	0	0	0	0	0
ENSG00000155249	OR4K1	79544	0	0	0	0	0	0	0	0	0	0	0	0	0	0	0	0	0	0	0	0	0	0	0	0	0	0	0	0	0	0	0	0	0	0	0	0	0	0	0	0	0.1	0	0	0	0	0	0
ENSG00000176299	OR4M1	441670	0	0	0	0	0	0	0	0	0	0	0	0	0	0	0	0	0	0	0	0	0	0	0	0	0	0	0	0	0	0	0	0	0	0	0	0	0	0	0	0	0.8	0	0	0	0	0	0
ENSG00000176294	OR4N2	390429	0	0	0	0	0	0	0	0	0	0	0	0	0	0	0	0	0	0	0	0	0	0	0	0	0	0	0	0	0	0	0	0	0	0	0	0	0	0	0	0	0.5	0	0	0	0	0	0
ENSG00000183706	OR4N4	283694	0	0	0	0	0	0	0	0	0	0	0	0	0	0	0	0	0	0	0	0	0	0	0	0	0	0	0	0	0	0	0	0	0	0	0	0	0	0	0	0	0.1	0	0	0	0	0	0
ENSG00000182652	OR4Q3	441669	0	0	0	0	0	0	0	0	0	0	0	0	0	0	0	0	0	0	0	0	0	0	0	0	0	0	0	0	0	0	0	0	0	0	0	0	0	0	0	0	0.1	0	0	0	0	0	0
ENSG00000176895	OR51A7	119687	0	0	0	0	0	0	0	0	0	0	0	0	0	0	0	0	0	0	0	0	0	0	0	0	0	0	0	0	0	0	0	0	0	0	0	0	0	0	0	0	0.1	0	0	0	0	0	0
ENSG00000167360	OR51Q1	390061	0	0	0	0	0	0	0	0	0	0	0	0	0	0	0	0	0	0	0	0	0	0	0	0	0	0	0	0	0	0	0	0	0	0	0	0	0	0	0	0	0.1	0	0	0	0	0	0
ENSG00000176922	OR51S1	119692	0	0	0	0	0	0	0	0	0	0	0	0	0	0	0	0	0	0	0	0	0	0	0	0	0	0	0	0	0	0	0	0	0	0	0	0	0	0	0	0	0.1	0	0	0	0	0	0
ENSG00000181609	OR52D1	390066	0	0	0	0	0	0	0	0	0	0	0	0	0	0	0	0	0	0	0	0	0	0	0	0	0	0.1	0	0	0	0	0	0	0	0	0	0	0	0	0	0	1	0	0	0	0	0	0
ENSG00000180974	OR52E4	390081	0	0	0	0	0	0	0	0	0	0	0	0	0	0	0	0	0	0	0	0	0	0	0	0	0	0	0	0	0	0	0	0	0	0	0	0	0	0	0	0	0.1	0	0	0	0	0	0
ENSG00000181616	OR52H1	390067	0	0	0	0	0	0	0	0	0	0	0	0	0	0	0	0	0	0	0	0	0	0	0	0	0	0	0	0	0	0	0	0	0	0	0	0	0	0	0	0	0.1	0	0	0	0	0	0
ENSG00000183313	OR52L1	338751	0	0	0	0	0	0	0	0	0	0	0	0	0	0	0	0	0	0	0	0	0	0	0	0	0	0	0	0	0	0	0	0	0	0	0	0	0	0	0	0	0.1	0	0	0	0	0	0
ENSG00000180934	OR56A1	120796	0	0	0	0	0	0	0	0	0	0	0	0	0	0	0	0	0	0	0	0	0	0	0	0	0	0	0	0	0	0	0	0	0	0	0	0	0	0	0	0	0.3	0	0	0	0	0	0
ENSG00000184478	OR56A3	390083	0	0	0	0	0	0	0	0	0	0	0	0	0	0	0	0	0	0	0	0	0	0	0	0	0	0	0	0	0	0	0	0	0	0	0	0	0	0	0	0	0.1	0	0	0	0	0	0
ENSG00000172320	OR5A1	219982	0	0	0	0	0	0	0	0	0	0	0	0	0	0	0	0	0	0	0	0	0	0	0	0	0	0	0	0	0	0	0	0	0	0	0	0	0	0	0	0	0.1	0	0	0	0	0	0
ENSG00000196578	OR5AC2	81050	0	0	0	0	0	0	0	0	0	0	0	0	0	0	0	0	0	0	0	0	0	0	0	0	0	0	0	0	0	0	0	0	0	0	0	0	0	0	0	0	0.1	0	0	0	0	0	0
ENSG00000172362	OR5B12	390191	0	0	0	0	0	0	0	0	0	0	0	0	0	0	0	0	0	0	0	0	0	0	0	0	0	0	0	0	0	0	0	0	0	0	0	0	0	0	0	0	0.1	0	0	0	0	0	0
ENSG00000172365	OR5B2	390190	0	0	0	0	0	0	0	0	0	0	0	0	0	0	0	0	0	0	0	0	0	0	0	0	0	0	0	0	0	0	0	0	0	0	0	0	0	0	0	0	0.1	0	0	0	0	0	0
ENSG00000198283	OR5B21	219968	0	0	0	0	0	0	0	0	0	0	0	0	0	0	0	0	0	0	0	0	0	0	0	0	0	0	0	0	0	0	0	0	0	0	0	0	0	0	0	0	0.2	0	0	0	0	0	0
ENSG00000148215	OR5C1	392391	0	0	0	0	0	0	0	0	0	0	0	0	0	0	0	0	0	0	0	0	0	0	0	0	0	0	0	0	0	0	0	0	0	0	0	0	0	0	0	0	0.1	0	0	0	0	0	0
ENSG00000236032	OR5H14	403273	0	0	0	0	0	0	0	0	0	0	0	0	0	0	0	0	0	0	0	0	0	0	0	0	0	0	0	0	0	0	0	0	0	0	0	0	0	0	0	0	0.1	0	0	0	0	0	0
ENSG00000230301	OR5H6	79295	0	0	0	0	0	0	0	0	0	0	0	0	0	0	0	0	0	0	0	0	0	0	0	0	0	0	0	0	0	0	0	0	0	0	0	0	0	0	0	0	0.2	0	0	0	0	0	0
ENSG00000243729	OR5V1	81696	0	0	0	0	0	0	0	0	0	0	0	0	0	0	0	0	0	0	0	0	0	0	0	0	0	0	0	0	0	0	0	0	0	0	0	0	0	0	0	0	0.4	0	0	0	0	0	0
ENSG00000184933	OR6A2	8590	0	0	0	0	0	0	0	0	0	0	0	0	0	0	0	0	0	0	0	0	0	0	0	0	0	0	0	0	0	0	0	0	0	0	0	0	0	0	0	0	0.1	0	0	0	0	0	0
ENSG00000221813	OR6B1	135946	0	0	0	0	0	0	0	0	0	0	0	0	0	0	0	0	0	0	0	0	0	0	0	0	0	0	0	0	0	0	0	0	0	0	0	0	0	0	0	0	0.2	0	0	0	0	0	0
ENSG00000179695	OR6C2	341416	0	0	0	0	0	0	0	0	0	0	0	0	0	0	0	0	0	0	0	0	0	0	0	0	0	0	0	0	0	0	0	0	0	0	0	0	0	0	0	0	0.1	0	0	0	0	0	0
ENSG00000169214	OR6F1	343169	0	0	0	0	0	0	0	0	0	0	0	0	0	0	0	0	0	0	0	0	0	0	0	0	0	0	0	0	0	0	0	0	0	0	0	0	0	0	0	0	0.9	0	0	0	0	0	0
ENSG00000225781	OR6V1	346517	0	0	0	0	0	0	0	0	0	0	0	0	0	0	0	0	0	0	0	0	0	0	0	0	0	0	0	0	0	0	0	0	0	0	0	0	0	0	0	0	0.1	0	0	0	0	0	0
ENSG00000174667	OR7D4	125958	0	0	0	0	0	0	0	0	0	0	0	0	0	0	0	0	0	0	0	0	0	0	0	0	0	0	0	0	0	0	0	0	0	0	0	0	0	0	0	0	0.1	0	0	0	0	0	0
ENSG00000237521	OR7E24	26648	0	0	0	0	0	0	0	0	0	0	0	0	0	0	0	0	0	0	0	0	0	0	0	0	0	0	0	0	0	0	0	0	0	0	0	0	0	0	0	0	2	0	0	0	0	0	0
ENSG00000196119	OR8A1	390275	0	0	0	0	0	0	0	0	0	0	0	0	0	0	0	0	0	0	0	0	0	0	0	0	0	0	0	0	0	0	0	0	0	0	0	0	0	0	0	0	0.3	0	0	0	0	0	0
ENSG00000170953	OR8B12	219858	0	0	0	0	0	0	0	0	0	0	0	0	0	0	0	0	0	0	0	0	0	0	0	0	0	0	0	0	0	0	0	0	0	0	0	0	0	0	0	0	0.3	0	0	0	0	0	0
ENSG00000204293	OR8B2	26595	0	0	0	0	0	0	0	0	0	0	0	0	0	0	0	0	0	0	0	0	0	0	0	0	0	0	0	0	0	0	0	0	0	0	0	0	0	0	0	0	0.7	0	0	0	0	0	0
ENSG00000196661	OR8B3	390271	0	0	0	0	0	0	0	0	0	0	0	0	0	0	0	0	0	0	0	0	0	0	0	0	0	0	0	0	0	0	0	0	0	0	0	0	0	0	0	0	0.3	0	0	0	0	0	0
ENSG00000196341	OR8D1	283159	0	0	0	0	0	0	0	0	0	0	0	0	0	0	0	0	0	0	0	0	0	0	0	0	0	0	0	0	0	0	0	0	0	0	0	0	0	0	0	0	0.7	0	0	0	0	0	0
ENSG00000197849	OR8G1	26494	0	0	0	0	0	0	0	0	0	0	0	0	0	0	0	0	0	0	0	0	0	0	0	0	0	0	0	0	0	0	0	0	0	0	0	0	0	0	0	0	0.1	0	0	0	0	0	0
ENSG00000255298	OR8G5	219865	0	0	0	0	0	0	0	0	0	0	0	0	0	0	0	0	0	0	0	0	0	0	0	0	0	0	0	0	0	0	0	0	0	0	0	0	0	0	0	0	2	0	0	0	0	0	0
ENSG00000186513	OR9Q2	219957	0	0	0	0	0	0	0	0	0	0	0	0	0	0	0	0	0	0	0	0	0	0	0	0	0	0	0	0	0	0	0	0	0	0	0	0	0	0	0	0	0.1	0	0	0	0	0	0
ENSG00000068985	PAGE1	8712	0	0	0	0	0	0	0	0	0	0	0	0	0	0	0	0	0	0	0	0	0	0	0	0	0	0	0	0	0	0	0	0	0	0	0	0	0	0	0	0	14	0	0	0	0	0	0
ENSG00000234068	PAGE2	203569	0	0	0	0	0	0	0	0.1	0.1	0	0	0	0	0	0	0	0	0	0	0	0	0	0	0	0.1	0.1	0	0	0	0	0	0	0.1	0.1	0	0.1	0	0	0	0.1	13	0	0	0	0	0	0
ENSG00000204279	PAGE3	139793	0	0	0	0	0	0	0	0	0	0	0	0	0	0	0	0	0	0	0	0	0	0	0	0	0	0	0	0	0	0	0	0	0	0	0	0	0	0	0	0	7	0	0	0	0	0	0
ENSG00000158639	PAGE5	90737	0	0	0	0	0	0	0	0	0	0	0	0	0	0	0	0	0	0	0	0	0.1	0	0	0	0	0	0	0	0	0	0	0	0	0	0	0	0	0	0	0	10	0	0	0	0	0	0
ENSG00000218823	PAPOLB	56903	0	0	0	0	0	0	0	0	0.1	0	0	0	0	0	0	0	0	0	0	0	0	0	0	0	0	0	0	0	0	0	0	0	0	0	0	0	0	0	0	0	13	0	0	0	0	0	0
ENSG00000166049	PASD1	139135	0	0	0	0	0	0	0	0	0	0	0	0	0	0	0	0	0	0	0	0	0	0	0	0	0	0	0	0	0	0	0	0	0	0	0	0	0	0	0	0	9	0	0	0	0	0	0
ENSG00000236027	PATE3	100169851	0	0	0	0	0	0	0	0	0	0	0	0	0	0	0	0	0	0	0	0	0	0	0	0	0	0	0	0	0	0	0	0	0	0	0	0	0	0	0	0	0.1	0	0	0	0	0	0
ENSG00000163440	PDCL2	132954	0	0	0	0	0	0	0	0	0	0	0	0	0	0	0	0	0	0	0	0	0	0	0	0.3	0	0	0	0.2	0	0	0	0	0.1	0.1	0	0	0	0	0	0	60	0	0	0	0	0	0
ENSG00000163114	PDHA2	5161	0	0	0	0	0	0	0	0	0	0	0	0	0	0	0	0	0	0	0	0	0	0	0	0	0	0	0	0	0	0	0	0	0	0	0	0	0	0	0	0	46	0	0	0	0	0	0
ENSG00000196570	PFN3	345456	0	0	0	0	0	0	0	0	0	0	0	0.5	0	0	0	0	0	0	0	0	0.1	0	0	0	0	0	0	0	0	0	0	0	0	0	0	0	0	0	0	0	15	0	0	0	0	0	0
ENSG00000170950	PGK2	5232	0	0	0	0	0	0	0	0	0	0	0	0	0	0	0	0	0	0	0	0	0	0	0	0	0	0	0	0	0	0	0	0	0	0	0	0	0	0	0	0	169	0	0	0	0	0	0
ENSG00000184571	PIWIL3	440822	0	0	0	0	0	0	0	0	0	0	0	0	0	0	0	0	0	0	0	0	0	0	0	0	0	0	0	0	0	0	0	0	0	0	0	0	0	0	0	0	0.5	0	0	0	0	0	0
ENSG00000188784	PLA2G2E	30814	0	0	0	0	0	0	0	0	0	0	0	0	0	0	0	0	0	0	0	0	0	0	0	0	0	0	0	0	0	0	0	0	0	0	0	0	0	0	0	0	0.1	0	0	0	0	0	0
ENSG00000139151	PLCZ1	89869	0	0	0	0	0	0.2	0	0	0	0	0	0.1	0	0	0	0	0	0	0	0	0.1	0	0	0	0	0	0	0	0	0	0	0	0.3	0.3	0	0	0.3	0	0	0	20	0	0	0	0	0	0
ENSG00000221900	POM121L12	285877	0	0	0	0	0	0	0	0	0	0	0	0	0	0	0	0	0	0	0	0	0	0	0	0	0	0	0	0	0	0	0	0	0	0	0	0	0	0	0	0	11	0	0	0	0	0	0
ENSG00000158553	POM121L2	94026	0	0	0	0	0	0	0	0	0	0	0	0	0	0	0	0	0	0	0	0	0	0	0	0	0	0	0	0	0	0	0	0	0	0	0	0	0	0	0	0	5	0	0	0	0	0	0
ENSG00000188877	POTEA	340441	0	0	0	0	0	0	0	0	0	0	0	0	0	0	0	0	0	0	0	0	0	0	0	0	0	0	0	0	0	0	0	0	0	0	0	0	0	0	0	0	2	0	0	0	0	0	0
ENSG00000278522	POTEB3	102724631	0	0	0	0	0	0	0	0	0	0	0	0	0	0	0	0	0	0	0	0	0	0	0	0	0	0	0	0	0	0	0	0	0	0	0	0	0	0	0	0	0.5	0	0	0	0	0	0
ENSG00000183206	POTEC	388468	0	0	0	0	0	0.1	0	0	0	0	0	0	0	0	0	0	0	0	0	0	0	0	0	0	0	0	0	0.1	0.1	0	0	0	0	0	0	0.1	0	0	0	0	7	0	0	0	0	0	0
ENSG00000166351	POTED	317754	0	0	0	0	0	0	0	0	0	0	0	0	0	0	0	0	0	0	0	0	0	0	0	0	0	0	0	0	0	0	0	0	0	0	0	0	0	0	0	0	0.1	0	0	0	0	0	0
ENSG00000196604	POTEF	728378	0	0	0	0	0	0	0	0	0	0	0	0	0	0	0	0	0	0	0	0	0	0	0	0	0	0	0	0	0	0	0	0	0	0	0	0	0	0	0	0	0.7	0	0	0	0	0	0
ENSG00000151615	POU4F2	5458	0	0	0	0	0	0	0	0	0	0	0	0	0	0	0	0	0	0	0	0	0	0	0	0	0	0	0	0	0	0	0	0	0	0	0	0	0	0	0	0	1	0	0	0	0	0	0
ENSG00000188386	PPP3R2	5535	0	0	0	0	0	0	0	0	0	0	0	0	0	0	0	0	0	0	0	0	0	0	0	0	0	0	0	0	0	0	0	0	0	0	0	0	0	0	0	0	33	0	0	0	0	0	0
ENSG00000185686	PRAME	23532	1	0	0	0	0	0.1	0	0.1	0.1	0	0	0.8	0	0	0.2	0	0	0.1	0	0.1	0	0	0	0	0	2	0	0.1	0	0	0	0	0.1	0	0.2	0	0	0	0.1	0.1	63	0	0	0.1	0.1	0	0.1
ENSG00000116721	PRAMEF1	65121	0	0	0	0	0	0	0	0	0	0	0	0	0	0	0	0	0	0	0	0	0	0	0	0	0	0	0	0	0	0	0	0	0	0	0	0	0	0	0	0	0.2	0	0	0	0	0	0
ENSG00000239810	PRAMEF11	440560	0	0	0	0	0	0	0	0	0	0	0	0	0	0	0	0	0	0	0	0	0	0	0	0	0	0	0	0	0	0	0	0	0	0	0	0	0	0	0	0	0.5	0	0	0	0	0	0
ENSG00000116726	PRAMEF12	390999	0	0	0	0	0	0	0	0	0	0	0	0	0	0	0	0	0	0	0	0	0	0	0	0	0	0	0	0	0	0	0	0	0	0	0	0	0	0	0	0	0.1	0	0	0	0	0	0
ENSG00000204481	PRAMEF14	729528	0	0	0	0	0	0	0	0	0	0	0	0	0	0	0	0	0	0	0	0	0	0	0	0	0	0	0	0	0	0	0	0	0	0	0	0	0	0	0	0	0.2	0	0	0	0	0	0
ENSG00000204480	PRAMEF19	645414	0	0	0	0	0	0	0	0	0	0	0	0	0	0	0	0	0	0	0	0	0	0	0	0	0	0	0	0	0	0	0	0	0	0	0	0	0	0	0	0	0.1	0	0	0	0	0	0
ENSG00000120952	PRAMEF2	65122	0	0	0	0	0	0	0	0	0	0	0	0	0	0	0	0	0	0	0	0	0	0	0	0	0	0	0	0	0	0	0	0	0	0	0	0	0	0	0	0	0.3	0	0	0	0	0	0
ENSG00000204478	PRAMEF20	645425	0	0	0	0	0	0	0	0	0	0	0	0	0	0	0	0	0	0	0	0	0	0	0	0	0	0	0	0	0	0	0	0	0	0	0	0	0	0	0	0	0.1	0	0	0	0	0	0
ENSG00000204505	PRAMEF9	343070	0	0	0	0	0	0	0	0	0	0	0	0	0	0	0	0	0	0	0	0	0	0	0	0	0	0	0	0	0	0	0	0	0	0	0	0	0	0	0	0	0.1	0	0	0	0	0	0
ENSG00000112238	PRDM13	59336	0	0	0	0	0	0	0	0	0	0	0	0	0	0	0	0	0	0	0	0	0	0	0	0	0	0	0	0	0	0	0	0	0	0	0	0	0	0	0	0	0.2	0	0	0	0	0	0
ENSG00000147596	PRDM14	63978	0	0	0	0	0	0	0	0	0	0	0	0	0	0	0	0	0	0	0	0	0	0	0	0	0	0	0	0	0	0	0	0	0	0	0	0	0	0	0	0	0.5	0	0	0	0	0	0
ENSG00000164256	PRDM9	56979	0	0	0	0	0	0	0	0	0	0	0	0	0	0	0	0	0	0	0	0	0	0	0	0	0	0	0	0	0	0	0	0	0	0	0	0	0	0	0	0	3	0	0	0	0	0	0
ENSG00000165059	PRKACG	5568	0	0	0	0	0	0	0	0	0	0	0	0	0	0	0	0	0	0	0	0	0	0	0	0	0	0	0	0	0	0	0	0	0	0	0	0	0	0	0	0	21	0	0	0	0	0	0
ENSG00000175646	PRM1	5619	0.4	0	0	0.5	0.1	0.3	0	0	0	0	0.2	0.8	1	0.4	0.4	0	0.1	0	0	0	0.5	0	0.7	0.4	0	0.4	0.4	0.3	0.7	0	0.2	0	0	0.3	0	0.5	0.6	0	0	0.3	7540	0	0	0	0.5	1	0.4
ENSG00000122304	PRM2	5620	0.5	0	0	0.4	0.1	0.4	0	0	0	0	0.4	0.7	1	0.5	0.8	0	0.2	0	0	0	0.6	0	0.6	0.5	0	0.6	0.4	0.4	0.7	0	0.3	0	0	0.3	0	0.5	0.6	0	0	0.4	7540	0	0	0	0.6	1	0.4
ENSG00000178257	PRM3	58531	0	0	0	0	0	0	0	0	0	0	0	0	0	0	0	0	0	0	0	0	0	0	0	0	0	0	0	0	0	0	0	0	0	0	0	0	0	0	0	0	66	0	0	0	0	0	0
ENSG00000171864	PRND	23627	0	0.1	0.1	0	0	0.1	0	0.1	0.1	0.1	0	0	0.1	0	0.1	0.1	0	0	0.1	0	0	0	0	0	0	0.1	0	0.1	0.1	0	0.2	0	0.1	0.1	0	0.1	0	0	0	0.1	62	0.1	0	0.1	0.1	0.1	0.8
ENSG00000229937	PRPS1L1	221823	0	0	0	0	0	0	0	0	0	0	0	0	0	0	0	0	0	0	0	0	0	0	0	0	0	0	0	0	0	0	0	0	0	0	0	0	0	0	0	0	24	0	0	0	0	0	0
ENSG00000206260	PRR23A	729627	0	0	0	0	0	0	0	0	0	0	0	0	0	0	0	0	0	0	0	0	0	0	0	0	0	0.1	0	0	0	0	0	0	0	0	0	0	0	0	0	0	2	0	0	0	0	0	0
ENSG00000184814	PRR23B	389151	0	0	0	0	0	0	0	0	0	0	0	0	0	0	0	0	0	0	0	0	0	0	0	0	0	0	0	0	0	0	0	0	0	0	0	0	0	0	0	0	1	0	0	0	0	0	0
ENSG00000186143	PRR30	339779	0	0	0	0	0	0	0	0	0	0	0	0	0	0	0	0	0	0	0	0	0	0	0	0	0	0	0	0	0	0	0	0	0	0	0	0	0	0	0	0	136	0	0	0	0	0	0
ENSG00000185888	PRSS38	339501	0	0	0	0	0	0	0	0	0	0	0	0	0	0	0	0	0	0	0	0	0	0	0	0	0	0	0	0	0	0	0	0	0	0	0	0	0	0	0	0	4	0	0	0	0	0	0
ENSG00000215148	PRSS41	360226	0	0	0	0	0	0	0	0	0	0	0	0	0	0	0	0	0	0	0	0	0	0	0.2	0	0	0	0	0	0	0	0	0	0	0	0	0	0	0	0	0	2	0	0	0	0	0	0
ENSG00000103023	PRSS54	221191	0	0	0.1	0	0	0	0.1	0	0.1	0.1	0	0	0	0	0	0.1	0	0	0.1	0	0	0	0	0	0.1	0	0	0	0	0.1	0	0	0	0	0	0	0	0	0	0	19	0	0	0	0	0	0
ENSG00000258223	PRSS58	136541	0	0	0	0	0	0	0	0	0	0	0	0	0	0	0	0	0	0	0	0	0	0	0	0	0	0	0.1	0	0	0	0	0	0	0	0	0	0	0	0	0	17	0	0	0	0	0	0
ENSG00000221826	PSG3	5671	0	0	0	0	0	0	0	0	0	0	0	0	0	0	0	0	0	0	0	0	0	0	0	0	0	0	0	0	0	0	0	0	0	0	0	0	0	0	0	0	0.3	0	0	0	0	0	0
ENSG00000124467	PSG8	440533	0	0	0	0	0	0	0	0	0	0	0	0	0	0	0	0	0	0	0	0	0	0	0	0	0	0	0	0	0	0	0	0	0	0	0	0	0	0	0	0	0.1	0	0	0	0	0	0
ENSG00000147613	PSKH2	85481	0	0	0	0	0	0	0	0	0	0	0	0	0	0	0	0	0	0	0	0	0	0	0	0	0	0	0	0	0	0	0	0	0	0	0	0	0	0	0	0	0.1	0	0	0	0	0	0
ENSG00000154611	PSMA8	143471	0	0	0	0	0	0	0	0	0	0	0	0	0	0	0	0	0	0	0	0	0	0	0	0	0	0	0	0	0	0	0	0	0	0	0	0.2	0	0	0	0.1	11	0	0	0	0	0	0
ENSG00000222028	PSMB11	122706	0	0	0	0	0	0	0	0	0	0	0	0	0	0	0	0	0	0	0	0	0	0	0	0	0	0	0	0	0	0	0	0	0	0	0	0	0	0	0	0	0.2	0	0	0	0	0	0
ENSG00000244588	RAD21L1	642636	0	0	0	0	0	0	0	0	0	0	0	0	0	0	0	0	0	0	0	0	0	0	0	0	0	0	0	0	0	0	0	0	0	0	0	0	0	0	0	0	5	0	0	0	0	0	0
ENSG00000151962	RBM46	166863	0	0	0	0	0	0	0	0	0	0	0	0	0	0	0	0	0	0	0	0	0	0	0	0	0	0	0	0	0	0	0	0	0	0	0	0	0	0	0	0	7	0.1	0	0	0	0	0
ENSG00000170748	RBMXL2	27288	0	0	0	0	0	0	0	0	0	0	0	0	0	0	0.1	0	0	0	0	0	0	0	0	0	0	0	0	0	0	0	0	0	0	0	0	0	0	0	0	0	34	0	0	0	0	0	0
ENSG00000175718	RBMXL3	139804	0	0	0	0	0	0	0	0	0	0	0	0	0	0	0	0	0	0	0	0	0	0	0	0	0	0	0	0	0	0	0	0	0	0	0	0	0	0	0	0	3	0	0	0	0	0	0
ENSG00000234414	RBMY1A1	5940	0	0	0	0	0	0	0	0	0	0	0	0	0	0	0	0	0	0	0	0	0	0	0	0	0	0	0	0	0	0	0	0	0	0	0	0	0	0	0	0	0.1	0	0	0	0	0	0
ENSG00000242389	RBMY1E	378950	0	0	0	0	0	0	0	0	0	0	0	0	0	0	0	0	0	0	0	0	0	0	0	0	0	0	0	0	0	0	0	0	0	0	0	0	0	0	0	0	0.2	0	0	0	0	0	0
ENSG00000229292	RFPL4AL1	729974	0	0	0	0	0	0	0	0	0	0	0	0	0	0	0	0	0	0	0	0	0	0	0	0	0	0	0	0	0	0	0	0	0	0	0	0	0	0	0	0	0.1	0	0	0	0	0	0
ENSG00000251258	RFPL4B	442247	0	0	0	0	0	0	0	0	0	0	0	0	0	0	0	0	0	0	0	0	0	0	0	0	0	0	0	0	0	0	0	0	0	0	0	0	0	0	0	0	1	0	0	0	0	0	0
ENSG00000196862	RGPD4	285190	0	0	0	0	0	0	0	0	0	0	0	0	0	0	0	0	0	0	0	0	0	0	0	0	0	0	0	0	0	0	0	0	0	0	0	0	0	0	0	0	2	0	0	0	0	0	0
ENSG00000121446	RGSL1	353299	0	0	0	0	0	0	0	0	0	0	0	0	0	0	0	0	0	0	0	0	0	0	0	0	0	0	0	0	0	0	0	0	0	0	0	0	0	0	0	0	4	0	0	0	0	0	0
ENSG00000131721	RHOXF2	84528	0	0	0	0	0	0	0	0	0	0	0	0	0	0	0	0	0	0	0	0	0	0	0	0	0	0	0	0	0	0	0	0	0	0	0	0	0	0	0	0	4	0	0	0	0	0	0
ENSG00000203989	RHOXF2B	727940	0	0	0	0	0	0	0	0	0	0	0	0	0	0	0	0	0	0	0	0	0	0	0	0	0	0	0	0	0	0	0	0	0	0	0	0	0	0	0	0	2	0	0	0	0	0	0
ENSG00000275793	RIMBP3	85376	0	0	0	0	0	0	0	0	0	0	0	0	0	0	0	0	0	0	0	0	0	0	0	0	0	0	0	0	0	0	0	0	0	0	0	0.1	0	0	0	0	6	0	0	0	0	0	0
ENSG00000274600	RIMBP3B	440804	0	0	0	0	0	0	0	0	0	0	0	0	0	0	0	0	0	0	0	0	0	0	0	0	0	0	0	0	0	0	0	0	0	0	0	0	0	0	0	0	0.9	0	0	0	0	0	0
ENSG00000183246	RIMBP3C	150221	0	0	0	0	0	0	0	0	0	0	0	0	0	0	0	0	0	0	0	0	0	0	0	0	0	0	0	0	0	0	0	0	0	0	0	0	0	0	0	0	1	0	0	0	0	0	0
ENSG00000173464	RNASE11	122651	0	0	0	0	0	0	0	0	0	0	0	0	0	0	0	0	0	0	0	0	0	0	0	0	0	0	0	0	0	0	0	0	0	0	0	0	0	0	0	0	3	0	0	0	0	0	0
ENSG00000258436	RNASE12	493901	0	0	0	0	0	0	0	0	0	0	0	0	0	0	0	0	0	0	0	0	0	0	0	0	0	0	0	0	0	0	0	0	0	0	0	0	0	0	0	0	0.1	0	0	0	0	0	0
ENSG00000173431	RNASE8	122665	0	0	0	0	0	0	0	0	0	0	0	0	0	0	0	0	0	0	0	0	0	0	0	0	0	0	0	0	0	0	0	0	0	0	0	0	0	0	0	0	0.1	0	0	0	0	0	0
ENSG00000139797	RNF113B	140432	0	0	0	0	0	0	0	0	0	0	0	0.1	0	0	0	0	0	0	0	0	0.1	0	0	0	0	0	0	0	0.2	0	0	0	0	0	0	0	0	0	0	0	39	0	0	0	0	0	0
ENSG00000235631	RNF148	378925	0.1	0	0	0.1	0.1	0.1	0	0.2	0.4	0.1	0	0.1	0.1	0.1	0.2	0	0.1	0	0	0	0.1	0.3	0.2	0	0	0.1	0.1	0.1	0.2	0	0	0	0	0	0	0	0.1	0.1	0	0.1	40	0.1	0	0.1	0	0.1	0.1
ENSG00000179580	RNF151	146310	0.1	0	0	0	0	0	0.1	0.3	0.3	0	0	0.1	0.1	0	0.1	0	0	0	0	0	0.1	0	0.1	0.1	0.1	0.1	0.1	0.2	0.1	0.1	0	0	0	0	0	0.1	0	0	0	0.1	129	0	0	0	0.1	0.1	0
ENSG00000132972	RNF17	56163	0	0	0	0	0	0	0	0.2	0.2	0	0	0	0	0	0	0	0	0	0	0	0	0	0	0	0	0	0	0	0	0	0	0	0	0	0	0	0	0	0	0	16	0	0	0	0	0	0
ENSG00000065371	ROPN1	54763	0	0	0	0	0	0.2	0	0.1	0.1	0.1	0	0	0	0	0	0	0	0	0	0	0	0	0.1	0	0.1	0	0	0.1	0	0	0	0	0.2	0.2	0	0	0	0	0	0	25	0	0	0	0.1	0	0
ENSG00000165496	RPL10L	140801	0	0	0	0	0	0	0	0	0	0	0	0	0	0	0	0	0	0	0	0	0	0	0	0	0	0	0	0	0	0	0.1	0	0	0	0	0	0	0	0	0.1	72	0	0	0	2	0	0
ENSG00000169402	RSPH10B2	728194	0	0	0	0	0	0	0	0	0	0	0	0	0	0	0	0	0	0	0	0	0	0	0	0	0	0	0	0.1	0	0	0	0	0	0	0	0	0	0	0	0	1	0	0	0	0	0	0
ENSG00000104941	RSPH6A	81492	0	0	0	0	0	0	0	0	0	0	0	0	0	0	0	0	0	0	0	0	0	0	0	0	0	0	0	0	0	0	0	0	0	0	0	0	0	0	0	0	24	2	0	0	0	0	0
ENSG00000181433	SAGE1	55511	0	0	0	0	0	0	0	0	0	0	0	0	0	0	0	0	0	0	0	0.1	0	0	0	0	0	0	0	0.1	0	0	0	0	0	0	0.1	0	0	0	0	0	4	0	0	0	0	0	0
ENSG00000187033	SAMD7	344658	0	0	0	0	0	0	0	0	0	0	0	0	0	0	0	0	0	0	0	0	0	0	0	0	0	0	0	0	0	0	0	0	0	0	0	0	0	0	0	0	0.1	0	0	0	0	0	0
ENSG00000155875	SAXO1	158297	0.1	0	0	0	0	0.1	0	0	0	0	0	0	0	0	0.1	0	0	0	0	0	0	0	0	0	0	0	0	0.1	0	0	0	0	0.1	0.1	0	0	0	0	0	0	28	0	0	0	0	0	0
ENSG00000168515	SCGB1D1	10648	0	0	0	0	0	0	0	0	0	0	0	0	0	0	0	0	0	0	0	0	0	0	0	0	0	0	0	0	0	0	0	0	0	0	0	0	0	0	0	0	0.1	0	0	0	0	0	0
ENSG00000132631	SCP2D1	140856	0	0	0	0	0	0	0	0	0	0	0	0	0	0	0	0	0	0	0	0	0	0	0	0	0	0	0	0	0	0	0	0	0	0	0	0	0	0	0	0	42	0	0	0	0	0	0
ENSG00000184716	SERINC4	619189	0	0	0	0	0	0	0	0	0	0	0	0	0	0	0	0	0	0	0	0	0	0	0	0	0	0	0	0	0	0	0	0	0	0	0	0	0	0	0	0	0.1	0	0	0	0	0	0
ENSG00000157060	SHCBP1L	81626	0	0	0	0	0	0	0	0	0	0	0	0	0	0	0	0	0	0	0	0	0	0	0	0	0	0	0	0	0	0	0	0	0	0	0	0	0	0	0	0	77	0	0	0	0	0	0
ENSG00000179213	SIGLECL1	284369	0	0	0	0	0	0	0	0	0	0	0	0	0	0	0	0	0	0	0	0	0	0	0	0	0	0	0	0	0	0	0	0	0	0	0	0.1	0	0	0	0	9	0	0	0	0	0	0
ENSG00000151475	SLC25A31	83447	0	0	0	0	0	0	0	0	0	0	0	0	0	0	0	0	0	0	0	0	0	0	0	0	0.1	0	0	0	0	0	0	0	0	0	0	0	0	0	0	0	24	0	0	0	0	0	0
ENSG00000236396	SLC35G4	646000	0	0	0	0	0	0	0	0	0	0	0	0	0	0	0	0	0	0	0	0	0	0	0	0	0	0	0	0	0	0	0	0	0	0	0	0	0	0	0	0	0.2	0	0	0	0	0	0
ENSG00000205359	SLCO6A1	133482	0	0	0	0	0	0	0	0	0	0	0	0	0	0	0	0	0	0	0	0	0	0	0	0	0	0	0	0	0	0	0	0	0	0	0	0	0	0	0	0	15	0	0	0	0	0	0
ENSG00000163206	SMCP	4184	0	0	0	0	0	0	0	0.4	0.6	0	0	0.1	0.1	0	0	0	0	0	0	0	0	0	0	0	0.1	0.1	0	0.1	0.1	0	0	0	0	0	0	0	0	0	0	0	623	0	0	0	0	0.1	0
ENSG00000273590	SMIM11B	102723553	0	0	0	0	0	0	0	0	0	0	0	0	0	0	0	0	0	0	0	0	0	0	0	0	0	0	0	0	0	0	0	0	0	0	0	0	0	0	0	0	0.1	0	0	0	0	0	0
ENSG00000206026	SMIM21	284274	0	0	0	0	0	0	0	0	0	0	0	0	0	0	0	0	0	0	0	0	0	0	0	0	0	0	0	0	0	0	0	0	0	0	0	0	0	0	0	0	2	0	0	0	0	0	0
ENSG00000185662	SMIM23	644994	0	0	0	0.1	0	0.1	0	0	0	0	0.1	0.1	0.2	0	0.1	0	0	0	0	0	0	0.1	0.1	0	0	0	0.1	0	0.2	0	0.1	0	0.1	0.1	0	0.3	0.1	0	0	0.2	26	0	0	0.1	0.1	0	0.1
ENSG00000039600	SOX30	11063	0.1	0	0	0.1	0.1	0	0	0	0	0	0.1	0	0.1	0.1	0.2	0	0.1	0	0	0.1	0	0	0.1	0.1	0.1	0.1	0	0.1	0.1	0	0.2	0	0	0	0.1	0.1	0	0	0	0.2	53	0	0	0	0.3	0.2	0.1
ENSG00000118434	SPACA1	81833	0	0	0	0	0	0	0	0	0	0	0	0.1	0	0	0	0	0	0	0	0	0	0	0	0	0	0	0	0.1	0	0	0	0	0	0	0	0	0	0	0	0	35	0	0	0	0	0	0
ENSG00000141316	SPACA3	124912	0	0	0	0	0	0	0	0	0	0	0	0	0	0	0	0	0	0	0	0	0	0	0	0	0	0	2	0	0	0	0	0	0	0	0	0	0.1	0	0	0.1	68	0	0	0.1	0	0	0
ENSG00000153498	SPACA7	122258	0	0	0	0	0	0	0	0	0	0	0	0	0	0	0	0	0	0	0	0	0.1	0	0	0	0	0	0	0	0	0	0	0	0	0	0	0	0	0	0	0	54	0	0	0	0	0	0
ENSG00000106304	SPAM1	6677	0	0	0	0	0	0	0	0	0	0	0	0	0	0	0	0	0	0	0	0	0	0	0	0	0	0	0	0	0	0	0	0	0	0	0	0	0	0	0	0	6	0	0	0	0	0	0
ENSG00000198021	SPANXA1	30014	0	0	0	0	0	0	0	0	0	0	0	0	0	0	0	0	0	0	0	0	0	0	0	0	0	0	0	0	0	0	0	0	0	0	0	0	0	0	0	0	0.3	0	0	0	0	0	0
ENSG00000203926	SPANXA2	728712	0	0	0	0	0	0	0	0	0	0	0	0	0	0	0	0	0	0	0	0	0	0	0	0	0	0	0	0	0	0	0	0	0	0	0	0	0	0	0	0	0.1	0	0	0	0	0	0
ENSG00000227234	SPANXB1	728695	0	0	0	0	0	0	0	0	0	0	0	0.1	0	0	0	0	0	0	0	0	0	0	0	0	0	0	0	0	0	0	0	0	0	0	0	0	0	0	0	0	52	0	0	0	0	0	0
ENSG00000198573	SPANXC	64663	0	0	0	0	0	0	0	0	0	0	0	0	0	0	0	0	0	0	0	0	0	0	0	0	0	0	0	0	0	0	0	0	0	0	0	0	0	0	0	0	5	0	0	0	0	0	0
ENSG00000196406	SPANXD	64648	0	0	0	0	0	0	0	0	0	0	0	0	0	0	0	0	0	0	0	0	0	0	0	0	0	0	0	0	0	0	0	0	0	0	0	0	0	0	0	0	11	0	0	0	0	0	0
ENSG00000203923	SPANXN1	494118	0	0	0	0	0	0	0	0	0	0	0	0	0	0	0	0	0	0	0	0	0	0	0	0	0	0	0	0	0	0	0	0	0	0	0	0	0	0	0	0	1	0	0	0	0	0	0
ENSG00000268988	SPANXN2	494119	0	0	0	0	0	0	0	0	0	0	0	0	0	0	0	0	0	0	0	0	0	0	0	0	0	0	0	0	0	0	0	0	0	0	0	0	0	0	0	0	2	0	0	0	0	0	0
ENSG00000189252	SPANXN3	139067	0	0	0	0	0	0	0	0	0	0	0	0	0	0	0	0	0	0	0	0	0	0	0	0	0	0	0	0	0	0	0	0	0	0	0	0	0	0	0	0	31	0	0	0	0	0	0
ENSG00000189326	SPANXN4	441525	0	0	0	0	0	0	0	0	0	0	0	0	0	0	0	0	0	0	0	0	0	0	0	0	0	0	0	0	0	0	0	0	0	0	0	0	0	0	0	0	10	0	0	0	0	0	0
ENSG00000204363	SPANXN5	494197	0	0	0	0	0	0	0	0	0	0	0	0	0	0	0	0	0	0	0	0	0	0	0	0	0	0	0	0	0	0	0	0	0	0	0	0	0	0	0	0	12	0	0	0	0	0	0
ENSG00000186451	SPATA12	353324	0.3	0	0	0	0	0.1	0	0	0	0	0	0	0	0	0.1	0	0	0	0	0	0	0	0.1	0.1	0	0	0	0	0	0	0	0	0	0.1	0	0.1	0	0	0	0	19	0	0	0	0	0.1	0
ENSG00000144962	SPATA16	83893	0	0	0	0	0	0	0	0	0	0	0	0	0	0	0	0	0	0	0	0	0	0	0	0	0	0	0	0	0	0	0	0	0	0	0	0	0	0	0	0	34	0	0	0	0	0	0
ENSG00000166118	SPATA19	219938	0	0	0.1	0	0	0	0	0.1	0.1	0.1	0	0	0	0	0	0.1	0	0	0	0	0	0	0	0.1	0.1	0	0	0	0	0.1	0	0	0	0	0	0	0	0	0	0	96	0	0	0	0	0	0
ENSG00000141255	SPATA22	84690	0	0.2	0.2	0.1	0	0.2	0.2	0.1	0.1	0.2	0	0.1	0.1	0.1	0.1	0.2	0.1	0	0.2	0.2	0	0	0	0	0.2	0	0	0.1	0	0.2	0.1	0.1	0	0	0.2	0.1	0	0.2	0.2	0.1	56	0	0	0.2	0	0.1	0.1
ENSG00000173699	SPATA3	130560	0	0.1	0	0	0	0	0.2	0	0	0	0	0	0	0	0	0	0	0	0.1	0.2	0	0	0	0	0.2	0	0	0	0	0.1	0	0	0	0	0	0	0	0	0.1	0	53	0	0	0	0	0	0
ENSG00000204849	SPATA31A1	647060	0	0	0	0	0	0	0	0	0	0	0	0	0	0	0	0	0	0	0	0	0	0	0	0	0	0	0	0	0	0	0	0	0	0	0	0	0	0	0	0	2	0	0	0	0	0	0
ENSG00000275969	SPATA31A3	727830	0	0	0	0	0	0	0	0	0	0	0	0	0	0	0	0	0	0	0	0	0	0	0	0	0	0	0	0	0	0	0	0	0	0	0	0	0	0	0	0	0.3	0	0	0	0	0	0
ENSG00000185775	SPATA31A6	389730	0	0	0	0	0	0	0	0	0	0	0	0	0	0	0	0	0	0	0	0	0	0	0	0	0	0	0	0	0	0	0	0	0	0	0	0	0	0	0	0	0.7	0	0	0	0	0	0
ENSG00000276040	SPATA31A7	26165	0	0	0	0	0	0	0	0	0	0	0	0	0	0	0	0	0	0	0	0	0	0	0	0	0	0	0	0	0	0	0	0	0	0	0	0	0	0	0	0	0.5	0	0	0	0	0	0
ENSG00000230246	SPATA31C1	441452	0	0	0.1	0	0	0	0	0	0	0.1	0	0	0	0	0	0.1	0	0	0	0	0	0	0.1	0	0	0	0	0	0	0	0	0	0	0	0	0	0	0	0	0	8	0	0	0	0	0	0
ENSG00000177910	SPATA31C2	645961	0	0	0	0	0	0	0	0	0	0	0	0	0	0	0	0	0	0	0	0	0	0	0	0	0	0	0	0	0	0	0	0	0	0	0	0	0	0	0	0	9	0	0	0	0	0	0
ENSG00000214929	SPATA31D1	389763	0	0	0	0	0	0	0	0	0	0	0	0	0	0	0	0	0	0	0	0	0	0	0	0	0	0	0	0	0	0	0	0	0	0	0	0	0	0	0	0	10	0	0	0	0	0	0
ENSG00000186788	SPATA31D3	389762	0	0	0	0	0	0	0	0	0	0	0	0	0	0	0	0	0	0	0	0	0	0	0	0	0	0	0	0	0	0	0	0	0	0	0	0	0	0	0	0	3	0	0	0	0	0	0
ENSG00000189357	SPATA31D4	389761	0	0	0	0	0	0	0	0	0	0	0	0	0	0	0	0	0	0	0	0	0	0	0	0	0	0	0	0	0	0	0	0	0	0	0	0	0	0	0	0	1	0	0	0	0	0	0
ENSG00000177992	SPATA31E1	286234	0	0	0	0	0	0	0	0	0	0	0	0	0	0	0	0	0	0	0	0	0	0	0	0	0	0	0	0	0	0	0	0	0	0	0	0	0	0	0	0	6	0	0	0	0	0	0
ENSG00000185594	SPATA8	145946	0	0	0	0	0	0	0	0	0	0	0	0.1	0.1	0	0	0	0	0	0	0	0	0	0	0	0	0	0	0	0	0	0	0	0	0	0	0	0	0	0	0	203	0	0	0	0	0	0
ENSG00000249481	SPATS1	221409	0	0	0	0	0	0	0	0	0	0	0	0	0	0	0	0	0	0	0	0	0	0	0	0	0	0	0	0	0	0	0	0	0	0	0	0	0	0	0	0	4	0	0	0	0	0	0
ENSG00000186645	SPDYE17	102723849	0	0	0	0	0	0	0	0	0	0	0	0	0	0	0	0	0	0	0	0	0	0	0	0	0	0	0	0	0	0	0	0	0	0	0	0	0	0	0	0	0.1	0	0	0	0	0	0
ENSG00000183318	SPDYE4	388333	0	0	0	0	0	0	0	0	0	0	0	0	0	0	0	0	0	0	0	0	0	0	0.1	0	0	0	0	0	0	0	0	0	0	0	0	0	0	0	0	0.1	6	0	0	0	0	0	0
ENSG00000181323	SPEM1	374768	0	0	0	0	0	0	0	0	0	0	0	0	0	0	0	0	0	0	0	0	0	0	0	0	0	0	0	0	0	0	0	0	0	0	0	0	0	0	0	0	69	0	0	0	0	0	0
ENSG00000174015	SPERT	220082	0	0	0	0	0	0	0	0	0	0	0	0	0	0	0	0	0	0	0	0	0	0	0	0	0	0	0	0	0	0	0	0	0	0	0	0	0	0	0	0	62	0	0	0	0	0.1	0
ENSG00000128040	SPINK2	6691	0	0.1	0.3	0.1	3	0.2	0.1	0	0	0.2	0.1	0.1	0.2	0	0.2	0.3	0	0	0.2	0.1	0	0.1	0.9	0.1	0	0.1	0	0.7	0.2	0	0.1	0.2	0.1	0.1	0.1	0.8	0.2	0.1	0.2	0.6	241	0.3	0	0	0.7	0.1	0.1
ENSG00000054796	SPO11	23626	0	0	0	0	0	0	0	0	0	0	0	0	0	0	0	0	0	0	0	0	0	0	0	0	0	0	0	0	0	0	0	0	0	0	0	0	0	0	0	0	5	0	0	0	0	0	0
ENSG00000185294	SPPL2C	162540	0	0.1	0.1	0	0	0	0.1	1	1	0.3	0	0	0	0	0	0.2	0	0	0.1	0	0	0	0	0	0.1	0	0	0.2	0	0.1	0	0	0	0	0	0	0	0	0	0	34	0	0	0	0	0	0
ENSG00000164299	SPZ1	84654	0	0	0	0	0	0	0	0	0	0	0	0	0	0	0	0	0	0	0	0	0	0	0	0	0	0	0	0	0	0	0	0	0	0	0	0	0	0	0	0	21	0	0	0	0	0	0
ENSG00000165120	SSMEM1	136263	0	0	0	0	0	0	0	0	0	0	0	0	0	0	0	0	0	0	0	0	0	0	0	0	0	0	0	0	0	0	0	0	0	0	0	0	0	0	0	0	21	0	0	0	0	0	0
ENSG00000126752	SSX1	6756	0	0	0	0	0	0	0	0	0	0	0	0	0	0	0	0	0	0	0	0	0	0	0	0	0	0	0	0	0	0	0	0	0	0	0	0	0	0	0	0	7	0.1	0	0	0	0	0
ENSG00000241476	SSX2	6757	0	0	0	0	0	0	0	0	0	0	0	0	0	0	0	0	0	0	0	0	0	0	0	0	0	0	0	0	0	0	0	0	0	0	0	0	0	0	0	0	0.1	0	0	0	0	0	0
ENSG00000268447	SSX2B	727837	0	0	0	0	0	0	0	0	0	0	0	0	0	0	0	0	0	0	0	0	0	0	0	0	0	0	0	0	0	0	0	0	0	0	0	0	0	0	0	0	0.1	0	0	0	0	0	0
ENSG00000165584	SSX3	10214	0	0	0	0	0	0	0	0	0	0	0	0	0	0	0	0	0	0	0	0	0	0	0	0	0	0	0	0	0	0	0	0	0	0	0	0	0	0	0	0	8	0	0	0	0	0	0
ENSG00000165583	SSX5	6758	0	0	0	0	0	0	0	0	0	0	0	0	0	0	0	0	0	0	0	0	0	0	0	0	0	0	0	0	0	0	0	0	0	0	0	0	0	0	0	0	0.4	0	0	0	0	0	0
ENSG00000138068	SULT6B1	391365	0	0	0	0	0	0	0	0	0	0	0	0	0	0	0	0	0	0	0	0	0	0	0	0	0	0	0	0	0	0	0	0	0	0	0	0	0	0	0	0	0.9	0	0	0	0	0	0
ENSG00000164744	SUN3	256979	0	0.1	0.1	0	0	0	0.1	0	0	0.1	0	0.1	0.1	0	0.1	0.1	0	0	0.1	0.1	0	0	0	0	0.2	0	0	0	0	0.1	0	0	0	0	0	0.1	0	0	0.1	0	25	0	0	0	0	0	0
ENSG00000167098	SUN5	140732	0	0	0	0	0	0	0	0	0	0	0	0	0	0	0	0	0	0	0	0	0	0	0	0	0	0	0	0	0	0	0	0	0	0	0	0	0	0	0	0	25	0	0	0	0	0	0
ENSG00000217442	SYCE3	644186	0.5	0.5	0.2	0	0	0.2	0.4	0.2	0.3	0.3	0	1	0	0.1	0.2	0.3	0	0	0.4	0.5	0.2	0.1	0.2	0.1	0.4	0	0.1	0.4	0.1	0.4	0	0	0.1	0.2	0.4	0.1	0.1	0.1	0.5	0	88	0.4	0	0	0.1	0	0
ENSG00000198765	SYCP1	6847	0	0	0	0	0	0.1	0	0.1	0.1	0	0	0.1	0.1	0.1	0.1	0	0.1	0	0	0	0	0	0.1	0	0	0.1	0	0	0.1	0	0	0	0.1	0.1	0	0	0	0.1	0	0	19	0.1	0	0.1	0.1	0.1	0.1
ENSG00000146378	TAAR2	9287	0	0	0	0	0	0	0	0	0	0	0	0	0	0	0	0	0	0	0	0	0	0	0	0	0	0	0	0	0	0	0	0	0	0	0	0	0	0	0	0	0.2	0	0	0	0	0	0
ENSG00000122728	TAF1L	138474	0	0	0	0	0	0	0	0	0	0	0	0	0	0	0	0	0	0	0	0	0	0	0	0	0	0	0	0	0	0	0	0	0	0	0	0	0	0	0	0	1	0	0	0	0	0	0
ENSG00000166220	TBATA	219793	0	0	0	0	0	0.1	0	0	0	0	0	0.2	0	0	0	0	0	0	0	0	0	0	0	0	0	0	0	0	0	0	0	0	0.3	0.3	0	2	0	0	0	0	29	0	0	0	0	0	0
ENSG00000167139	TBC1D21	161514	0	0	0	0.1	0	0	0	0	0	0	0	0	0	0	0.1	0	0	0	0	0	0	0	0	0	0	0	0	0	0	0	0	0	0	0	0	0	0	0	0	0	44	0	0	0	0	0	0
ENSG00000189375	TBC1D28	254272	0	0	0	0	0	0	0	0	0	0	0	0	0	0	0	0	0	0	0	0	0	0	0	0	0.1	0	0	0	0	0.1	0	0	0	0	0	0	0	0	0	0	10	0	0	0	0	0	0
ENSG00000274419	TBC1D3D	101060389	0	0	0	0	0	0	0	0	0	0	0	0	0	0	0	0	0	0	0	0	0	0	0	0	0	0	0	0	0	0	0	0	0	0	0	0	0	0	0	0	0.1	0	0	0	0	0	0
ENSG00000275954	TBC1D3F	84218	0	0	0	0	0	0	0	0	0	0	0	0	0	0	0	0	0	0	0	0	0	0	0	0	0	0	0	0	0	0	0	0	0	0	0	0	0	0	0	0	0.4	0	0	0	0	0	0
ENSG00000260287	TBC1D3G	101060321	0	0	0	0	0	0	0	0	0	0	0	0	0	0	0	0	0	0	0	0	0	0	0	0	0	0	0	0	0	0	0	0	0	0	0	0	0	0	0	0	0.1	0	0	0	0	0	0
ENSG00000274933	TBC1D3I	102724862	0	0	0	0	0	0	0	0	0	0	0	0	0	0	0	0	0	0	0	0	0	0	0	0	0	0	0	0	0	0	0	0	0	0	0	0	0	0	0	0	0.4	0	0	0	0	0	0
ENSG00000274658	TBC1D3J	100510707	0	0	0	0	0	0	0	0	0	0	0	0	0	0	0	0	0	0	0	0	0	0	0	0	0	0	0	0	0	0	0	0	0	0	0	0	0	0	0	0	0.1	0	0	0	0	0	0
ENSG00000183791	TCEB3C	162699	0	0	0	0	0	0	0	0	0	0	0	0	0	0	0	0	0	0	0	0	0	0	0	0	0	0	0	0	0	0	0	0	0	0	0	0	0	0	0	0	0.1	0	0	0	0	0	0
ENSG00000203690	TCP10	6953	0	0	0	0	0	0	0	0	0.1	0	0	0	0	0	0	0	0	0	0	0	0	0	0	0	0	0	0	0	0	0	0	0	0	0	0	0	0	0	0	0.1	4	0	0	0	0.1	0	0
ENSG00000166984	TCP10L2	401285	0	0	0	0	0	0	0	0	0	0	0	0	0	0	0	0	0	0	0	0	0	0	0	0	0.1	0	0	0	0	0	0	0	0	0	0	0	0	0	0	0	3	0	0	0	0	0	0
ENSG00000124678	TCP11	6954	0	0.1	0.1	0.1	0	0.1	0.1	0	0	0.1	0.1	0.2	0.2	0.1	0.1	0.1	0.1	0	0.1	0.1	0	0	0.1	0	0.1	0.2	0	0.2	0.1	0.1	0	0	0.1	0.1	0	0	0.1	0.1	0	0	183	0	0.1	0.1	0	0.1	0
ENSG00000218819	TDRD15	100129278	0	0	0	0	0	0	0	0	0	0	0	0	0	0	0	0	0	0	0	0	0.2	0	0	0	0	0	0	0	0	0	0	0	0	0	0	0	0	0	0	0	2	0	0	0	0	0	0
ENSG00000131126	TEX101	83639	0	0.1	0.1	0.1	0	0.1	0.1	0.3	0.2	0.1	0.1	0.1	0.1	0.1	0.1	0.1	0.1	0	0.1	0.1	0	0.1	0.4	1	0.1	0.1	0.1	0.1	0.2	0.1	0.1	0	0.4	0.4	0.1	0.1	0.1	0.1	0.1	0.1	91	0.1	0	0.1	0.2	0.1	0.1
ENSG00000268629	TEX13A	56157	0	0	0	0	0	0	0	0	0	0	0	0	0	0	0	0	0	0	0	0	0	0	0	0	0	0	0	0	0	0	0	0	0	0	0	0	0	0	0	0	9	0	0	0	0	0	0
ENSG00000170925	TEX13B	56156	0	0	0	0	0	0	0	0	0	0	0	0	0	0	0	0	0	0	0	0	0	0	0	0	0	0	0	0	0	0	0	0	0	0	0	0	0	0	0	0	0.3	0	0	0	0	0	0
ENSG00000182459	TEX19	400629	0	0	0	0	0	0	0	0	0	0	0	0	0	0	0	0	0	0	0	0	0	0	0	0	0	0	0	0	0	0	0	0	0	0	0	0	0	0	0	0	29	0	0	0	0	0	0
ENSG00000278057	TEX28	1527	0	0	0	0	0	0	0	0	0	0	0	0	0	0	0	0	0	0	0	0	0	0	0	0	0	0	0	0	0	0	0	0	0	0	0	0	0	0	0	0	0.9	0	0	0	0	0	0
ENSG00000185264	TEX33	339669	0	0	0	0	0	0	0	0	0	0	0	0	0	0	0	0	0	0	0	0	0	0	0	0	0	0	0	0	0	0	0	0	0	0	0	0	0	0	0	0	62	0	0	0	0	0	0
ENSG00000240021	TEX35	84066	0	0	0	0	0	0	0	0	0	0	0	0	0	0	0	0	0	0	0	0	0	0	0	0	0	0	0	0	0	0	0	0	0.1	0.1	0	0	0	0	0	0	21	0	0	0	0	0	0
ENSG00000175018	TEX36	387718	0	0	0	0	0	0	0	0	0	0	0	0	0.1	0	0.1	0	0	0	0	0	0	0	0	0	0	0	0	0	0	0	0	0	0	0	0	0	0	0	0	0	12	0	0	0	0	0	0
ENSG00000172073	TEX37	200523	0	0	0	0	0	0	0	0	0	0	0	0	0	0	0	0	0	0	0	0	0	0	0	0	0	0	0	0	0	0	0	0	0	0	0	0	0	0	0	0	65	0	0	0	0	0	0
ENSG00000186118	TEX38	374973	0.1	0.1	0	0	0	0.1	0	0	0.1	0.1	0	0.1	0	0.1	0.1	0	0.1	0	0	0.1	0	0	0.1	0.1	0.1	0.1	0	0.5	0.1	0	0.1	0	0.1	0	0	0	0.1	0.1	0.1	0.1	160	0.2	0	0.1	0.1	0.1	0
ENSG00000183434	TFDP3	51270	0	0	0	0	0	0.1	0	0	0	0	0	0	0	0	0	0	0	0	0	0	0	0	0	0	0	0	0	0	0	0	0	0	0	0	0	0	0	0	0	0	4	0	0	0	0	0	0
ENSG00000153779	TGIF2LX	90316	0	0	0	0	0	0	0	0	0	0	0	0	0	0	0	0	0	0	0	0	0	0	0	0	0	0	0	0	0	0	0	0	0	0	0	0	0	0	0	0	5	0	0	0	0	0	0
ENSG00000176679	TGIF2LY	90655	0	0	0	0	0	0	0	0	0	0	0	0	0	0	0	0	0	0	0	0	0	0	0	0	0	0	0	0	0	0	0	0	0	0	0	0	0	0	0	0	2	0	0	0	0	0	0
ENSG00000105549	THEG	51298	0	0	0.2	0	0	0	0	0	0	0.4	0	0	0	0	0	0.3	0	0	0	0	0	0	0	0	0	0	0	0	0.1	0	0	0	0.4	0.4	0	0	0	0	0	0	26	0	0	0	0	0	0.1
ENSG00000007350	TKTL1	8277	0	0.1	0.1	0	1	0.1	0.1	0	0	0.1	0	0.1	0	0	0.1	0	0	1	0.1	0.1	0	0.2	0	0	0.1	0	0	0.4	0.1	0.1	0	0	0.1	0.1	0.1	0.3	0	0.1	0.1	0	79	0.1	0	0	0	0	0
ENSG00000151005	TKTL2	84076	0	0	0	0	0	0	0	0	0	0	0	0	0	0	0	0	0	0	0	0	0	0	0	0	0	0	0	0	0	0	0	0	0	0	0	0.1	0	0	0	0	26	0	0	0	0	0	0
ENSG00000188800	TMCO2	127391	0.1	0	0	0.1	0	0.1	0	0.2	0.2	0	0	0.1	0.1	0.1	0.2	0	0.1	0	0	0	0.1	0.1	0.1	0.1	0.1	0.1	0	0.1	0.1	0	0.1	0.1	0.1	0.1	0	0.2	0.1	0.1	0.1	0.1	81	0.1	0	0	0.1	0.1	0.1
ENSG00000166069	TMCO5A	145942	0	0	0	0	0	0	0	0	0	0	0	0	0	0	0	0	0	0	0	0	0	0	0	0	0	0	0	0	0	0	0	0	0	0	0	0	0	0	0	0	26	0	0	0	0	0	0
ENSG00000187806	TMEM202	338949	0	0	0	0	0	0	0	0	0	0	0	0	0	0	0	0	0	0	0	0	0	0	0	0	0	0	0	0	0	0	0	0	0	0	0	0	0	0	0	0	13	0	0	0	0	0	0
ENSG00000185863	TMEM210	100505993	0	0	0	0	0	0.1	0	0.2	0.3	0.1	0	0	0	0	0	0	0	0	0	0	0	0	0.4	0	0.1	0	0	0	0.3	0	0	0	0	0	0	0	0	0	0	0	33	0	0	0	0.1	0	0
ENSG00000204300	TMEM225	338661	0	0	0	0	0	0	0	0	0	0	0	0	0	0	0	0	0	0	0	0	0	0	0	0	0	0	0	0	0	0	0	0	0	0	0	0	0	0	0	0	12	0	0	0	0	0	0
ENSG00000198326	TMEM239	100288797	0	0	0	0	0	0	0	0	0	0	0	0	0	0	0	0	0	0	0	0	0	0	0	0	0	0	0	0	0	0	0	0	0	0	0	0	0	0	0	0	3	0	0	0	0	0	0
ENSG00000187600	TMEM247	388946	0	0	0	0	0	0	0	0	0	0	0	0	0	0	0	0	0	0	0	0	0	0	0	0	0	0	0	0	0	0	0	0	0	0	0	0	0	0	0	0	18	0	0	0	0	0	0
ENSG00000182896	TMEM95	339168	0	0	0	0	0	0	0	0	0	0	0	0	0	0	0	0	0	0	0	0	0	0	0	0	0	0	0	0	0	0	0	0	0	0	0.1	0	0	0	0	0	11	0	0	0.2	0	0	0
ENSG00000118245	TNP1	7141	0.2	0	0	0.2	0.1	0.1	0	0.1	0.2	0	0.1	0.4	0.3	0.2	0.4	0	0.1	0	0	0	0.3	0	0.3	0.2	0	0.4	0.2	0.2	0.3	0	0	0	0	0.2	0	0.1	0.2	0	0	0.1	3302	2	0	0	0.2	0.4	0.3
ENSG00000178279	TNP2	7142	0	0	0	0	0	0	0	0	0	0	0	0	0	0	0	0	0	0	0	0	0	0	0	0	0	0	0	0	0	0	0	0	0	0	0	0	0	0	0	0	10	0	0	0	0	0	0
ENSG00000173769	TOPAZ1	375337	0	0	0	0	0	0	0	0	0	0	0	0	0	0	0	0	0	0	0	0	0	0	0	0	0	0	0	0	0	0	0	0	0	0	0	0	0	0	0	0	3	0	0	0	0	0	0
ENSG00000183632	TP53TG3	24150	0	0	0	0	0	0	0	0	0	0	0	0	0	0	0	0	0	0	0	0	0	0	0	0	0	0	0	0	0	0	0	0	0	0	0	0	0	0	0	0	0.3	0	0	0	0	0	0
ENSG00000205457	TP53TG3C	653550	0	0	0	0	0	0	0	0	0	0	0	0	0	0	0	0	0	0	0	0	0	0	0	0	0	0	0	0	0	0	0	0	0	0	0	0	0	0	0	0	0.6	0	0	0	0	0	0
ENSG00000170777	TPD52L3	89882	0	0	0	0	0	0	0	0	0	0	0	0	0	0	0	0	0	0	0	0	0	0	0	0	0	0	0	0	0	0	0	0	0	0	0	0	0	0	0	0	44	0	0	0	0	0	0
ENSG00000179636	TPPP2	122664	0.1	0.1	0.1	0	0.1	0.1	0.1	0	0	0.1	0	0.2	0.1	0	0.1	0.1	0.1	0.1	0.1	0.1	1	0	0.2	0	0.1	0.3	0.1	0.1	0.1	0.1	0	0.3	0.1	0	0.1	0.1	0.1	0.1	0.1	0.1	87	0.1	0	0.1	0.1	0.1	0.1
ENSG00000274391	TPTE	7179	0	0	0	0	0	0	0	0	0	0	0	0	0	0	0	0	0	0	0	0	0	0	0	0	0	0	0	0	0	0	0	0	0	0	0	0	0	0	0	0	15	0	0	0	0	0	0
ENSG00000155890	TRIM42	287015	0	0	0	0	0	0	0	0	0	0	0	0	0	0	0	0	0	0	0	0	0	0	0	0	0	0	0	0	0	0	0	0	0	0	0	0	0	0	0	0	14	0	0	0	0	0	0
ENSG00000144010	TRIM43B	653192	0	0	0	0	0	0	0	0	0	0	0	0	0	0	0	0	0	0	0	0	0	0	0	0	0	0	0	0	0	0	0	0	0	0	0	0	0	0	0	0	0.1	0	0	0	0	0	0
ENSG00000168930	TRIM49	57093	0	0	0	0	0	0	0	0	0	0	0	0	0	0	0	0	0	0	0	0	0	0	0	0	0	0	0	0	0	0	0	0	0	0	0	0	0	0	0	0	0.1	0	0	0	0	0	0
ENSG00000182053	TRIM49B	283116	0	0	0	0	0	0	0	0	0	0	0	0	0	0	0	0	0	0	0	0	0	0	0	0	0	0	0	0	0	0	0	0	0	0	0	0	0	0	0	0	0.1	0	0	0	0	0	0
ENSG00000204449	TRIM49C	642612	0	0	0	0	0	0	0	0	0	0	0	0	0	0	0	0	0	0	0	0	0	0	0	0	0	0	0	0	0	0	0	0	0	0	0	0	0	0	0	0	0.1	0	0	0	0	0	0
ENSG00000124900	TRIM51	84767	0	0	0	0	0	0	0	0	0	0	0	0	0	0	0	0	0	0	0	0	0	0	0	0	0	0	0	0	0	0	0	0	0	0	0	0	0	0	0	0	0.1	0	0	0	0	0	0
ENSG00000176979	TRIM60	166655	0	0	0	0	0	0	0	0	0	0	0	0	0	0	0	0	0	0	0	0	0	0	0	0	0	0	0	0	0	0	0	0	0	0	0	0	0	0	0	0	1	0	0	0	0	0	0
ENSG00000184108	TRIML1	339976	0	0	0	0	0	0	0	0	0	0	0	0	0	0	0	0	0	0	0	0	0	0	0	0	0	0	0	0	0	0	0	0	0	0	0	0	0	0	0	0	10	0	0	0	0	0	0
ENSG00000204025	TRPC5OS	100329135	0	0.1	0	0	0	0	0	0	0	0.1	0	0	0	0	0	0.1	0	0	0	0.1	0	0	0	0	0.1	0	0	0	0	0	0	0	0	0	0	0	0	0	0.1	0	12	0	0	0	0	0	0
ENSG00000163467	TSACC	128229	0.9	0.2	0.2	0.2	0.2	0.2	0.2	0.3	0.5	0.3	0.2	0.5	0.2	0.3	0.3	0.2	0.3	0.2	0.2	0.2	0.5	0.2	0.4	0.5	0.2	0.3	0.3	0.5	0.5	0.2	0.3	0.2	0.2	0.2	0.4	0.4	0.3	0.2	0.3	0.4	376	0.4	0.1	0.2	0.3	0.3	0.3
ENSG00000130167	TSPAN16	26526	0	0.1	0	0	0	0	0.1	0	0.1	0.1	0	0	0	0	0.1	0.1	0	0	0.2	0.1	0	0.1	0	0	0.1	0	0.1	0	0.1	0.1	0	0	0.1	0.1	0	0.4	0.1	0	0	0	73	0	0	0	0	0	0
ENSG00000258992	TSPY1	7258	0	0	0	0	0	0	0	0	0	0	0	0	0	0	0	0	0	0	0	0	0	0	0	0	0	0	0	0	0	0	0	0	0	0	0	0	0	0	0	0	1	0	0	0	0	0	0
ENSG00000236424	TSPY10	100289087	0	0	0	0	0	0	0	0	0	0	0	0	0	0	0	0	0	0	0	0	0	0	0	0	0	0	0	0	0	0	0	0	0	0	0	0	0	0	0	0	0.7	0	0	0	0	0	0
ENSG00000168757	TSPY2	64591	0	0	0	0	0	0	0	0	0	0	0	0	0	0	0	0	0	0	0	0	0	0	0	0	0	0	0	0	0	0	0	0	0	0	0	0	0	0	0	0	2	0	0	0	0	0	0
ENSG00000228927	TSPY3	728137	0	0	0	0	0	0	0	0	0	0	0	0	0	0	0	0	0	0	0	0	0	0	0	0	0	0	0	0	0	0	0	0	0	0	0	0	0	0	0	0	0.2	0	0	0	0	0	0
ENSG00000233803	TSPY4	728395	0	0	0	0	0	0	0	0	0	0	0	0	0	0	0	0	0	0	0	0	0	0	0	0	0	0	0	0	0	0	0	0	0	0	0	0	0	0	0	0	0.1	0	0	0	0	0	0
ENSG00000229549	TSPY8	728403	0	0	0	0	0	0	0	0	0	0	0	0	0	0	0	0	0	0	0	0	0	0	0	0	0	0	0	0	0	0	0	0	0	0	0	0	0	0	0	0	0.2	0	0	0	0	0	0
ENSG00000178021	TSPYL6	388951	0	0	0	0	0	0	0.1	0.1	0.2	0.1	0	0	0	0	0	0.1	0	0	0	0.1	0	0	0	0	0.1	0	0	0	0	0	0	0	0	0	0	0	0	0	0	0	17	0	0	0	0	0	0
ENSG00000212122	TSSK1B	83942	0	0	0	0	0	0	0	0	0	0	0	0	0	0	0	0	0	0	0	0	0	0	0	0	0	0	0	0	0	0	0	0	0	0	0	0	0	0	0	0	4	0	0	0	0	0	0
ENSG00000137473	TTC29	83894	0	0.1	0.1	0	0	0	0.2	0	0	0.1	0	0.1	0	0	0.3	0.1	0	0	0.2	0.3	0	0.1	0	0	0.1	0	0	0	0	0	0	0	0	0	0.1	0	0	0	0.1	0	31	0	0	0	0	0	0
ENSG00000138892	TTLL8	164714	0	0	0	0	0	0	0	0	0	0	0	0	0	0	0	0	0	0	0	0	0	0	0	0	0	0	0	0	0	0	0	0	0	0	0	0	0	0	0	0	5	0	0	0	0	0	0
ENSG00000198033	TUBA3C	7278	0	0	0	0	0	0	0	0	0	0	0	0	0.1	0	0	0	0	0.1	0	0	0	0	0	0	0	0	0	0	0	0	0	0	0	0	0	0.1	0.2	0	0	0	366	0	0	0	0	0.1	0
ENSG00000168454	TXNDC2	84203	0	0	0	0.1	0	0	0	0	0	0	0.1	0	0	0	0	0	0	0	0	0	0	0	0	0	0	0	0	0	0	0	0	0	0	0	0	0	0	0	0	0	51	0	0.1	0	0	0	0
ENSG00000204193	TXNDC8	255220	0	0	0	0	0	0	0	0	0	0	0	0	0	0	0	0	0	0	0	0	0	0	0	0	0	0	0	0	0	0	0	0	0	0	0	0	0	0	0	0	6	0	0	0	0	0	0
ENSG00000177414	UBE2U	148581	0	0	0	0	0	0	0	0	0	0	0	0	0	0	0	0	0	0	0	0	0	0	0	0	0	0	0.1	0	0	0	0	0	0	0	0	0	0.4	0	0	0	18	0	0	0	0	0	0
ENSG00000186150	UBL4B	164153	0	0.1	0.3	0	0	0.4	0.2	0.2	0.3	0.3	0	0	0.1	0	0.3	0.3	0.1	0	0.2	0.2	0	0	0.4	0	0.2	0.1	0	0.7	0.1	0.2	0	0	0.1	0.3	0	0	0	0.2	0.1	0	96	0	0.1	0.2	0	0.1	0.3
ENSG00000175520	UBQLN3	50613	0	0	0	0	0	0	0	0	0	0	0	0	0	0	0	0	0	0	0	0	0	0	0	0	0	0	0	0	0	0	0	0	0	0	0	0	0	0	0	0	150	0	0	0	0	0	0
ENSG00000134588	USP26	83844	0	0	0	0	0	0	0	0	0	0	0	0	0	0	0	0	0	0	0	0	0	0	0	0	0	0	0	0	0	0	0	0	0	0	0	0	0	0	0	0	0.3	0	0	0	0	0	0
ENSG00000131864	USP29	57663	0	0	0	0	0	0	0	0	0	0	0	0	0	0	0	0	0	0	0	0	0	0	0	0	0	0	0	0	0	0	0	0	0	0	0	0	0	0	0	0	3	0	0	0	0	0	0
ENSG00000182583	VCX	26609	0	0	0	0	0	0	0.1	0	0	0.1	0	0	0	0	0	0.1	0	0	0	0	0	0	0	0	0.1	0	0	0	0	0.1	0	0	0	0	0	0	0	0	0	0	11	0	0	0	0	0	0
ENSG00000177504	VCX2	51480	0	0	0	0	0	0	0	0	0	0	0	0	0	0	0	0	0	0	0	0	0	0	0	0	0	0	0	0	0	0	0	0	0	0	0	0	0	0	0	0	7	0	0	0	0	0	0
ENSG00000169059	VCX3A	51481	0	0	0	0	0	0	0	0	0	0	0	0	0	0	0	0	0	0	0	0	0	0	0	0	0	0	0	0	0	0	0	0	0	0	0	0	0	0	0	0	18	0	0	0	0	0	0
ENSG00000228567	VN1R4	317703	0	0	0	0	0	0	0	0	0	0	0	0	0	0	0	0	0	0	0	0	0	0	0	0	0	0	0	0	0	0	0	0	0	0	0	0	0	0	0	0	0.2	0	0	0	0	0	0
ENSG00000197617	VN1R5	317705	0	0	0	0	0	0	0	0	0	0	0	0	0	0	0	0	0	0	0	0	0	0	0	0	0	0	0	0	0	0	0	0	0	0	0	0	0	0	0	0	0.2	0	0	0	0	0	0
ENSG00000169575	VPREB1	7441	0	0	0	0	0	0	0	0	0	0	0	0	0	0	0	0	0	0	0	0	0	0	0	0	0	0	0	0	0	0	0	0	0	0	0	0	0	0	0	0	0.1	0	0	0	0	0	0
ENSG00000133980	VRTN	55237	0	0	0	0	0	0	0	0	0	0	0	0	0	0	0	0	0	0	0	0	0	0	0	0	0	0	0	0	0	0	0	0	0	0	0	0	0	0	0	0.1	1	0	0	0	0	0	0
ENSG00000175877	WBSCR28	135886	0	0	0	0	0	0	0	0	0	0	0	0.1	0	0	0.1	0	0	0	0	0	0.1	0	0	0	0	0	0	0.3	0	0	0	0	0	0	0	0	0	0	0	0	70	0	0	0	0	0.1	0
ENSG00000162843	WDR64	128025	0	0	0.1	0	0	0	0	0	0	0.1	0	0	0	0	0	0.1	0	0	0	0	0	0	0	0	0	0	0	0	0	0	0	0	0	0	0	0	0	0	0	0	3	0	0	0	0	0	0
ENSG00000171804	WDR87	83889	0	0	0	0	0	0	0	0	0.1	0	0	0	0	0	0	0	0	0	0	0	0	0	0	0	0	0	0	0	0	0	0	0	0	0	0	0	0	0	0	0	10	0.3	0	0	0	0	0
ENSG00000180083	WFDC11	259239	0	0	0	0	0	0	0	0	0	0	0	0	0	0	0	0	0	0	0	0	0	0	0	0	0	0	0	0	0	0	0	0	0	0	0	0	0	0	0	0	3	0	0	0	0	0.1	0
ENSG00000243543	WFDC6	140870	0	0	0	0	0	0	0	0	0	0	0	0	0	0	0.3	0	0	0	0	0	0	0.1	0	0	0	0	0	0	0	0	0	0	0	0.1	0	0	0	0	0	0	34	0.3	0	0	0	0	0
ENSG00000204382	XAGE1B	653220	0	0	0	0	0	0	0	0	0	0	0	0	0	0	0	0	0	0	0	0	0	0	0	0	0	0	0	0	0	0	0	0	0	0	0	0	0	0	0	0	0.2	0	0	0	0	0	0
ENSG00000171405	XAGE5	170627	0	0	0	0	0	0	0	0	0	0	0	0	0	0	0	0	0	0	0	0	0	0	0	0	0	0	0	0	0	0	0	0	0	0	0	0	0	0	0	0	2	0	0	0	0	0	0
ENSG00000172967	XKR3	150165	0.1	0	0	0	0	0	0	0	0	0	0	0	0	0	0	0	0	0	0	0	0	0	0	0	0	0	0	0	0	0	0	0	0	0	0	0.1	0	0	0	0	5	0	0	0	0	0	0
ENSG00000146839	ZAN	7455	0	0	0	0	0	0	0	0	0	0	0	0	0	0	0	0	0	0	0	0	0	0	0	0	0	0	0	0	0	0	0	0	0.1	0	0	0	0	0	0	0	2	0	0	0	0	0	0
ENSG00000189167	ZAR1L	646799	0	0	0	0	0	0	0	0	0	0	0	0	0	0	0	0	0	0	0	0	0	0	0	0	0	0	0	0	0	0	0	0	0	0	0	0	0	0	0	0	0.8	0	0	0	0	0	0
ENSG00000187969	ZCCHC13	389874	0	0	0	0	0	0	0	0	0	0	0	0	0	0	0	0	0	0	0	0	0	0	0	0	0	0	0	0	0	0	0	0	0	0	0	0	0	0	0	0	17	0	0	0	0	0	0
ENSG00000141946	ZIM3	114026	0	0	0	0	0	0	0	0	0	0	0	0	0	0	0	0	0	0	0	0	0	0	0	0	0	0	0	0	0	0	0	0	0	0	0	0	0	0	0	0	0.4	0	0	0	0	0	0
ENSG00000185177	ZNF479	90827	0	0	0	0	0	0	0	0	0	0	0	0	0	0	0	0	0	0	0	0	0	0	0	0	0	0	0	0	0	0	0	0	0	0	0	0	0	0	0	0	2	0	0	0	0	0	0
ENSG00000198028	ZNF560	147741	0	0	0	0	0	0	0	0	0	0	0	0	0	0	0	0	0	0	0	0	0	0	0	0	0.1	0	0	0	0	0	0	0	0	0	0	0	0	0	0	0	6	0	0	0	0	0	0
ENSG00000175809	ZNF645	158506	0	0	0	0	0	0	0	0	0	0	0	0	0	0	0	0	0	0	0	0	0	0	0	0	0	0	0	0	0	0	0	0	0	0	0	0	0	0	0	0	7	0	0	0	0	0	0
ENSG00000197123	ZNF679	168417	0	0	0	0	0	0	0	0	0	0	0	0	0	0	0	0	0	0	0	0	0	0	0	0	0	0	0	0	0	0	0	0	0	0	0	0	0	0	0	0	1	0	0	0	0	0	0
ENSG00000176083	ZNF683	257101	0	0	0	0.1	0	0.1	0	0	0	0	0.1	0.1	0.1	0	0.1	0	0.1	0	0.1	0	0	0.3	0.1	0.1	0	0	0.1	0.1	0.2	0	0	0	0.1	0.1	0.3	0.3	0.2	0.1	0.1	0.1	49	0.2	0	0	0.1	0	0
ENSG00000215356	ZNF705B	100132396	0	0	0	0	0	0	0	0	0	0	0	0	0	0	0	0	0	0	0	0	0	0	0	0	0	0	0	0	0	0	0	0	0	0	0	0	0	0	0	0	0.1	0	0	0	0	0	0
ENSG00000215343	ZNF705D	728957	0	0	0	0	0	0	0	0	0	0	0	0	0	0	0	0	0	0	0	0	0	0	0	0	0	0	0	0	0	0	0	0	0	0	0	0	0	0	0	0	0.2	0	0	0	0	0	0
ENSG00000215372	ZNF705G	100131980	0	0	0	0	0	0	0	0	0	0	0	0	0	0	0	0	0	0	0	0	0	0	0	0	0	0	0	0	0	0	0	0	0	0	0	0	0	0	0	0	0.5	0	0	0	0	0	0
ENSG00000196350	ZNF729	100287226	0	0	0	0	0	0	0	0	0	0	0	0	0	0	0	0	0	0	0	0	0	0	0	0	0	0	0	0	0	0	0	0	0	0	0	0	0	0	0	0	1	0	0	0	0	0	0
ENSG00000223614	ZNF735	730291	0	0	0	0	0	0	0	0	0	0	0	0	0	0	0	0	0	0	0	0	0	0	0	0	0	0	0	0	0	0	0	0	0	0	0	0	0	0	0	0	0.2	0	0	0	0	0	0
ENSG00000105428	ZNRF4	148066	0	0.1	0.1	0	0	0	0	0	0	0.1	0	0	0	0	0	0	0	0	0.1	0	0	0	0	0	0	0	0	0	0	0	0	0	0	0	0	0	0	0	0	0	107	0	0	0	0	0	0
ENSG00000042813	ZPBP	11055	0	0	0	0	0	0	0	0.2	0.2	0	0	0	0	0	0	0	0	0	0	0	0	0	0	0	0	0.1	0	0.1	0	0	0	0	0	0	0	0	0	0	0	0	42	0.1	0	0	0	0	0
ENSG00000186075	ZPBP2	124626	0	0	0	0	0	0	0	0	0	0	0	0	0	0	0	0	0	0	0	0	0	0	0	0	0	0	0	0	0	0	0	0	0	0	0	0.1	0	0	0	0	60	0	0	0	0	0.1	0
[truncated: 3 more columns]

## Sheet: Human Protein Atlas (%)
Gene	Gene.name	Gene.ID	adipose tissue	adrenal gland	appendix	bone marrow	breast	cerebral cortex	cervix, uterine	colon	duodenum	endometrium	epididymis	esophagus	fallopian tube	gallbladder	heart muscle	kidney	liver	lung	lymph node	ovary	pancreas	parathyroid gland	placenta	prostate	rectum	salivary gland	seminal vesicle	skeletal muscle	skin	small intestine	smooth muscle	spleen	stomach	testis	thyroid gland	tonsil	urinary bladder
ENSG00000134940	ACRV1	56	0	0	0.1	0.1	0	0.5	0	0.1	0.1	0.1	2.5	0	0.2	0	0	0	0	0	0.3	0	0	1.3	0.1	0.2	0.1	0	1.1	0	0.1	0.1	0.3	0.1	0	92.5	0	0.2	0.1
ENSG00000130377	ACSBG2	81616	0	0	0	0	0.1	0.1	0.1	0	0	0	0	0	0.1	0	0	0.1	0	0	0	0	0	0	0	0.1	0	0	0	0	0.1	0	0	0	0	99.1	0	0	0
ENSG00000187003	ACTL7A	10881	0	0	0	0	0	0	0	0	0	0	0	0	0	0	0	0	0	0	0	0	0	0	0	0	0	0	0	0	0	0	0	0	0	100	0	0	0
ENSG00000148156	ACTL7B	10880	0	0	0	0	0	0	0	0	0	0	0	0	0	0	0	0	0	0	0	0	0	0	0	0	0	0	0	0	0	0	0	0	0	100	0	0	0
ENSG00000117148	ACTL8	81569	0	0	0	0	0	1	0	1.9	0	0	0	0	0	0	0	0	0	0	0	0	0	0	0	0	1.9	0	0	0	0	0	0	0	0	95.2	0	0	0
ENSG00000181786	ACTL9	284382	0	0	0	0	0	0	0	0	0	0	0	0	0	0	0	0	0	0	0	0	0	0	0	0	0	0	0	0	0	0	0	0	0	100	0	0	0
ENSG00000123165	ACTRT1	139741	0	0	0	0	0	0	0	0	0	0	0	0	0	0	0	0	0	0	0	0	0	0	0	0	0	0	0	0	0	0	0	0	0	100	0	0	0
ENSG00000169717	ACTRT2	140625	0	0	0	0	0	0	0	0	0	0	0	0	0	0	0	0	0	0	0	0	0	0	0	0	0	0	0	0	0	0	0	0	0	100	0	0	0
ENSG00000164113	ADAD1	132612	0	0	0	0	0	0	0	0	0	0	0	0	0	0	0	0	0	0	0	0	0	0	0	0	0	0	0	0	0	0	0	0	0	100	0	0	0
ENSG00000140955	ADAD2	161931	0	0	0	0	0	2	0	0	0	0	0	0.6	0	0.3	0	0	0	0	0	0	0	0	0	0.9	0	0	1.1	0	2	0	0	1.1	0	92	0	0	0
ENSG00000168619	ADAM18	8749	0	0	0	0	0	0	0	0	0	0	0	0	0	0	0	0	0	0	0	0	0	0	0	0	0	0	0	0	0	0	0	0	0	100	0	0	0
ENSG00000104755	ADAM2	2515	0	0	0	0	0.2	0	0	0	0	0	0	0	0	0	0	0	0	0	0	0	0	0	0	0	0	0	0	0	0	0	0	0	0	99.8	0	0	0
ENSG00000134007	ADAM20	8748	0	0	0	0	0	1.1	0	0	0	1.1	0	0	0	0	0	0	0	0	0	0	0	0	0	0	0	0	0	0	1.1	0	0	0	0	96.8	0	0	0
ENSG00000168594	ADAM29	11086	0	0	0	0	0.7	0.3	1.1	0	0	1.2	0.1	0	0	0	0	0	0	0.4	0.1	0	0	0	0	0.1	0	0	0	0	0	0	0.1	0	0	95.9	0	0	0
ENSG00000134249	ADAM30	11085	0	0	0	0	0	0	0	0	0	0	0	0	0	0	0	0	0	0	0	0	0	0	0	0	0	0	0	0	0	0	0	0	0	100	0	0	0
ENSG00000147081	AKAP4	8852	0	0	0	0	0	0	0	0	0	0	0	0	0	0	0	0	0	0	0	0	0	0	0	0	0	0	0	0	0	0	0	0	0	100	0	0	0
ENSG00000162641	AKNAD1	254268	0	0	0	0	0	0	0	0	0	0	0	0	0	0	0	0	0	0	0	0	0	0	0	0	0	0	0	0	2.3	0	0	0	0	97.7	0	0	0
ENSG00000151360	ALLC	55821	0	0.4	0	0	0	0	0.8	0	0	0	0	0	0	4.2	0	1.5	1.1	0	0	0.8	0	0	0	0	0	0	0	0	0	0	0	0	0	91.3	0	0	0
ENSG00000227059	ANHX	647589	0	0	0	0	0	0	0	0	0	0	0	0	0	0	0	0	0	0	0	0	0	0	0	0	0	0	0	0	0	0	0	0	0	100	0	0	0
ENSG00000124227	ANKRD60	140731	0	0	0	0	0	0	0	0	0	0	0	0	0	0	0	0	0	0	0	0	0	0	0	0	0	0	0	0	0	0	0	0	0	100	0	0	0
ENSG00000106013	ANKRD7	56311	0	0	0	0	0	0.1	0	0	0	0	0.2	0	0.1	0	0	0.1	0	0	0	0	0	0.1	0	0	0	0	0	0	0	0	0	0	0	99.2	0.1	0	0
ENSG00000154007	ASB17	127247	0	0	0	0	0	0	0	0	0	0	0	0	0	0	0	0.2	0	0	0	0	0	0	0	0	0	0	0	0	0	0	0	0	0	99.8	0	0	0
ENSG00000154438	ASZ1	136991	0	0	0	0	0	0	0	0	0	0	0	0	0	0	0	0	0	0	0	0	0	0	0	0	0	0	0	0	0	0	0	0	0	100	0	0	0
ENSG00000123594	ATXN3L	92552	0	0	0	0	0	0	0	0	0	0	0	0	0	0	0	0	0	0	0	0	0	0	1.6	0	0	0	0	0	0	0	0	0	0	98.4	0	0	0
ENSG00000125888	BANF2	140836	0	0	0	0	0.3	0	0.1	0	0	0.2	0	0.1	0.4	0	0	0.1	0	0	0	0	3.3	0	0	0	0	0	0.2	0	0	0	0.1	0	0.1	93.7	1.7	0	0
ENSG00000143032	BARHL2	343472	0	0	0	0	0	0	0	0	0	0	0	0	0	0	0	0	0	0	0	0	0	0	0	0	0	0	0	0	0	0	0	0	0	100	0	0	0
ENSG00000177324	BEND2	139105	0	0	0	1.9	0	0	0	0	0	0	0.9	0	0	0	0	0	0	0	0	0.9	0	0	0	0	0	0	0	0	0.9	0	0	2.8	0	92.5	0	0	0
ENSG00000125533	BHLHE23	128408	0	0	0	0	0	0	0	0	0	0	0	0	0	0	0	0	0	0	0	0	0	0	0	0	0	0	0	0	0	0	0	0	0	100	0	0	0
ENSG00000237452	BHMG1	388553	0	0	0	0	0	0	0	0	0	0	0	0	0	0	0	0	0	0	0	0	0	0	0	0	0	0	0	0	0	0	0	0	0	100	0	0	0
ENSG00000163098	BIRC8	112401	0	0	0	0	0	0	0	0	0	0	0	0	0	0	0	0	0	0	0	0	0	0	0	0	0	0	0	0	0	0	0	0	0	100	0	0	0
ENSG00000228075	BOD1L2	284257	0	0	0	0	0	0	0	0	0	0	0	0	0	0	0	0	0	0	0	0	0	0	0	0	0	0	0	0	0	0	0	0	0	100	0	0	0
ENSG00000152430	BOLL	66037	0	0	0	0	0	0.1	0	0	0	0	0	0	0	0	0	0	0	0	0	0	0	0.1	0	0.1	0	0	0	1.5	0.1	0	0	0	0	98.1	0	0	0
ENSG00000131059	BPIFA3	128861	0	0	0	0	0	0	0	0	0	0	0	0	0	0	0	0	0	0	0	0	0	0	0	0	0	0	0	0	0	0	0	0	0	100	0	0	0
ENSG00000183753	BPY2	9083	0	0	0	0	0	0	0	0	0	0	0	0	0	4.3	0	4.3	0	0	0	0	0	0	0	0	0	0	0	0	0	0	0	0	0	91.3	0	0	0
ENSG00000183795	BPY2B	442867	0	0	0	0	0	0	0	0	0	0	0	0	0	4.3	0	4.3	0	0	0	0	0	0	0	0	0	0	0	0	0	0	0	0	0	91.3	0	0	0
ENSG00000185894	BPY2C	442868	0	0	0	0	0	0	0	0	0	0	0	0	0	4.3	0	4.3	0	0	0	0	0	0	0	0	0	0	0	0	0	0	0	0	0	91.3	0	0	0
ENSG00000137948	BRDT	676	0	0	0.3	0.8	0.2	0.1	0	0	0.2	0.2	0.1	0	0.1	0.4	0	0	0	0.1	0.2	0.1	0	0	0.4	0.2	0	0	0.1	0	0.3	0	0.1	0.1	0	95.5	0.2	0	0.1
ENSG00000188909	BSX	390259	0	0	0	0	0	0	0	0	0	0	0	0	0	0	0	0	0	0	0	0	0	0	0	0	0	0	0	0	0	0	0	0	0	100	0	0	0
ENSG00000137707	BTG4	54766	0	0	0	0	0	0	0	0	0	0.2	0.2	0	5.3	0	0	0	0	1.2	0	0	0	0	0	0	0	0	0	0	0	0	0	0	0	92.9	0.2	0	0
ENSG00000204683	C10orf113	387638	0	0	0	0	0	0	0	0	0	0	0	0	0	5	0	0	0	0	0	0	0	0	0	0	0	5	0	0	0	0	0	0	0	90	0	0	0
ENSG00000183559	C10orf120	399814	0	0	0	0	0	0	0	0	0	0	0.2	0	0	0	0	0	0	0	0	0	0	0	0	0	0	0	0	0	0	0	0	0	0	99.8	0	0	0
ENSG00000178645	C10orf53	282966	0	0	0	0.4	0	0	0	0	0	0.2	0	0	1.6	0	0	0	0	0.2	0	0	0	0.2	0.2	0	0	0	0	0	0.2	0	0	0	0	96.9	0	0	0
ENSG00000203942	C10orf62	414157	0	0	0	0	0	0	0	0	0	0	0	0	0	0	0	0.1	0	0	0	0	0	0	0	0	0	0	0	0	0	0	0	0	0	99.8	0	0	0
ENSG00000180425	C11orf71	54494	0	0	0	0	0	0	0	0	0	0	0	0	0	0	0	0	0.2	0	0	0	0	0	0	0	0	0	0	0	0	0	0	0	0	99.8	0	0	0
ENSG00000234776	C11orf94	143678	0	0	0	0.4	0.4	0.4	0	0	0.9	0.4	0	1.3	0	0	0	0	0	0	0.4	0	0	0	0.4	0	0	0.4	0.4	0	0.4	0.4	0.4	0	0	91.6	1.3	0	0
ENSG00000180116	C12orf40	283461	0	0	0	0	0	0	0	0	0	0	0	0	0	0	0	0	0	0	0	0	0	0	0	0	0	0	0	0	0	0	0	0	0	98.7	0	1.3	0
ENSG00000165805	C12orf50	160419	0	0	0	0	0	0	0	0	0	0	0	0	0	0	0	0	0	0	0	0	0	0	0	0	0	0	0	0	0	0	0	0	0	100	0	0	0
ENSG00000176605	C14orf177	283598	0	0	0	0	0	0	0	0	0	0	0	0	0	0	0	0	0	0	0	0	0	0	0	0	0	0	0	0	0	0	0	0	0	100	0	0	0
ENSG00000166152	C16orf78	123970	0	0	0	0	0	0	0	0	0	0.1	0.1	0	0.1	0	0	0	0	0.3	0	0	0	0	0	0	0	0	0	0	0	0	0	0.1	0	99.2	0	0	0
ENSG00000215131	C16orf90	646174	0	0	0	0	0	0	0	0	0	0	0	0	0	0	0	0	0	0	0	0	0	0	0	0	0	0	0	0	0	0	0	0	0	100	0	0	0
ENSG00000270806	C17orf50	146853	0.2	0.2	0	0	0.2	0.7	0	0.5	0	0	0.9	0	1.6	0	0	0.2	0	0.2	0	0	0	0	0	0.2	0.2	0	0.7	0	1.2	0.5	0	0.5	0	91.4	0.5	0	0
ENSG00000141371	C17orf64	124773	0.2	0.1	0.1	0.2	0.2	0.2	0	0	0	0.1	0.2	0	0	0.1	0	0.1	0	0.1	0.1	0	0	0	0	0.1	0	0	0	0	0	0.1	0.1	0.4	0.1	97.8	0.1	0	0
ENSG00000184560	C17orf74	201243	0	0	0	0	0	0	0	0	0	0	0	0	0	0	0	0	0	0	0	0	0	0	0	0	0	0	0	0	0	0	0	0	0	100	0	0	0
ENSG00000275489	C17orf98	388381	1	0	0	0	0	0	0	0	0	0	0	0	0	0	0	0	0	0	0	0	0	0	0	0	0	0	0	0	1	0	0	0	0	98	0	0	0
ENSG00000206043	C18orf63	644041	0	0	0	0	1.1	0	0	0	0	0	0	0	0	0	0	0	0	0.6	0	0	0	0	0	0	0	0	0	0	0	0	0	0	0	98.3	0	0	0
ENSG00000262874	C19orf84	147646	0	0	1.1	1.5	0	0	0	0	0	0	0.4	0	0.4	0.4	0	0	0	0.4	1.1	0	0	0	0.4	0	0	0	0	0	0	0.4	0.4	1.5	0	91.8	0	0.4	0
ENSG00000173728	C1orf100	200159	0	0	0	0	0	0	0	0	0	0	0	0	0	0	0	0	0	0	0	0	0	1.8	0	0	0	0	0	0	0	0	0	0	0	98.2	0	0	0
ENSG00000215910	C1orf167	284498	0.6	0.6	0	0	0.6	0	0	0	0	0	0	0	0	0	0.6	0	0	2.5	0	0	0	0	0	0	0	0	0	1.3	0	0	0	1.3	0	91.9	0	0	0.6
ENSG00000204006	C1orf185	284546	0.2	0	0	0	0	0	0	0	0	0	0	0	0	0.2	0	0	0	0	0	0	0	0.2	0	0	0	0	0	0	0	0	0	0	0	99.3	0	0	0
ENSG00000227868	C1orf234	729059	0.1	0.1	0	0	0.4	0.3	0	0	0.1	0.4	0.8	0.4	0.4	0.1	0.1	0.1	0	0.4	0	0.1	0	0.2	0	0.2	0	0	0	0	0.8	0.1	0.1	0.1	0	94.6	0.1	0.2	0
ENSG00000142698	C1orf94	84970	0	0.2	0	0	0	3	0	0	0	0	0	0	0	0.5	0	0	0	0	0	0	0	0	0	0	0	0	0	0	0	0	0	0	0	96.3	0	0	0
ENSG00000258713	C20orf141	128653	0	0	0.1	0	0	0	0.1	0	0	0.6	0.2	0	0	0	0	0	0	0	0	0	0	0	0.9	0	0	0	0	0	0	0	0.4	0	0	97.7	0	0	0
ENSG00000149609	C20orf144	128864	0	0	0	0	0	0	0	0	0	0	0	0	0	0	0	0	0	0	0	0	0	0	0	0	0	0	0	0	0	0	0	0	0	100	0	0	0
ENSG00000125975	C20orf173	140873	0	0	0	0	0	0	0	0	0	0	0	0	0	0	0	0	0	0	0	0	0	0	0	0	0	0	0	0	0.6	0	0	0	0	99.4	0	0	0
ENSG00000239605	C2orf61	285051	0	0	0.4	0	0.4	0	0	0	0	0.4	0.4	0.4	0	1.2	0	0	0	0.4	0.8	0	0	0	0	0.4	0.4	0	0.4	0	0.4	0	0.4	0.8	0	92.1	0.4	0.4	0
ENSG00000187833	C2orf78	388960	0	0	0	0	0	0	0	0	0	0	0	0	0	0	0	0	0	0	0	0	0	0	0	0	0	0	0	0	0	0	0	0	0	100	0	0	0
ENSG00000180697	C3orf22	152065	0	0	0	0	0	0	0	0	0	0	0	0	0	0	0	0	0	0	0	0	0	0	0	0	0	0	0	0	0	0	0	0	0	100	0	0	0
ENSG00000163424	C3orf30	152405	0	0	0	0	0	0	0	0	0	0	0.2	0	0	0	0	0.2	0	0	0	0	0	0	0	0	0	0	0	0	0	0	0	0	0	99.6	0	0	0
ENSG00000236980	C3orf84	646498	0	0	0	0	0	0	0	0	0	0	2.6	0	0	0	0	0	0	0	0	0	0	0	0	0	0	0	0	0	0	0	0	0	0	97.4	0	0	0
ENSG00000138813	C4orf17	84103	0	0	0	0	0	0	0	0	0	0	0	0	0	0	0	0	0	0	0	0	0	0	0	0	0	0	0	0	0	0	0	0	0	100	0	0	0
ENSG00000164123	C4orf45	152940	0.5	0	0	1.9	0	0.5	0.9	0	0	0.5	0	0	0	0	0	0	0	0.9	0	0	0	0	0.5	0	0	0	0	0	0	0	0	0.5	0	93	0.9	0	0
ENSG00000237136	C4orf51	646603	0	0	0	0	0	0	0	0	0	0	5.4	0	0.9	0	0	0	0	0	0	0	0	0	0	0	0	0	0	0	0	0	0	0	0	93.7	0	0	0
ENSG00000185056	C5orf47	133491	0	0	0	0	0	0.3	0	0	0	0	0	0	0	0	0	0	0	0	0	0	0	0.3	0	0	0	0	0	0	0	0	0	0	0	99.5	0	0	0
ENSG00000204296	C6orf10	10665	0	0.6	0	0	0	0	0	0	0.6	0.6	0.6	0	0.6	0	0	0	0	0	1.2	1.2	0	0	0	0.6	0	0	0	0	0.6	0	0	0	0	92.9	0	0.6	0
ENSG00000185689	C6orf201	404220	0	0	0	0	0	0	0	0	0	0	0	0	3.9	0	0	0	0	0	0	0	0	0	0	0	0	0	0	0	0	0	0	0	0	96.1	0	0	0
ENSG00000170279	C7orf33	202865	0	0	0	0	0	0	0	0	0	0	0	0	0	0	0	0	0	0	0	0	0	0	0	0	0	0	0	0	0	0	0	0	0	100	0	0	0
ENSG00000165131	C7orf34	135927	0	0	0	1.9	0.8	0.4	0.2	0	0	0.2	0.4	0	0	0	0	0	0	0	0.6	0	0	0	0	0.2	0	0	0.2	0	0	0	0.2	0.6	0	94	0	0.4	0
ENSG00000164645	C7orf62	219557	0	0	0	0	0	0	0	0	0	0	0	0	0	0	0	0	0	0	0	0	0	0	0	0	0	0	0	0	0	0	0	0	0	99.8	0.2	0	0
ENSG00000164500	C7orf72	100130988	0	0	0	0	0	0	0	0	0	0	0	0	0	0	0	0	0	0	1.7	0	0	0	0	0	0	0	0	0	0	0	0	0	0	96.7	0	1.7	0
ENSG00000171060	C8orf74	203076	0	0	0	0	0	0	0	0	0	0	0.8	0.8	0	0	0	0	0	0	0	0	0	0	0	0	0	0	0	0	1.6	0	0	0	0	96.9	0	0	0
ENSG00000204669	C9orf57	138240	0	0	0	0	0	0	0	0	0	0	0	0	0	0	0	0	0	0	0	0	0	0.4	0	0	0	0	0	0	0	0	0	0	0	99.6	0	0	0
ENSG00000167791	CABP2	51475	0	0	0	0	0	0	0	0	0	0	0	0	0	0	0	0	0	0	0	0	0	0	0	0	0	0	0	0	0	0	0	0	0	100	0	0	0
ENSG00000145309	CABS1	85438	0	0	0	0	0	0	0	0	0	0	0	0	0	0	0	0	0	0	0	0	0	0	0	0.1	0	0.1	0.1	0	0	0	0	0	0	99.7	0	0	0
ENSG00000164304	CAGE1	285782	0	0	0	1.2	0	0	0	0	0	0	0	0	0	0	0	0	0	0	0	0	0	0	0	0	0	0	0	0	0	0	0	0	0	98.8	0	0	0
ENSG00000269058	CALR3	125972	0	0	0	0	0	0.1	0	0	0	0	1	0	0.2	0	0	0	0	0	0	0	0	0	0	0	0	0	0	0	0	0.1	0	0	0	98.4	0.2	0	0
ENSG00000177938	CAPZA3	93661	0	0	0	0	0.4	0	0	0	0	0	0.1	0	0	0.1	0	0.1	0	0	0	0	0	0	0	0	0	0	0.2	0	1	0	0	0	0.2	97.9	0	0	0
ENSG00000188782	CATSPER4	378807	0	0	0	0	0	0	0	0	0	0	0	0	0	0	0	0	0	0	0	0	0	0	0	0	0	0	0	0	1	0	0	0	0	99	0	0	0
ENSG00000174898	CATSPERD	257062	0	0	0	0	0	0	0	0	0	0	0	0	0	0	0	0	0	0	0	0	0	0	0	0	0	0	0	0	0	0	0	0	0	100	0	0	0
ENSG00000160994	CCDC105	126402	0	0	0	0	0	0	0	0	0	0	0	0	0	0	0	0	0	0	0	0	0	0	0	0	0	0	0	0	0.8	0	0	0	0	99.2	0	0	0
ENSG00000161609	CCDC155	147872	0	0	0	0	0	0	0	0	0	0.2	0	0	0	0	0	0	0	0.2	0	0	0.7	0	0	0	0	0	0.2	0	0	0	0	0.2	0	98.3	0	0.2	0.2
ENSG00000255181	CCDC166	100130274	0	0	0	0	0	0	0	0	0	0	0	0	0	0	0	0	0	0	0	0	0	0	0	0	0	0	0	0	0	0	0	0	0	100	0	0	0
ENSG00000175820	CCDC168	643677	0	0	0	0	0	0	0	0	0	0	7.4	0	0	0	0	0	0	0	0	0	0	0	0	0	0	0	0	0	0	0	0	0	0	92.6	0	0	0
ENSG00000182645	CCDC172	374355	0	0.4	0	0	0	0.4	0	0	0	0	0.4	0	0.4	0	0	0	0	0	0	0	0	0	0	5.8	0	0	0	0	0	0	0	0	0.4	92.1	0	0	0
ENSG00000255359	CCDC179	100500938	0	0	0	0	0	0	0	0	0	0	0.2	0	0	0	0	0	0	0	0	0	0	0	0	0	0	0	0	0	0	0	0	0	0	99.6	0	0	0.2
ENSG00000166329	CCDC182	101927581	0	0	0	0	0	0	0	0	0	0	0	0	0	0	0	0	0	0	0	0	0	0	0	0	0	0	0	0	0	0	0	0	0	100	0	0	0
ENSG00000213213	CCDC183	84960	0	0	0	0	0	0	0	0	0	0	0	0	0	0	0	0	0	0	0	0	0.8	0	0.8	0.8	0.8	0	0	0	0	0	0	0	0	96.7	0	0	0
ENSG00000178395	CCDC185	164127	0	0	0	0	0	0.4	0	0	0	0	0	0	0	0	0	0	0	0	0	0	0	0	0	0	0	0	0	0	0	0	0	0	0	99.6	0	0	0
ENSG00000162592	CCDC27	148870	0	0	0	0	0	0	0	0	0	0.5	0	0	0	0	0	0	0	0	0	0	0	0	0	1.1	0	0	1.6	0	0	0	0	0	0	96.8	0	0	0
ENSG00000161973	CCDC42	146849	0	0.1	0.2	0.1	0.1	0	0	0	0.2	0	0.2	0	0	0.1	0	0.1	0.2	0.2	0.2	0	0	0	0.1	0	0	0	0	0	0	0	0	0.2	0	98.2	0	0.1	0
ENSG00000138483	CCDC54	84692	0	0.1	0	0	0	0.1	0.1	0	0	0.1	1.8	0	0	0	0.2	0.1	0	0.1	0	0.2	0	0.1	1.3	0.3	0	0	0.3	0	0	0	0	0	0	95.2	0.1	0	0
ENSG00000130783	CCDC62	84660	0.2	0.4	0.2	0.2	0.2	0.4	0.4	0.1	0.2	0.1	0.2	0.2	0.1	0.2	0	0.1	0	0.1	0.3	0.2	0	0.4	0.1	0.2	0.1	0	0.1	0.2	0.3	0.2	0.2	0.6	0.1	93.6	0.2	0.2	0.1
ENSG00000173093	CCDC63	160762	0	0	0	0	0	0	0	0	0	0	0	0	0	0	2.6	0	0	0	0	0	0	0	0	0.3	0	0	0	2.9	0.3	0	0	0	0	93.9	0	0	0
ENSG00000123171	CCDC70	83446	0	0	0	0	0	0	0	0	0	0	0	0	0	0	0	0	0	0	0	0	0	0	0	0	0	0	0	0	0	0	0	0	0	100	0	0	0
ENSG00000150676	CCDC83	220047	0.1	0.1	0.1	0	0.3	0.6	0.1	0.1	0.1	0.6	0.4	0.1	0.4	0.3	0.3	0.4	0.1	0.3	0.1	0.4	0	0.6	0.1	0.3	0.1	0	0.1	0.1	0.4	0.1	0.1	0.1	0.3	91.3	0.4	0.3	0
ENSG00000197651	CCER1	196477	0	0	0	0	0	0	0	0	0	0	0	0	0	0	0	0	0	0	0	0	0	0	0	0	0	0	0	0	0	0	0	0	0	100	0	0	0
ENSG00000185972	CCIN	881	0.4	0.2	0.4	0.6	0.2	0.3	0.8	0.1	0	1.2	0.1	0.1	0.1	0.6	0	0	0	0.5	0	0.1	0	0	1	0.2	0.1	0	0.3	0	0	0	2.2	0	0.1	90	0	0	0.4
ENSG00000198445	CCT8L2	150160	0	0	0	0	0	0	0	0	0	0	0	0	0	0	0	0	0	0	0	0	0	0	0	0	0	0	0	0	0	0	0	0	0	100	0	0	0
ENSG00000206531	CD200R1L	344807	0	0	0	0	0	0	0	0	0	0	2	0	0	0	0	0	0	0	0	0	0	0	0	0	0	0	0	0	0	0	0	0	0	98	0	0	0
ENSG00000172288	CDY1	9085	0	0	0	0	0	0	0	0	0	0	0	0	0	0	0	0	0	0	0	0	0	0	0	0	0	0	0	0	0	0	0	0	0	100	0	0	0
ENSG00000172352	CDY1B	253175	0	0	0	0	0	0	0	0	0	0	0	0	0	0	0	0	0	0	0	0	0	0	0	0	0	0	0	0	0	0	0	0	0	100	0	0	0
ENSG00000129873	CDY2B	203611	0	0	0	0	0	0	0	0	0	0	0	0	0	0	0	0	0	0	0	0	0	0	0	0	0	0	0	0	0	0	0	0	0	100	0	0	0
ENSG00000178404	CEP295NL	100653515	0	0.2	0	1.9	0	0.2	0.2	0	0	0.5	0	0.7	0.2	0.2	0	0	0	0.2	0.2	0	0	0	0.5	0	0	0	0	0	0.5	0	0	0.5	0	93.7	0	0.2	0
ENSG00000177143	CETN1	1068	0	0	0	0	0	0	0	0	0	0	0	0	0	0	0	0	0	0	0	0	0	0	0	0	0	0	0	0	0	0	0	0	0	100	0	0	0
ENSG00000140932	CMTM2	146225	0	0	0.1	0.1	0	0.1	0	0	0	0	0	0	0	0	0	0	0	0.1	0	0	0	0	0	0	0	0	0	0	0	0	0	0	0	99.3	0	0	0
ENSG00000176571	CNBD1	168975	0	0	0	0	0	0	0	0	0	0	0	0	0	0.8	0	0	0	0	0	0	0	0	0	0	0	0	0	0	0	0	0	7.1	0.8	91.3	0	0	0
ENSG00000183862	CNGA2	1260	0	0	0	0	0	0	0	0	0	0	0	0	0	0	0	0	0	0	0	0	0	0	0	0	0	0	0	0	0	0	0	0	0	100	0	0	0
ENSG00000170516	COX7B2	170712	0.1	0	0	0	0	0	0	0	0	0	0.1	0	0	0	0	0	0	0	0	0	0	0	0.9	0	0	0	0	0	0.1	0	0	0	0	98.7	0	0	0.1
ENSG00000187581	COX8C	341947	0	0	0	0	0	0.3	0	0	0	0	0	0.3	1.6	0.3	0	0	0	0	0	0	0	0.3	0.6	0.3	0	0	0.6	0	0.3	0	0.3	0	0	93.7	0.9	0	0.3
ENSG00000147183	CPXCR1	53336	0	0	0	0	0	0	0	0	0	0	0	0	1.7	0	0	0	0	0	0	0	0	0	0	0	0	0	0	0	0	0	0	0	0	98.3	0	0	0
ENSG00000124490	CRISP2	7180	0	0	0	1.2	0	0	0.3	0	0	0	0.1	0.1	2.1	1.3	0	0.1	0	0.2	0	0	0	0	0	0.1	0	0.7	0.4	0	0	0	0	0	0	93.2	0	0	0
ENSG00000180138	CSNK1A1L	122011	0	0	2.8	4.2	0	1.4	0	0	0	0	0	0	0	0	0	0	0	0	0	0	0	0	0	0	0	0	0	0	0	0	0	1.4	0	90.1	0	0	0
ENSG00000125815	CST8	10047	0	0	0	0	0	0	0	0	0	0	0	0	0	0	0	0	0	0	0	0	0	0	0	0	0	0	0	0	0	0	0	0	0	100	0	0	0
ENSG00000125823	CSTL1	128817	0	0	0	0	0	0	0	0	0	0	0	0	0	0	0	0	0	0	0	0	0	0	2	0	0	0	2	0	2	2	0	0	2	90.2	0	0	0
ENSG00000268940	CT45A1	541466	0	0	0	0	0	1.6	0	0	0	0	0	0	0	0	0	0	0	1.6	0	0	0	0	0	0	0	0	0	0	0	0	0	0	0	96.9	0	0	0
ENSG00000269586	CT45A10	102723631	0	0	0.6	0	0	4	0	0	0	0	0	0	0	0	0	0	0	0.6	0	0	0	0	0	0	0	0	0	0	0	0	0	0	0	94.8	0	0	0
ENSG00000271449	CT45A2	728911	0	0	0	0	0	0	0	0	0	0	0	0	0	0	0	0	0	0	0	0	0	0	0	0	0	0	0	0	0	0	0	0	0	100	0	0	0
ENSG00000269096	CT45A3	441519	0	0	0	0	0	3.1	0	0	0	0	0	0	0	0	0	0	0	5.8	0	0	0	0	0	0	0	0	0	0	0	0	0	0	0	91.1	0	0	0
ENSG00000228836	CT45A5	441521	0	0	0	0	0	1.1	0	0	0	0	0	0	0	0	0	0	0	0	0	0	0	0	0	0	0	0	0	0	0	0	0	0	0	98.9	0	0	0
ENSG00000278085	CT45A8	102723737	0	0	0	0	0	0	0	0	0	0	0	0	0	0	0	0	0	0	0	0	0	0	0	0	0	0	0	0	0	0	0	0	0	100	0	0	0
ENSG00000270946	CT45A9	102723680	0	0	0	0	0	0	0	0	0	0	0	0	0	0	0	0	0	0	0	0	0	0	0	0	0	0	0	0	0	0	0	0	0	100	0	0	0
ENSG00000236371	CT47A1	728096	0	0	0	0	0	0	0	0	0	0	0	0	0	0	0	0	0	0	0	0	0	0	0	0	0	0	0	0	0	0	0	0	0	100	0	0	0
ENSG00000224089	CT47A10	728036	0	0	0	0	0	0	0	0	0	0	0	0	0	0	0	0	0	0	0	0	0	0	0	0	0	0	0	0	0	0	0	0	0	100	0	0	0
ENSG00000226929	CT47A11	255313	0	0	0	0	0	0	0	0	0	0	0	0	0	0	0	0	0	0	0	0	0	0	0	0	0	0	0	0	0	0	0	0	0	100	0	0	0
ENSG00000226685	CT47A12	100507170	0	0	0	0	0	0	0	0	0	0	0	0	0	0	0	0	0	0	0	0	0	0	0	0	0	0	0	0	0	0	0	0	0	100	0	0	0
ENSG00000242362	CT47A2	728090	0	0	0	0	0	0	0	0	0	0	0	0	0	0	0	0	0	0	0	0	0	0	0	0	0	0	0	0	0	0	0	0	0	100	0	0	0
ENSG00000236126	CT47A3	728082	0	0	0	0	0	0	0	0	0	0	0	0	0	0	0	0	0	0	0	0	0	0	0	0	0	0	0	0	0	0	0	0	0	100	0	0	0
ENSG00000230594	CT47A4	728075	0	0	0	0	0	0	0	0	0	0	0	0	0	0	0	0	0	0	0	0	0	0	0	0	0	0	0	0	0	0	0	0	0	100	0	0	0
ENSG00000237957	CT47A5	728072	0	0	0	0	0	0	0	0	0	0	0	0	0	0	0	0	0	0	0	0	0	0	0	0	0	0	0	0	0	0	0	0	0	100	0	0	0
ENSG00000226023	CT47A6	728062	0	0	0	0	0	0	0	0	0	0	0	0	0	0	0	0	0	0	0	0	0	0	0	0	0	0	0	0	0	0	0	0	0	100	0	0	0
ENSG00000230347	CT47A8	728049	0	0	0	0	0	0	0	0	0	0	0	0	0	0	0	0	0	0	0	0	0	0	0	0	0	0	0	0	0	0	0	0	0	100	0	0	0
ENSG00000226600	CT47A9	728042	0	0	0	0	0	0	0	0	0	0	0	0	0	0	0	0	0	0	0	0	0	0	0	0	0	0	0	0	0	0	0	0	0	100	0	0	0
ENSG00000236446	CT47B1	643311	0	0	0	0	0	0	0	0	0	0	0	0	0	0	0	0	0	0	0	0	0	0	0	0	0	0	0	0	0	0	0	0	0	100	0	0	0
ENSG00000204019	CT83	203413	0	0	0	0	0.1	0	0	0	0	0	0	0	0	0	0	0	0	0	0	0	0	0	0	0	0	1.6	0	0	0	0	0.1	0	0.2	97.9	0	0	0
ENSG00000268651	CTAG1A	246100	0	0	0	0	0	0	0	0	0	0	0	0	0	0	0	0	0	0	0	0	0	0	0	0	0	0	0	0	0	0	0	2.1	0	97.9	0	0	0
ENSG00000184033	CTAG1B	1485	0	0	0	0	0	0	0	0	0	0	0	0	0	0	0	0	0	0	0	0	0	0	0	0	0	0	0	0	0	0	0	1.8	0	98.2	0	0	0
ENSG00000212710	CTAGE1	64693	0	0	0	0	0	0	0	0	0	0	0	0	0	0	0	0	0	0	0	0	0	0	0	0	0	0	0	0	0	0	0	0	0	100	0	0	0
ENSG00000271321	CTAGE6	340307	0	0	0	0	1	0	1	0	0	0	0	0	0	0	0	0	0	0	1	0	0	0	0	0	0	0	0	0	1.9	0	0	0	0	95.2	0	0	0
ENSG00000236761	CTAGE9	643854	0	0	0	0	0	0	0	0	1.3	0	0	0	0	0	0	0	0	0	0	0	0	0	0	0	0	0	1.3	0	0	1.3	0	0	0	96.2	0	0	0
ENSG00000215115	CXorf49	100130361	0	0	0	0	0	0	0	0	0	0	0	0	0	0	0	0	0	0	0	0	0	0	0	0	0	0	0	0	0	0	0	0	0	100	0	0	0
ENSG00000215113	CXorf49B	100132994	0	0	0	0	0	0	0	0	0	0	0	0	0	0	0	0	0	0	0	0	0	0	0	0	0	0	0	0	0	0	0	0	0	100	0	0	0
ENSG00000203933	CXorf66	347487	0	0	0	0	0	0	0	0	0	0	0	0	0	0	0	0	1.2	0	0	0	0	0	0	0	0	0	0	0	0	0	0	0	0	98.8	0	0	0
ENSG00000183035	CYLC1	1538	0	0	0	0	0	0	0	0	0	0	0	0	0	0	0	0	0	0	0	0	0	0	0	0	0	0	0	0	0	0	0	0	0	100	0	0	0
ENSG00000155833	CYLC2	1539	0	0	0	0	0	0	0	0	0	0	0.2	0	0	0	0	0	0	0	0	0	0	0	0	0	0	0	0	0	0	0	0	0	0	99.6	0	0	0.1
ENSG00000187191	DAZ3	57054	0	0	0	0	0	0	0	0	0	0	0	0	0	0	0	0	0	0	0	0	0	0	0	0	0	0	0	0	0	0	0	0	0	100	0	0	0
ENSG00000092345	DAZL	1618	0	0	0.3	0	0	0	0.1	0	0.1	0	0	0	0	0.1	0	0.1	0	0	0.3	0	0	0	0.1	0.1	0.1	0	0	0	0	0	0.2	0.1	0.2	97.6	0	0.6	0.1
ENSG00000109851	DBX1	120237	0	0	0	0	0	0	0	0	0	0	0	0	0	0	0	0	0	0	0	0	0	0	0	0	0	0	0	0	0	0	0	0	0	100	0	0	0
ENSG00000182308	DCAF4L1	285429	0.2	0.2	0.6	0.2	0.2	0.2	0	0	0	0.2	0.4	0	0	0.2	0.2	0.2	0	0.2	0.4	0	0	0.2	0.2	0.2	0	0	0.2	0.2	0.6	0.2	0.2	0.4	0	93.6	0.2	0.2	0
ENSG00000176566	DCAF4L2	138009	0	0	0	0	0	0	0	0	0	0	0	0	0	0	0	0	0	0	0	0	0	0	0	0	0	0	0	0	0	0	0	0	0	100	0	0	0
ENSG00000226372	DCAF8L1	139425	0	0	0	0	0	0	0	0	0	0	0	0	0	0	0	0	0	0	0	0	0	0	0	0	0	0	0	0	0	0	0	0	0	100	0	0	0
ENSG00000189186	DCAF8L2	347442	0	0	0	0	0	0	0	0	0	0	0	0	0	0	0	0	0	0	0	1.7	0	0	0	0	0	0	0	0	0	0	0	0	0	98.3	0	0	0
ENSG00000170967	DDI1	414301	0	0	0	0	0	0	0	0	0	0	0	0	0	0	0	0	0	0	0	0	0	0	0	0	0	0	0	0	0	0	0	0	0	100	0	0	0
ENSG00000152670	DDX4	54514	0	0	0	0	0	0	0.1	0	0	0	0	0	0	0	0	0	0	0	0.1	0	0	0	0	0	0	0	0	0	0	0	0	0	0	99.5	0	0.2	0
ENSG00000184735	DDX53	168400	0	0	0	0	0	0	0	0	0	0	5.7	0	0	0	0	0	0	0	0	0	0	0	0	0	0	0	0	0	0	0	0	0	0	94.3	0	0	0
ENSG00000104901	DKKL1	27120	0.4	0.2	0.2	0	0.2	0	0.1	0.1	0.1	0.7	0.1	0.1	0.7	0.4	0.1	0.1	0	0.2	0.2	0.5	0.1	0.1	0.2	0.2	0.1	0.1	0.3	0	0	0.1	0.5	0.2	0	93.5	0	0.1	0.1
ENSG00000137090	DMRT1	1761	0	0	0	0	0	0	0	0	0	0	0	0	0	0	0	0	0	0	0	0	0	0.2	0	0	0	0	0	0	0	0	0	0	0	99	0.8	0	0
ENSG00000143006	DMRTB1	63948	0	0	0	0	0	0	0	0	0	0	1.4	0	0	0	0	0	0	0	0	0	0	0	0	0	0	0	0	0	0	0	0	0	0	98.2	0.4	0	0
ENSG00000142025	DMRTC2	63946	0	0.2	0.4	0.4	0.2	0	0	0	0.2	0.2	0.4	0	0.2	0.4	0	0	0	0	0.6	0	0	0.6	0	0.2	0.2	0	0.4	0	0.2	0.2	0.2	0.2	0.2	93.8	0.6	0.2	0
ENSG00000187775	DNAH17	8632	0	0	0	0	0	2.7	0	0	0	0	0	0	0	0	0	0	0	0.9	0	0	0	0	0	0	0	0	0	0	3.6	0	0	0	0	92	0	0.9	0
ENSG00000179407	DNAJB8	165721	0	0	0	0	0	0	0	0	0	0	0	0	0	0	0	0	0	0	0	0	0	0	0	0	0	0	0	0	0	0	0	0	0	100	0	0	0
ENSG00000151577	DRD3	1814	0	0	0	0	0	0	0	0	0	0	0	0	0	0	0	0	0	0	7.1	0	0	0	0	0	0	0	0	0	0	0	0	0	0	92.9	0	0	0
ENSG00000189037	DUSP21	63904	0	0	0	1	0	0	0	1	0	0	0	0	0	0	0	0	0	0	0	0	0	0	0	0	0	0	0	0	0	1.9	0	0	0	96.1	0	0	0
ENSG00000170788	DYDC1	143241	0	0	0	0	0.1	0	0.2	0	0	0.2	0.9	0	4.4	0	0	0	0	0.7	0	0	0	0	0	0	0	0	0	0	0.1	0	0	0	0	93.1	0	0	0
ENSG00000223601	EBLN1	340900	0	0	0	0	0	0	0	0	0	0	0	0	0	0	0	0	0	0	0	0	0	0	0	0	0	0	0	0	0	0	0	0	0	100	0	0	0
ENSG00000172421	EFCAB3	146779	3.5	0	0.9	0	0	0.9	0	0	0	0.9	0.9	0.9	0	0	0	0	0	0	0	0	0	0	0.9	0	0	0	0	0	0	0	0	0	0	91.3	0	0	0
ENSG00000214360	EFCAB9	285588	0	0	0.6	0	0	0	0	0	0	0	0	0	0	0.6	0	0	0	0	0	0	0	0	0	0	0	0	0	0	0	0	0	0	0	98.8	0	0	0
ENSG00000120160	EQTN	54586	0.3	0	0	0	0.4	0	0.4	0.4	0.5	0.5	0.8	0	0.3	0	0	0.1	0	0.4	0.3	1	0	0	0.1	0.1	0.5	0	0.1	0	0.1	0.5	0	0.4	0.1	91.8	0.4	0	0.1
ENSG00000165837	ERICH6B	220081	0	0	0	0	0	0	0	0	0	0	0	0	0	0	0	0	0	0	0	0	0	0	0	0	0	0	0	0	0	0	0	0	0	100	0	0	0
ENSG00000123576	ESX1	80712	0	0	0	0	0	0	0	0	0	0	0	0	0	0	0	0	0	0	0	0	0	0	0.8	0	0	0	0	0	0	0	0	0	0	99.2	0	0	0
ENSG00000178997	EXD1	161829	1	0	0	0	0.3	0.7	0	0	0.3	0	1.3	0	0	0	0	0	0	0	0	0	0	0	0	0	0	0	0.3	0	0	0	0	0	0	95.7	0.3	0	0
ENSG00000188163	FAM166A	401565	0.2	0.2	0.5	0.2	0.2	0.8	0.2	0	0.6	0.2	2	0.2	0.3	0	0	0.3	0.3	0.3	0.2	0	0	0	0	0.3	0	0.3	0.3	0	0.6	0.2	0.2	0.2	0	91	0.6	0	0
ENSG00000164334	FAM170A	340069	0	0	0	0	0	0	0	0	0	0	0	0	0	0	0	0	0	0	0	0	0	0	0	0	0	0	0	0	1	0	0	0	0	99	0	0	0
ENSG00000172538	FAM170B	170370	0	0	0	0	0	0	0	0	0	0	0	0	0	0	0	0	0	0	0	0	0	0	0	0	0	0	0	0	0	0	0	0	0	100	0	0	0
ENSG00000177558	FAM187B	148109	0	0	0	0	0	0.2	0	0	0	0.2	0	0	0	0	0	0	0	0	0	0	0	0	0	0	0	0	0	0	0	0	0	0.4	0	99.1	0	0	0
ENSG00000205108	FAM205A	259308	0	0	0	0	0	0	0	0	0	0	0	0	0	0	0	0	0	0	0	0	0	0.3	0	0	0	0	0	0	0.3	0	0	0	0	99.5	0	0	0
ENSG00000145975	FAM217A	222826	0	0	0	0	0	0	0	0	0	0	0	0	0	0.5	0	0	0	0	0	0	0.5	0	0	0	0	0	0	0	0	0	0	0	0	99.1	0	0	0
ENSG00000203795	FAM24A	118670	0	0	0	0	0	0	0	0	0	0	0	0	0	0	0	0	0	0	0	0	0	0	0	0	0	0	0	0	0	0	0	0	0	100	0	0	0
ENSG00000174016	FAM46D	169966	0	0	0	0	0	0	0	0	0	0	0	0	0	0	0	0	0	0	0	0	0	0	0	1.6	0	0	0	0	0	0	0	0	0	96.9	1.6	0	0
ENSG00000185448	FAM47A	158724	0	0	0	0	0	0	0	0	0	0	0	0	0	0	0	0	0	0	0	0	0	0	0	0	0	0	0	0	0	0	0	0	0	100	0	0	0
ENSG00000189132	FAM47B	170062	0	0	0	0	0	0	0	0	0	0	0	0	0	0	0	0	0	0	0	0	0	0	0	0	0	0	0	0	0	0	0	0	0	100	0	0	0
ENSG00000198173	FAM47C	442444	0	0	0	0	0	0	0	0	0	0	0	0	0	0	0	0	0	0	0	0	0	2	0	0	0	0	0	0	0	0	0	0	0	98	0	0	0
ENSG00000162771	FAM71A	149647	0.2	0	0.2	0.2	0	0	0	0	0	0	0	0	1	0.1	0	0	0	0.4	0	0	0	0	0	0	0	0	0	0	0	0	0.5	0	0	97	0	0	0.2
ENSG00000170613	FAM71B	153745	0	0	0	0	0	0	0	0	0	0	0	0	0	0	0	0	0	0	0	0	0	0	0	0	0	0	0	0	0	0	0	0	0	100	0	0	0
ENSG00000180219	FAM71C	196472	0	0	0	0	0	0	0	0	0	0	0	0	0	0	0	0	0	0	0	0	0	0	0	0	0	0	0	0	0	0	0	0	0	100	0	0	0
ENSG00000180043	FAM71E2	284418	0	0	0	0	0	0	0	0	0	0	0	0	0	0	0	0	0	0	0	0	0	0	0	0	0	0	0	0	0	0	0	0	0	100	0	0	0
ENSG00000135248	FAM71F1	84691	0	0	0	0	0	0.6	0	0	0	0	0.6	0	0.1	0	0	0	0	0.1	0	0	0	0	0	0	0	0	0	0	0	0	0	0	0	98.6	0	0	0
ENSG00000147378	FATE1	89885	0.1	0	0.1	0	0	0.3	0	0	0.1	0.1	0	0	0	0	0.1	0	0	0.1	0	0	0	0	0	0	0	0	0	0	0	0.1	0	0.1	0.1	98.4	0.1	0	0.1
ENSG00000177294	FBXO39	162517	0.3	0	0.2	0.2	0.2	0.2	0.5	0	0.2	0.7	0.5	0.3	0.5	0.5	0	0	0.2	0.3	0.2	1.4	0	0	0.5	0	0	0.2	0	0	0.3	0.2	0.2	0.3	0	91.6	0	0	0.3
ENSG00000204952	FBXO47	494188	0	0	0	0	0	0	0	0	0	0	0	0	0	0	0	0	0	0	0	0	0	0	0	0	0	0	0	0	0	0	0	0	0	100	0	0	0
ENSG00000128610	FEZF1	389549	1.3	0	0	0	0	1.3	0	0	0	0	0	0	0	0	0	0	0	0	0	0	0	0	0	1.3	0	0	0	0	0	0	0	0	0	96	0	0	0
ENSG00000075388	FGF4	2249	0	0	0	0	0	0	0	0	0	0	0	0	0	0	0	0	0	0	0	0	0	0	0	0	0	0	0	0	0	0	0	0	0	100	0	0	0
ENSG00000077800	FKBP6	8468	0	0	0.1	0	0	0.1	0	0	0.1	0	0	0	0.4	0	0	0	0	0.1	0	0	0	0.2	0	0	0	0	0	0	0	0	0	0	0	98.9	0	0	0
ENSG00000176988	FMR1NB	158521	0	0	0	0	0	0	0	0	0	0	0.2	0	0	0	0	0	0	0	0	0	0	0	0	0	0	0	0	0	0	0	0	0	0	99.8	0	0	0
ENSG00000143107	FNDC7	163479	0	0	0	4.5	0	4.5	0	0	0	0	0	0	0	0	0	0	0	0	0	0	0	0	0	0	0	0	0	0	0	0	0	0	0	90.9	0	0	0
ENSG00000073598	FNDC8	54752	0.1	0	0	0	0	0.1	0	0	0	0.2	0	0.2	0.1	0	0	0	0	0	0.1	0.2	0	0.2	0.1	0	0	0	0	0	0.1	0	0.1	0.1	0	98.4	0.1	0.1	0
ENSG00000186790	FOXE3	2301	0	0	0	0	0	0	0	0	0	0	0	0	0	0	0	0	0	0	0	0	0	0	0	0	0	0	0	0	0	0	0	0	0	100	0	0	0
ENSG00000189299	FOXR2	139628	0	0	0	0	0	0	0	0	0	0	3.4	0	0	0	0	0	0	0	0	0	0	0	0	0	0	0	0	0	0	0	0	0	0	96.6	0	0	0
ENSG00000189139	FSCB	84075	0	0	0	0	0	0	0	0	0	0	0	0	0	0	0	0	0	0	0	0	0	0	0	0	0	0	0	0	0	0	0	0	0	100	0	0	0
ENSG00000106328	FSCN3	29999	0.1	0	0.1	0.2	0.1	0	0	0	0	0.3	0	0	0.3	0.1	0	0	0	0.3	0	0.1	0	0.1	0.1	0	0	0	0.3	0	0.4	0	0	0.1	0	97.5	0.1	0	0
ENSG00000132446	FTHL17	53940	0	0	0	0	0	0	0	0	0	0	0	0	0	0	0	0	0	0	0	0	0	0	0	0	0	0	0	0	5.4	0	0	0	0	94.6	0	0	0
ENSG00000181867	FTMT	94033	0	0	0	0	0	0	0.2	0	0	0	0	0	0	0	0	0	0	0	0	0	0	0	0	0	0	0	0	0	0	0	0	0	0	99.8	0	0	0
ENSG00000215568	GAB4	128954	0	0	0	0	0	0	0	0	0	0	0	0	0	0	0	0	0	0	0	0	0	0	0	0	0	0	0	0	0	0	0	0	0	100	0	0	0
ENSG00000183185	GABRR3	200959	0	0	0	0	0	0	0	0	0	0	0	0	0	0	0	0	0	0	0	0	0	0	0	0	0	0	0	0	0	0	0	0	0	100	0	0	0
ENSG00000205777	GAGE1	2543	0	0	0.1	0	0	0	0	0	0.1	0	0	0	0	0	0	0	0	0	0	0	0	0	0	0	0	0	0	0	0	0	0	0	0.4	99.5	0	0	0
ENSG00000237671	GAGE12C	729422	0	0	0	0	0	0	0	0	0	0	0	0	0	0	0	0	0	0	0	0	0	0	0	0	0	0	0	0	0	0	0	0	0	100	0	0	0
ENSG00000227488	GAGE12D	100132399	0	0	0	0	0	0	0	0	0	0	0	0	0	0	0	0	0	0	0	0	0	0	0	0	0	0	0	0	0	0	0	0	0	100	0	0	0
ENSG00000216649	GAGE12E	729431	0	0	0	0	0	0	0	0	0	0	0	0	0	0	0	0	0	0	0	0	0	0	0	0	0	0	0	0	0	0	0	0	2.3	97.7	0	0	0
ENSG00000236362	GAGE12F	100008586	0	0	0	0	0	0	0	0	0	0	0	0	0	0	0	0	0	0	0	0	0	0	0	0	0	0	0	0	0	0	0	0	7.6	92.4	0	0	0
ENSG00000215269	GAGE12G	645073	0	0	0	0	0	0	0	0	0	0	0	0	0	0	0	0	0	0	0	0	0	0	0	0	0	0	0	0	0	0	0	0	7.6	92.4	0	0	0
ENSG00000224902	GAGE12H	729442	0	0	0	0	0	0	0	0	0	0	0	0	0	0	0	0	0	0	0	0	0	0	0	0	0	0	0	0	0	0	0	0	0	100	0	0	0
ENSG00000224659	GAGE12J	729396	0	0	0	0	0	0	0	0	0	0	2	0	0	0	0	0	0	0	0	0	0	0	0	0	0	0	0	0	0	0	0	0	1.1	96.8	0	0	0
ENSG00000274274	GAGE13	645051	0	0	0	0	0	0	0	0	0	0	0	0	0	0	0	0	0	0	0	0	0	0	0	0	0	0	0	0	0	0	0	0	0	100	0	0	0
ENSG00000189064	GAGE2A	729447	0	0	0	0	0	0.2	0	0	0	0	0	0	0	0	0	0	0	0	0	0	0	0	0	0	0	0	0	0	0	0	0	0	0	99.8	0	0	0
ENSG00000106648	GALNTL5	168391	0	0	0	0	0	6.7	0	0	0	0	0	0	0	0	0	0	0	0	0	0	0	0	0	0	0	0	0	0	0	0	0	0	0	93.3	0	0	0
ENSG00000135355	GJA10	84694	0	0	0	0	0	0	0	0	0	0	0	0	0	0	0	0	0	0	0	0	0	0	0	0	0	0	0	0	0	0	0	0	0	100	0	0	0
ENSG00000121634	GJA8	2703	0	0	0	0	0	0	0	0	0	0	0	0	0	0	0	0.8	0	0	0	0	0	0	0	0	0	0	0	0	0	0	0.8	0	0	98.4	0	0	0
ENSG00000196475	GK2	2712	0	0	0	0	0	0	0	0	0	0	0	0	0	0	0	0	0	0	0	0	0	0	0	0	0	0	0	0	0	0	0	0	0	100	0	0	0
ENSG00000204007	GLT6D1	360203	0	0	0	0	0	0	0	0	0	0	2.4	0	0	0	0	0	0	0	0	0	0	0	0	0	0	0	0	0	0	0	0	0	0	97.6	0	0	0
ENSG00000167195	GOLGA6C	653641	0	0	0	0	0	0	0	0	0	0	0	0	0	0	0	0	0	0	0	0	0	0	0	0	0	0	0	1.1	0	0	0	0	0	98.9	0	0	0
ENSG00000140478	GOLGA6D	653643	0	0	0	0	0	0	0	0	0	0	0	0	0	0	0	0	3.4	0	0	0	0	0	0	0	0	0	0	0.7	0	0	0	0	0	96	0	0	0
ENSG00000273976	GOLGA6L1	283767	0	0	0	7.1	0	0	0	0	0	0	0	0	0	0	0	0	0	0	0	0	0	0	0	0	0	0	0	0	0	0	0	0	0	92.9	0	0	0
ENSG00000174450	GOLGA6L2	283685	0	0	0	0	0	0.8	0	0	0	0	0.3	0	0	0	0	0	0	0	0	0	0	0	0	0	0	0	0	0	0	0	0	0	0	99	0	0	0
ENSG00000277322	GOLGA6L6	727832	0	0	0	0	0	0	0	0	0	0	0	0	0	0	0	0	0	0	0	0	0	0	0	0	0	0	0	0	0	0	0	0	0	100	0	0	0
ENSG00000169154	GOT1L1	137362	0	0	0	0	0	0	0	0	0	0	2.1	0	0.4	1.3	0	0	0	0	0	3.4	0	0	0.4	0	0	0	0	0	0	0.4	0	0	0	90.6	0	0	1.3
ENSG00000179600	GPHB5	122876	0	0	0	0	0	0	0	0	0	0	0	0	0	0	0	0	0	0	0	0	0	0	0	0	0	0	0	0	0	0	0	0	0	100	0	0	0
ENSG00000063515	GSC2	2928	0	0	0	0	0	0	0	0	0	0	0	0	0	0	0	0	0	0	0	0	0	0	0	0	0	0	0	0	0	0	0	0	0	100	0	0	0
ENSG00000111305	GSG1	83445	0	0	0.1	0.1	0	0.1	0	0	0.3	0.1	0.2	0	0	0.1	0	0.1	0	0	0.1	0	0.2	0	0.1	0.1	0.1	0	0	0	0.1	0.1	0	0.1	0	97.8	0.1	0	0
ENSG00000182793	GSTA5	221357	0	0	0	0	0	0	0	0	0	0	0	0	0	0	0	0	0	0	0	0	0	0	0	0	0	0	0	0	0	0	0	0	0	100	0	0	0
ENSG00000124196	GTSF1L	149699	0	0	0.1	0	0	0	0	0	0	0	0.1	0	0	0	0	0	0	0	0.6	0	0	0	0	0	0	0	0	0	0	0	0	0.3	0	98.5	0	0.4	0
ENSG00000048545	GUCA1A	2978	0	0	0.6	0	0	5	0	0	0	0	0	0	0	0	0	0	0	0	0.3	0	0	0	0	0	0	0	0	0	0	0	0.3	0	0	92.9	0	0.6	0.3
ENSG00000187166	H1FNT	341567	0	0.1	0	0.1	0	0.3	0	0	0	0.1	0.1	0	0.1	0	0	0	0	0.1	0.1	0.1	0	0	0	0	0	0	0	0	0	0.1	0	0.1	0	98.5	0	0	0
ENSG00000178804	H1FOO	132243	0	0	0	0	0	0	0	0	0	0	0	0	0	0	0	0	0	0	0	0	0	0	0	0	0	0	0	0	0	0	0	0	0	100	0	0	0
ENSG00000277745	H2AFB3	83740	0	0	0.5	0.5	0	0	0	0	0	1	0	0	0	1	0	0	0	0	0	0	0	0	0.5	0	0	0	0	0.5	0.5	0	0	1.5	0	93.9	0	0	0
ENSG00000112273	HDGFL1	154150	0	0	0	0	0	0	0	0	0	0	0	0	0	0	0	0	0	0	0	0	0	0	0	0	0	0	0	0	0	0	0	0	0	100	0	0	0
ENSG00000270379	HEATR9	256957	0	0	0.9	0	0	0	0	0	0.9	0	0	0	0	0	0	0	0	0.9	0.9	0	0	0	0	0	0.9	0	0	0	0	0.9	0	1.9	0.9	91.7	0	0	0
ENSG00000173673	HES3	390992	0	0	0	0	0	0	0	0	0	0	0	0	0	0	0	0	0	0	0	0	0	0	0	0	0	0	0	0	0	0	0	0	0	100	0	0	0
ENSG00000164508	HIST1H2AA	221613	0	0	0	0	0	0	0	0	0	0	0	0	0	0	0	0.6	0	0	0	0	0.6	0	0	0	0	0	0	0	0	0	0	0	0	98.8	0	0	0
ENSG00000146047	HIST1H2BA	255626	0	0	0	0	0	0	0	0	0	0	0	0	0	0	0	1.1	0	0	0	0	0	0	0	0	0	0	0	0	0	0	0	0	0	98.9	0	0	0
ENSG00000176256	HMGB4	127540	0	0	0	0	0	0	0	0	0	0	0	0	0	0	0	0	0	0	0	0	0	0	0	0	0	0	0	0	0	0	0	0	0	100	0	0	0
ENSG00000179172	HNRNPCL1	343069	0	0	0	0	0	0	0	0	0	0	0	0	0	0	0	0	0	0	0	0	0	0	0	0	0	0	0	0	0	0	0	0	0	100	0	0	0
ENSG00000275774	HNRNPCL2	440563	0	0	0	0	0	0	0	0	0	0	0	0	0	0	0	0	0	0	0	0	0	0	0	0	0	0	0	0	0	0	0	0	0	100	0	0	0
ENSG00000143452	HORMAD1	84072	0	0	0.3	0.2	0	0	0	0.1	0	0	0	1.7	0	0.2	0	0	0	0.1	0.2	0	0	0	0.3	0	0.2	0	0	0	3.6	0.1	0	0.6	0	91.8	0	0.3	0
ENSG00000176635	HORMAD2	150280	0.3	0	0	0	0	0.3	0	0	0	0	0	0	0	0	0	0	4.3	0	0	0	0	1.3	0	0	0	0	0	0	0	0	0	0	0	93.8	0	0	0
ENSG00000176160	HSF5	124535	0	0	0.7	0.3	0	0	0	0	0	0.1	0	0	0	0	0	0	0	0	1.4	0	0	0	0	0	0	0	0	0	0	0	0	0.6	0	95.8	0	0.9	0.1
ENSG00000172468	HSFY1	86614	0	0	0	0	0	0	0	0	0.4	0	0.8	0	0	0	0	0.8	0	0	0	0	0	0	0	0	0	0	0	0	0	0	0	0	0	98	0	0	0
ENSG00000169953	HSFY2	159119	0	0	0	0	0	0	0	0	0	0	0	0	0	0	0	0.4	0	0	0	0	0	0	0	0	0	0	0	0	0	0	0	0	0	99.6	0	0	0
ENSG00000187516	HYPM	25763	0	0	0	0	0	0	0	0	0	0	0	0	0	0	0	0	0	0	0	0	0	0	0	0	0	0	0	0	0.6	0	0	0	0	99.4	0	0	0
ENSG00000248099	INSL3	3640	0	0.3	0.8	0.1	0	0	0	0.1	0.2	0.1	0.1	0.1	0	0.1	0	0	0	0.1	0.4	0.2	0	0	0.1	0.1	0.1	0	0	0	0	0.2	0	0.2	0.1	96.1	0	0.2	0.1
ENSG00000120210	INSL6	11172	0	0	0	0.9	0	0	0	0	0	0.4	0	0	0	0	0	0	0	0	0	0	0	0	2.2	0	0	0	0	0	0	0.4	0	0.4	0	95.6	0	0	0
ENSG00000278685	IQCA1L	392843	0	0	0	0	0	0	0	0	0	0	0	0	0	0	0	0	0	0	0	0	0	0	0	0	0	0	0	0	0	0	0	0	0	100	0	0	0
ENSG00000173389	IQCF1	132141	0	0	0	0	0	0	0	0	0	0	0	0	0	0	0	0	0	0	0	0	0	0	0	0	0	0	0	0	0	0	0	0	0	100	0	0	0
ENSG00000184345	IQCF2	389123	0	0	0	0	0	0	0	0	0	0	0	0	0	0	0	0	0	0	0	0	0	0	0	0	0	0	0	0	0	0	0	0	0	100	0	0	0
ENSG00000229972	IQCF3	401067	0	0	0	0.1	0	0.3	0	0	0.1	0	0.3	0	0.1	0	0	0	0	0	0	0	0.1	0	0	0	0	0	0	0	0.1	0	0	0	0	98.8	0	0	0
ENSG00000214681	IQCF5	389124	0	0	0	0	0	0	0	0	0	0	0	0	0	0	0	0	0	0	0	0	0	0	0	0	0	0	0	0	0	0	0	0	0	100	0	0	0
ENSG00000214686	IQCF6	440956	0	0	0	0	0	0	0	0	0	0	1.6	0	0	0	0	0.5	0	0	0	0	0	0	0	0.5	0	0	0	0	0.5	0	0	0	0.5	96.2	0	0	0
ENSG00000124449	IRGC	56269	0	0	0	0	0	0	0	0	0	0	0	0	0	0	0	0	0	0	0	0	0	0	0	0	0	0	0	0	0	0	0	0	0	100	0	0	0
ENSG00000161652	IZUMO2	126123	0	0	0	0	0	0	0	0	0	0	0	0	0	0	0	0	0	0	0	0	0	0	0	0.2	0.2	0	0	0	0.4	0	0	0	0	98.9	0.4	0	0
ENSG00000205442	IZUMO3	100129669	0	0	0	0	0	0	0	0	0	0	0	0	0	0	0	0	0	0	0	0	0	0	0	0	0	0	0	0	0	0	0	0	0	100	0	0	0
ENSG00000215262	KCNU1	157855	3.4	0	0	0	0	0.7	0	0	0	0	2.8	0	0	0	0	0	0	0	0	0	0	0	0	0.7	0	0	0	0	0	0	0	0	0	92.4	0	0	0
ENSG00000168263	KCNV2	169522	0	0	0	0	0	0	0	0	0	0	0	0	0	0	0	0	0	0	0	0	0	0	0	0	0	0	0	0	1.5	0	0	0	0	98.5	0	0	0
ENSG00000141200	KIF2B	84643	0	0	0	0	0	0	0	0	0	0	0	0	0	0	0	0	0	0	0	0	0	0	0	0	0	0	0	0	0	0	0	0	0	100	0	0	0
ENSG00000226650	KIF4B	285643	0	0	0	0	0	0	0	0	0	0	0	0	0	0	0	0	0	0	0	0	0	0	0	0	0	0	0	0	0	0	0	0	0	100	0	0	0
ENSG00000131738	KRT33B	3884	0	0	0	0	0	0	0	0	0	0	0	0	0	0	0	0	0	0	0	0	0	0	0	0	0	0	0	0	0	0	0	0	0	100	0	0	0
ENSG00000212933	KRTAP12-4	386684	0	0	0	0	0	0	0	0	0	0	0	0	0	0	0	0	0	0	0	0	0	0	0	0	0	0	0	0	0	0	0	0	0	100	0	0	0
ENSG00000198390	KRTAP13-1	140258	0	0	0	0	0	0	0	0	0	0	0	0	0	0	0	0	0	0	0	0	0	0	0	0	0	0	0	0	0	0	0	0	0	100	0	0	0
ENSG00000244624	KRTAP20-1	337975	0	0	0	0	0	0	0	0	0	0	0	0	0	0	0	0	0	0	0	0	0	0	0	0	0	0	0	0	0	0	0	0	0	100	0	0	0
ENSG00000184724	KRTAP6-1	337966	0	0	0	0	0	0	0	0	0	0	0	0	0	0	0	0	0	0	0	0	0	0	0	0	0	0	0	0	0	0	0	0	0	100	0	0	0
ENSG00000239886	KRTAP9-2	83899	0	0	0	0	0	0	0	0	0	0	0	0	0	0	0	0	0	0	0	0	0	0	0	0	0	0	0	0	0	0	0	0	0	100	0	0	0
ENSG00000215906	LACTBL1	646262	0	0	0	0	0	0	0	0	0	0	0	0	0	0	0	0	0	0	0	0	0	0	0	0	0	0	0	0	0	0	0	0	0	100	0	0	0
ENSG00000171989	LDHAL6B	92483	0	0	0.4	0	0	0	0	0.3	0.1	0.3	0.3	0	0	0.5	0	0	0.1	0	0.1	0	0	0.1	0.3	0	0.4	0	0.1	0	0.3	0.4	0.1	0.1	0.1	95.8	0	0.1	0.1
ENSG00000166796	LDHC	3948	0	0	0	0.1	0.1	0.1	0	0.1	0.1	0	0.2	0.1	0.2	0	0	0.1	0.2	0.1	0.1	0.1	0	0	0.1	0.1	0	0	0	0	0.1	0.2	0.1	0	0	97.1	0.2	0.1	0.1
ENSG00000203784	LELP1	149018	0	0	0	0	0	0	0	0	0	0	0	0	0	0	0	0	0	0	0	0	0	0	0	0	0	0	0	0	0	0	0	0	0	99.9	0	0	0
ENSG00000148602	LRIT1	26103	0	0	0	0	0	0	0	0	0	0	0	0	0	0	0	0	0	0	0	0	0	0	0	0	0	0	0	0	0	0	0	0	0	100	0	0	0
ENSG00000162763	LRRC52	440699	0	0	0	0	0	0	0	0	0	0	0	0	0	0	0	2	0	1	0	0	0	3	0	0	0	0	0	1	0	0	0	0	0	93	0	0	0
ENSG00000205858	LRRC72	100506049	0	0	0	0	0	0	2.3	0	0	0	0	0	0	0	0	0	0	0	0	0	0	0	0	0	0	0	0	0	0	0	0	0	0	97.7	0	0	0
ENSG00000102021	LUZP4	51213	0	0	0	0	0	0	0	0	0	0	0	0	0	0	0	0	0	0	0	0	0	0	0	0	0	0	0	0	0	0	0	0	0	100	0	0	0
ENSG00000273111	LYPD4	147719	0	0	0	0.1	0	0	0	0	0	0	0	0.1	0	0	0	0	0	0	0	0	0	0	0	0	0	0	0	0	0	0	0	0	0	99.8	0.1	0	0
ENSG00000120563	LYZL1	84569	0	0	0	0	0	0	0.2	0	0	0	0.6	0	0	0	0	0	0.2	0	0	0	0	0.2	0	0	0	0	0.2	0	0	0	0	0	0	98.7	0	0	0
ENSG00000151033	LYZL2	119180	0	0	0	0	0	0	0	0	0	0	0	0	0	0	0	0	0	0	0	0	0	0	0	0	0	0	0	0	0	0	0	0	0	100	0	0	0
ENSG00000157093	LYZL4	131375	0	0	0	0	0	1.6	0.2	0	0.2	0	0	0	0	0	0	0	0	0	0	0	0	0	0	0	0	0	0	0	0	0	0	0.2	0	97.8	0	0	0
ENSG00000275722	LYZL6	57151	0	0	0	0	0	0	0	0	0	0	0	0	0	0	0	0	0	0	0	0	0	0	0	0	0	0	0	0	0	0	0	0	0	100	0	0	0
ENSG00000143194	MAEL	84944	0	0.1	0	0	0	0.9	0	0.1	0	0	0.5	0.1	0.1	0.1	1.3	0.5	0	0.1	0	0	0	0	3	0.4	0	0	0.5	0	0	0	0.2	0	0	92	0.1	0	0
ENSG00000198681	MAGEA1	4100	0	0	0	0	0	0	0	0	0	0	0	0	0	0	0	0	0	0	0	0	0	0	0	0	0	0	0	0	0	0	0	0	0	100	0	0	0
ENSG00000213401	MAGEA12	4111	0	0	0	0	0	3.9	0	0	0	0	0	0	0	0	0	0	0	0	0	0	0	0	0	0	0	0	0	0	0	0	0	0	0	96.1	0	0	0
ENSG00000268606	MAGEA2	4101	0	0	0	0	0	1.4	0	0	0	0	0	0	0	0	0	0	0	0	0	0	0	0	0	0	0	0	0	0	0	0	0	0	0	98.6	0	0	0
ENSG00000183305	MAGEA2B	266740	0	0	0	0	0	0	0	0	0	0	0	0	0	0	0	0	0	0	0	0	0	0	9.5	0	0	0	0	0	0	0	0	0	0	90.5	0	0	0
ENSG00000221867	MAGEA3	4102	1.5	0	0	0	0	0.7	0	0	0	0	0	0	0	0	0	0	0	0.7	0	0	0	0	2.9	0	0	0	0	0	0	0	0	0	0	94.1	0	0	0
ENSG00000197172	MAGEA6	4105	1.7	0	0	0	0	1.7	0	0	0	3.4	0	0	0	0	0	0	0	0	0	0	0	0	0.8	0	0	0	0	0	0	0	0	0.8	0	91.6	0	0	0
ENSG00000267978	MAGEA9B	728269	1.1	0	1.1	0	0	0	0	0	0.5	0	0.5	0	0	0	0	0	0	0	1.1	0	0	0	2.2	0	0	0	0	0	0	0	0	0	0	93	0	0	0.5
ENSG00000214107	MAGEB1	4112	0	0	0	0	0	0	0	0	0	0	2	0	0	0	0	0	0	0	0	0	0	0	0	0	0	0	0	0	0	0	0	0	0	98	0	0	0
ENSG00000189023	MAGEB16	139604	0	0	0	0	0	0	0	0	0	0	0	0	0	0	0	0	0	0	0	0	0	0	0	0	0	0	0	0	0	0	0	0	0	100	0	0	0
ENSG00000176774	MAGEB18	286514	0	0	0	0	0	0	0	0	0	0	0	0	0	0	0	0	0	0	0	0	0	0	0	0	0	0	0	0	0	0	0	0	0	100	0	0	0
ENSG00000099399	MAGEB2	4113	0	0	0	0	0	0.2	0	0	0	0	0	0	0	0	0	0	0	0.2	0	0	0	0	1.3	0	0	0	0	0	0	0	0	0.2	0	97.8	0	0.2	0.2
ENSG00000188408	MAGEB5	347541	0	0	0	0	0	0	0	0	0	0	0	0	0	0	0	0	0	0	0	0	0	0	0	0	0	0	0	0	0	0	0	0	0	100	0	0	0
ENSG00000176746	MAGEB6	158809	0	0	0	0	0	0	0	0	0	0	0	0	0	0	0	0	0	0	0	0	0	0	0	0	0	0	0	0	0	0	0	0	0	100	0	0	0
ENSG00000155495	MAGEC1	9947	0	0	0	0	0	0	0	0	0	0	0	0	0	0	0	0	0	0	0	0	0	0	0	0	0	0	0	0	0	0	0	0	0	100	0	0	0
ENSG00000046774	MAGEC2	51438	0	0	0	0	0	0	0	0	0	0	0	0	0	0	0	0	0	0	0	0	0	0	0	0	0	0	0	0	0	0	0	0	0	100	0	0	0
ENSG00000183654	MARCH11	441061	0	1	0	0	0.1	4.6	0	0	0	0	0	0	0	0	1.3	0.2	0	0	0	0.2	0.1	0	0.1	0.4	0	0.5	0	0	0	0	0	0	0	91.3	0	0	0.2
ENSG00000230522	MBD3L2	125997	0	0	0	0	0	0	0	0	0	0	0	0	0	0	0	0	0	0	0	0	0	0	0	0	0	0	0	0	0	0	0	0	0	100	0	0	0
ENSG00000182315	MBD3L3	653657	0	0	0	0	0	0	0	0	0	0	0	0	0	0	0	0	0	0	0	0	0	0	0	0	0	0	0	0	0	0	0	0	0	100	0	0	0
ENSG00000124089	MC3R	4159	0	0	0	0	0	0	0	0	0	0	0	0	0	0	0	0	0	0	0	0	0	0	0	0	0	0	0	0	0	0	0	0	0	100	0	0	0
ENSG00000162039	MEIOB	254528	0	0.1	0	0.1	0.3	1	0.3	0.1	0.3	0.4	0.1	0	0.3	0	0.1	1.7	0.5	0	0	0.5	0	0.4	0.4	0.3	0.1	0	0.1	0	1	0.3	0.1	0.3	0.1	90.8	0.4	0	0
ENSG00000205301	MGAT4D	152586	0	0	0	0	0	0	0	0	0	0	1.4	0	1	0	0	0	0	0	0	0	0	0	0	0	0	0	0	0	0	0	0	0	0	97.6	0	0	0
ENSG00000114487	MORC1	27136	0	0	0	0	0	0.6	0	0	0.3	0	1.3	0	0	0	0	0	0	0	0	0.6	0	0	0.6	0.3	0	0	0	0	0	0	0	0	0	96.1	0	0	0
ENSG00000172680	MOS	4342	0	0	0	0	0	0	0	0	0	0	0	0	0	0	0	0	0	0	0	0	0	0	0	0	0	0	0	0	0	0	0	0	0	100	0	0	0
ENSG00000182170	MRGPRG	386746	0	0	0	0	0	0	0	0	0	0	0	0	0	0	0	0	0	0	0	0	0	0	0	0	0	0	0	0	0	0	0	0	0	100	0	0	0
ENSG00000179817	MRGPRX4	117196	0	0	0	0	0	0	0	0	0	0	0	0	0	0	0	0	0	0	0	0	0	0	0	0	0	0	0	0	0	0	0	0	0	100	0	0	0
ENSG00000171495	MROH2B	133558	0	0	0	0	0	0	0	0	0	0	0	0	0	0	0	0	0	0	0	0	0	0	0	0	0	0	0	0	0	0	0.2	0	0	99.8	0	0	0
ENSG00000204979	MS4A13	503497	0	0	0	0	0	0	0	0	0	0	0	0	0	0	0	0	0	0	0	0	0	0	0	0	0	0	0	0	0	0	0	0	0	100	0	0	0
ENSG00000166930	MS4A5	64232	0	0	0	0	0.1	0	0	0	0.3	0	0	0	0	0	0	0	0	0	0	0	0	0	0	0	0	0	0	0	0	0	0	0	0	99.6	0	0	0
ENSG00000166926	MS4A6E	245802	0.5	0	2.4	0	0	0	0.2	0	0	0	0	0	0	0.2	0	0	0	0.8	0.2	0	0	0	0.5	0	0.3	0	0	0	0	0	0.3	0.9	0	93.2	0	0	0.8
ENSG00000253506	NACA2	342538	0.1	0.5	0.7	0.1	0.3	0.1	0	0.1	0.2	0.2	0	0	0.3	0	0	0.1	0	0.2	0.5	0.7	0	0.4	0.2	0.4	0.1	0	0.1	0.1	0.2	0.3	0.2	0.3	0.1	93.6	0.2	0.2	0
ENSG00000188425	NANOS2	339345	0	0	0	0	0	0	0	0	0	0	0	0	0	0	0	0	0	0	0	0	0	0	0	0	0	0	0	0	0	0	0	0	0	100	0	0	0
ENSG00000235608	NKX1-1	54729	0	0	0	0	0	0	0	0	0	0	0	0	0	0	0	0	0	0	0	0	0	0	0	0	0	0	0	0	0	0	0	0	0	100	0	0	0
ENSG00000125816	NKX2-4	644524	0	0	0	0	0	0	0	0	0	0	8.3	0	0	0	0	0	0	0	0	0	0	0	0	0	0	0	0	0	0	0	0	0	0	91.7	0	0	0
ENSG00000204640	NMS	129521	0	0	0	0	0	0	0	0	0	0	0	0	0	0	0	0	0	0	0	0	0	0	0	0	0	0	0	0	0	0	0	0	0	100	0	0	0
ENSG00000106410	NOBOX	135935	0	0	0	0	0	0	0	0	0	0	0	0	0	0	0	0	0	0	0	0	0	0	0	0	0	0	0	0	0	0	0	0	0	100	0	0	0
ENSG00000250741	NT5C1B-RDH14	100526794	0	0	0	0	0	0	0	0	0.4	0	0	0	0	0	0	0	0	0	0	0	0	0	0	0	0	0	0	0	0	0	0	0	0	99.6	0	0	0
ENSG00000143552	NUP210L	91181	0.2	0	0	0	0.2	0	0	0	0	0	0.2	0	0	0	0	0.2	0	0.2	0	0	0	0	0	0.2	0	0	1	0	0	0	0.8	0	0	96.2	0.8	0	0
ENSG00000184507	NUTM1	256646	0	0	0	0	0	0	0	0	0.9	0	0	0	0	0	0	0	0	0	0	0	0	0	0	0	0.4	0	0	0	0.9	0.4	0	0	0.4	97	0	0	0
ENSG00000130950	NUTM2F	54754	0	0	0	0	0	0	0	0	0	0	0	0	0	0	0	0	0	0	0	0	0	0	0	0	0	0	0	0	0	0	0	0	0	100	0	0	0
ENSG00000135175	OCM2	4951	0	0	0	0	0	0	0	0	0	0	0	0	0	0	0	0	0	0	0	0	0	0	0	0	0	0	0	0	0	0	0	0	0	100	0	0	0
ENSG00000155087	ODF1	4956	0	0	0	0	0	0	0	0	0	0	0	0	0	0	0	0	0	0	0	0	0	0	0	0	0	0	0	0	0	0	0	0	0	99.8	0	0	0
ENSG00000177947	ODF3	113746	0	0	0	0	0	0	0	0	0	0	0	0	0	0	0	0	0	0	0	0	0	0	0	0	0	0	0	0	0	0	0	0	0	100	0	0	0
ENSG00000184650	ODF4	146852	0	0	0	0	0	0	0	0	0	0	0	1.4	0	0	0	0	0	0	0	0	0	0	0	0	0	0	0	0	0	0	0	0	0	98.6	0	0	0
ENSG00000149507	OOSP2	219990	0	0	0	0	0	0	0	0	0	0	0	0	0	0	0	0	0	0	0	0	0	0	0	0	0	0	0	0	0	0	0	0	0	100	0	0	0
ENSG00000102076	OPN1LW	5956	0	0	0	0	0	0	0	0	0	0	0	0	0	0	0	0	0	0	0	0	0	0	0	0	0	0	0	0	0	0	0	0	0	100	0	0	0
ENSG00000124818	OPN5	221391	0	0	0	0	0	0	0	0	0	0	0	0	0	0	2.3	0	0	0	0	0	0	0	0	0	0	0	0	0	0	0	0	0	0	97.7	0	0	0
ENSG00000170782	OR10A4	283297	0	0	0	0	0	0	0	0	0	0	0	0	0	0	0	0	0	0	0	0	0	0	0	0	0	0	0	0	0	0	0	0	0	100	0	0	0
ENSG00000196184	OR10J1	26476	0	0	0	0	0	0	0	0	0	0	0	0	0	0	0	0	0	0	0	0	0	0	0	0	0	0	0	0	0	0	0	0	0	100	0	0	0
ENSG00000204246	OR13C3	138803	0	0	0	0	0	0	0	0	0	0	0	0	0	0	0	0	0	0	0	0	0	0	0	0	0	0	0	0	0	0	0	0	0	100	0	0	0
ENSG00000179055	OR13D1	286365	0	0	0	0	0	0	0	0	0	0	0	0	0	0	0	0	0	0	0	0	0	0	0	0	0	0	0	0	0	0	0	0	0	100	0	0	0
ENSG00000197437	OR13G1	441933	0	0	0	0	0	0	0	0	0	0	0	0	0	0	0	0	0	0	0	0	0	0	0	0	0	0	0	0	0	0	0	0	0	100	0	0	0
ENSG00000196772	OR14A16	284532	0	0	0	0	0	0	0	0	0	0	0	0	0	0	0	0	0	0	0	0	0	0	0	0	0	0	0	0	0	0	0	0	0	100	0	0	0
ENSG00000204695	OR14J1	442191	0	0	0	0	0	0	0	0	0	0	0	0	0	0	0	0	0	0	0	0	0	0	0	0	0	0	0	0	0	0	0	0	0	100	0	0	0
ENSG00000221888	OR1C1	26188	0	0	0	0	0	0	0	0	0	0	0	0	0	0	0	0	0	0	0	0	0	0	0	0	0	0	0	0	0	0	0	0	0	100	0	0	0
ENSG00000184166	OR1D2	4991	0	0	0	0	0	0	0	0	0	0	0	0	0	0	0	0	0	0	0	0	0	0	0	0	0	0	0	0	0	0	0	0	0	100	0	0	0
ENSG00000183024	OR1G1	8390	0	0	0	0	0	0	0	0	0	0	0	0	0	0	0	0	0	0	0	0	0	0	0	0	0	0	0	0	0	0	0	0	0	100	0	0	0
ENSG00000165204	OR1K1	392392	0	0	0	0	0	0	0	0	0	0	0	0	0	0	0	0	0	0	0	0	0	0	0	0	0	0	0	0	0	0	0	0	0	100	0	0	0
ENSG00000204688	OR2H1	26716	0	0	0	0	0	0	0	0	0	0	0	0	0	0	0	0	0	0	0	0	0	0	0	0	0	0	0	0	0	0	0	0	0	100	0	0	0
ENSG00000171133	OR2K2	26248	0	0	0	0	0	0	0	0	0	0	0	0	0	0	0	0	0	0	0	0	0	0	0	0	0	0	0	0	0	0	0	0	0	100	0	0	0
ENSG00000181961	OR4A16	81327	0	0	0	0	0	0	0	0	0	0	0	0	0	0	0	0	0	0	0	0	0	0	0	0	0	0	0	0	0	0	0	0	0	100	0	0	0
ENSG00000166884	OR4D6	219983	0	0	0	0	0	0	0	0	0	0	0	0	0	0	0	0	0	0	0	0	0	0	0	0	0	0	0	0	0	0	0	0	0	100	0	0	0
ENSG00000221977	OR4E2	26686	0	0	0	0	0	0	0	0	0	0	0	0	0	0	0	0	0	0	0	0	0	0	0	0	0	0	0	0	0	0	0	0	0	100	0	0	0
ENSG00000230178	OR4F3	26683	0	0	0	0	0	0	0	0	0	0	0	0	0	0	0	0	0	0	0	0	0	0	0	0	0	0	0	0	0	0	0	0	0	100	0	0	0
ENSG00000155249	OR4K1	79544	0	0	0	0	0	0	0	0	0	0	0	0	0	0	0	0	0	0	0	0	0	0	0	0	0	0	0	0	0	0	0	0	0	100	0	0	0
ENSG00000176299	OR4M1	441670	0	0	0	0	0	0	0	0	0	0	0	0	0	0	0	0	0	0	0	0	0	0	0	0	0	0	0	0	0	0	0	0	0	100	0	0	0
ENSG00000274102	OR4M2	390538	0	0	0	0	0	7.7	0	0	0	0	0	0	0	0	0	0	0	0	0	0	0	0	0	0	0	0	0	0	0	0	0	0	0	92.3	0	0	0
ENSG00000176294	OR4N2	390429	0	0	0	0	0	5.9	0	0	0	0	0	0	0	0	0	0	0	0	0	0.3	0	0	0	0.3	0	0	0	0	0	0	0	0	0	93.4	0	0	0
ENSG00000183706	OR4N4	283694	0	0	0	0	0	0	1	0	0	0	0	0	0	0	0	0	0	0	0	0	0	0	0	0	0	0	0	0	0	0	0	0	0	99	0	0	0
ENSG00000182652	OR4Q3	441669	0	0	0	0	0	3.6	0	0	0	0	0	0	0	0	0	0	0	0	0	0	0	0	0	0	0	0	0	0	0	0	0	0	0	96.4	0	0	0
ENSG00000176895	OR51A7	119687	0	0	0	0	0	0	0	0	0	0	0	0	0	0	0	0	0	0	0	0	0	0	0	0	0	0	0	0	0	0	0	0	0	100	0	0	0
ENSG00000187918	OR51I2	390064	0	0	0	0	0	0	0	0	0	0	0	0	0	0	0	0	0	0	0	0	0	0	0	0	0	0	0	0	0	0	0	0	0	100	0	0	0
ENSG00000176922	OR51S1	119692	0	0	0	0	0	0	0	0	0	0	0	0	0	0	0	0	0	0	0	0	0	0	0	0	0	0	0	0	0	0	0	0	0	100	0	0	0
ENSG00000176787	OR52E2	119678	0	0	0	0	0	0	0	0	0	0	0	0	0	0	0	0	0	0	0	0	0	0	0	0	0	0	0	0	0	0	0	0	0	100	0	0	0
ENSG00000180974	OR52E4	390081	0	0	0	0	0	0	0	0	0	0	0	0	0	0	0	0	0	0	0	0	0	0	0	0	0	0	0	0	0	0	0	0	0	100	0	0	0
ENSG00000205409	OR52E6	390078	0	0	0	0	0	0	0	0	0	0	0	0	0	0	0	0	0	0	0	0	0	0	0	0	0	0	0	0	0	0	0	0	0	100	0	0	0
ENSG00000183313	OR52L1	338751	0	0	0	0	0	0	0	0	0	0	0	0	0	0	0	0	0	0	0	0	0	0	0	0	0	0	0	0	0	0	0	0	0	100	0	0	0
ENSG00000180934	OR56A1	120796	0	0	0	0	0	0	0	0	0	0	0	0	0	0	0	0	0	0	0	0	0	0	0	0	0	0	0	0	0	0	0	0	0	100	0	0	0
ENSG00000184478	OR56A3	390083	0	0	0	0	0	0	0	0	0	0	0	0	0	0	0	0	0	0	0	0	0	0	0	0	0	0	0	0	0	0	0	0	0	100	0	0	0
ENSG00000188691	OR56A5	390084	0	0	0	0	0	0	0	0	0	0	0	0	0	0	0	0	0	0	0	0	0	0	0	0	0	0	0	0	0	0	0	0	0	100	0	0	0
ENSG00000172320	OR5A1	219982	0	0	0	0	0	0	0	0	0	0	0	0	0	0	0	0	0	0	0	0	0	0	0	0	0	0	0	0	0	0	0	0	0	100	0	0	0
ENSG00000196578	OR5AC2	81050	0	0	0	0	0	0	0	0	0	0	0	0	0	0	0	0	0	0	0	0	0	0	0	0	0	0	0	0	0	0	0	0	0	100	0	0	0
ENSG00000172365	OR5B2	390190	0	0	0	0	0	0	0	0	0	0	0	0	0	0	0	0	0	0	0	0	0	0	0	0	0	0	0	0	0	0	0	0	0	100	0	0	0
ENSG00000233412	OR5H15	403274	0	0	0	0	0	0	0	0	0	0	0	0	0	0	0	0	0	0	0	0	0	0	0	0	0	0	0	0	0	0	0	0	0	100	0	0	0
ENSG00000255223	OR5M11	219487	0	0	0	0	0	0	0	0	0	0	0	0	0	0	0	0	0	0	0	0	0	0	0	0	0	0	0	0	0	0	0	0	0	100	0	0	0
ENSG00000181371	OR5M8	219484	0	0	0	0	0	0	0	0	0	0	0	0	0	0	0	0	0	0	0	0	0	0	0	0	0	0	0	0	0	0	0	0	0	100	0	0	0
ENSG00000182083	OR6B2	389090	0	0	0	0	0	0	0	0	0	0	0	0	0	0	0	0	0	0	0	0	0	0	0	0	0	0	0	0	0	0	0	0	0	100	0	0	0
ENSG00000169214	OR6F1	343169	0	0	0	0	0	0	0	0	0	0	0	0	0	0	0	0	0	0	0	0	0	0	0	0	0	0	0	0	0	0	0	0	0	100	0	0	0
ENSG00000174667	OR7D4	125958	0	0	0	0	0	0	0	0	0	0	0	0	0	0	0	0	0	0	0	0	0	0	0	0	0	0	0	0	0	0	0	0	0	100	0	0	0
ENSG00000237521	OR7E24	26648	0	0	0	0	0	0	0	0	0	0	0	0	0	0	0	0	0	0	0	0	0	0	0	0	0	0	0	0	0	0	0	0	0	100	0	0	0
ENSG00000170953	OR8B12	219858	0	0	0	0	0	0	0	0	0	0	0	0	0	0	0	0	0	0	0	0	0	0	0	0	0	0	0	0	0	0	0	0	0	100	0	0	0
ENSG00000204293	OR8B2	26595	0	0	0	0	0	0	0	0	0	0	0	0	0	0	0	0	0	0	0	0	0	0	0	0	0	0	0	0	0	0	0	0	0	100	0	0	0
ENSG00000196661	OR8B3	390271	0	0	0	0	0	0	0	0	0	0	0	0	0	0	0	0	0	0	0	0	0	0	0	0	0	0	0	0	0	0	0	0	0	100	0	0	0
ENSG00000196341	OR8D1	283159	0	0	0	0	0	0	0	0	0	0	0	0	0	0	0	0	0	0	0	0	0	0	0	0	0	0	0	0	0	0	0	0	0	100	0	0	0
ENSG00000197849	OR8G1	26494	0	0	0	0	0	0	0	0	0	0	0	0	0	0	0	0	0	0	0	0	0	0	0	0	0	0	0	0	0	0	0	0	0	100	0	0	0
ENSG00000255298	OR8G5	219865	0	0	0	0	0	0	0	0	0	0	0	0	0	0	0	0	0	1.6	0	0	0	0	3.1	0	0	0	0	0	0	0	0	0	0	95.3	0	0	0
ENSG00000186513	OR9Q2	219957	0	0	0	0	0	0	0	0	0	0	0	0	0	0	0	0	0	0	0	0	0	0	0	0	0	0	0	0	0	0	0	0	0	100	0	0	0
ENSG00000188162	OTOG	340990	0	0	0	0	0	0	0	0	0	0	0	0	0	0	0	0	0	0	0	0	0	0	0	0	0	0	0	0	0	0	0	0	0	100	0	0	0
ENSG00000151846	PABPC3	5042	0	0	0	0	0	0.7	0	0	0	0	0	0	0	0	0	0	0	0	0	0	0	0	0	0	0	0	0	0	0	0	0	0	0	99	0.3	0	0
ENSG00000068985	PAGE1	8712	0	0	0	0	0	0	0	0	0	0	0.4	0	0	0	0	0	0	0	0	0	0	0	0.4	0	0	0	0	0	0	0	0	0	0	99.2	0	0	0
ENSG00000234068	PAGE2	203569	0.4	0.4	0	0.2	0	0	0	0	0	0	0	0.6	0	0	0	0	0	0.2	0	0.6	0	0	2.1	0	0	0	0.4	0	1.3	0.2	0.2	0.8	0.2	92	0	0.2	0
ENSG00000238269	PAGE2B	389860	0.1	0	0	3	0.5	0	0	0.1	0.1	0	0	0	0.1	0.5	0	0	0.1	0	0.3	0.2	0	0	0.6	0.2	0	0	0.3	0	1.1	0.1	0.1	0.9	0.1	90.5	0	0.4	0.4
ENSG00000204279	PAGE3	139793	0	0	0	0	0	0	0	0	0	0	0	0	0	0	0	0	0	0	0	0	0	0	0	0	0	0	0	0	0	0	0	0	0	100	0	0	0
ENSG00000158639	PAGE5	90737	0	0	0	0	0.2	0.5	0.7	0.2	0	0	0	0	1.1	0.7	0	0.2	1.1	0	0.2	0	0	0	0	0	0.5	0	0	0	0.2	0.7	0	0.2	0.5	92.1	0	0.9	0
ENSG00000218823	PAPOLB	56903	0	0	0	0	0	0	0	0	0	0	0	0	0	0	0	0	0	0	0	0	0	0	0	0	0	0	0	0	0	0	0	0	0	100	0	0	0
ENSG00000166049	PASD1	139135	0	0	0	0	0	0	0	0	0	0	0	0	0	0	0	0	0	0	0	0	0	0	0	0	0	0	0	0	0	0	0	0	0	100	0	0	0
ENSG00000163440	PDCL2	132954	0	0	0	0	0	0	0	0	0	0	0	0.1	0	0	0	0	0	0	0	0	0	0	0	0	0	0	0	0	0.3	0	0	0	0	99.6	0	0	0
ENSG00000163114	PDHA2	5161	0	0	0	0	0	0	0	0	0	0	0	0	0	0	0	0	0	0	0	0	0	0	0	0	0	0	0	0	0	0	0	0	0	100	0	0	0
ENSG00000155714	PDZD9	255762	0.5	0	0	0	0	2.3	0	0	0	0	0	0	0	0.5	0	0	0	0	0	0	0	0	0	0	0	0	0	0	0	0	0	0	0	96.7	0	0	0
ENSG00000170950	PGK2	5232	0	0	0	0	0	0	0	0	0	0	0.1	0	0	0	0	0	0	0	0	0	0	0	0	0	0	0	0	0	0	0	0	0	0	99.9	0	0	0
ENSG00000010318	PHF7	51533	0.1	0.1	0.1	0.1	0.1	0	0.1	0.2	0.1	0.1	0.2	0.1	0.1	0.1	0	0.1	0.1	0.1	0.1	0.1	0	0.2	0.1	0.2	0.2	0.1	0.1	0	0.2	0.2	0.1	0.1	0.1	96.3	0.1	0.1	0.1
ENSG00000278139	PIK3R3	8503	0.9	0	1.4	0	0	0.5	0	0	0	0	0	0	0	2.9	0	0	0	0	0	0	0	0	0	0	0	0	0	0	0	0	0	0	0.7	92.6	0	0	1.1
ENSG00000125207	PIWIL1	9271	0	0	0	0	0	0	1.8	0	1.8	0	0	0	0	0	0	0	0	0	0	0	0	0	0	0	0	0	0	0	0	0	0	1.8	0	94.5	0	0	0
ENSG00000184571	PIWIL3	440822	0	0	0	0	0	0	0	0	0	0	0	0	0	0	0	0	0	0	0	0	0	0	0	0	0	0	0	0	5.6	0	0	0	0	94.4	0	0	0
ENSG00000221900	POM121L12	285877	0	0	0	0	0	0	0	0	0	0	0	0	0	0	0	0	0	0	0	0	0	0	0	0	0	0	0	0	0	0	0	0	0	100	0	0	0
ENSG00000158553	POM121L2	94026	0	0	0	0	0	0	0	0	0	0	0	0	0	0	0	0	0	0	0	0	0	0	0	0	0	0	0	0	0	0	0	0	0	100	0	0	0
ENSG00000233917	POTEB	100996331	0	0	0	0	0	0	0	0	0	0	0	0	0	0	0	0	0	0	0	0	0	0	0	0	0	0	0	0	0	0	0	0	0	100	0	0	0
ENSG00000230031	POTEB2	100287399	0	0	0	0	0	0	0	0	0	0	0	0	0	0	0	0	0	0	0	0	0	0	0	0	0	0	0	0	0	0	0	0	0	100	0	0	0
ENSG00000278522	POTEB3	102724631	0	0	0	0	0	0	0	0	0	0	0	0	0	0	0	0	0	0	0	0	0	0	0	0	0	0	0	0	0	0	0	0	0	100	0	0	0
ENSG00000166351	POTED	317754	0	0	0	0	0	0	0	0	0	0	0	0	0	0	0	0	0	0	0	0	0	0	0	0	0	0	0	0	0	0	0	0	0	100	0	0	0
ENSG00000151615	POU4F2	5458	0	0	0	0	0	0	0	0	0	0	0	0	0	0	0	0	0	0	0	0	0	0	0	0	0	0	0	0	0	0	0	0	0	100	0	0	0
ENSG00000248483	POU5F2	134187	0	0	0	0	0	0	0	0	0	0	0	0	0	0	0	0	0	0	0	0	0	0	0	0	0	0	0	0	0	0	0	0	0	100	0	0	0
ENSG00000156194	PPEF2	5470	0	0	0	0	0	0	0	0	0	0	0	0	0	0	0	0	0	0	0	0	0	0	0	0	0	0	0	0	0	0	0	0	0	100	0	0	0
ENSG00000188386	PPP3R2	5535	0	0	0	0	0	0	0	0	0	0	0	0	0	0	0	0	0	0	0	0	0	0	0	0	0	0	0	0	0	0	0	0	0	100	0	0	0
ENSG00000116721	PRAMEF1	65121	0	0	0	0	0	0	0	0	0	0	0	0	0	0	0	0	0	0	0	0	0	0	0	0	0	0	0	0	0	0	0	0	0	100	0	0	0
ENSG00000239810	PRAMEF11	440560	0	0	0	0	0	0	0	0	0	0	0	0	0	0	0	0	0	0	0	0	0	0	0	0	0	0	0	0	0	0	0	0	0	100	0	0	0
ENSG00000120952	PRAMEF2	65122	0	0	0	0	0	0	0	0	0	0	0	0	0	0	0	0	0	0	0	0	0	0	0	0	0	0	0	0	0	0	0	0	0	100	0	0	0
ENSG00000204478	PRAMEF20	645425	0	0	0	0	0	0	0	0	0	0	0	0	0	0	0	0	0	0	0	0	0	0	0	0	0	0	0	0	0	0	0	0	0	100	0	0	0
ENSG00000126856	PRDM7	11105	0	0	0	0	0	0	0	0	0	0	9.1	0	0	0	0	0	0	0	0	0	0	0	0	0	0	0	0	0	0	0	0	0	0	90.9	0	0	0
ENSG00000165059	PRKACG	5568	0	0	0	0	0	0	0	0	0	0	0	0	0	0	0	0	0	0	0	0	0	0	0	0	0	0	0	0	0	0	0	0	0	100	0	0	0
ENSG00000175646	PRM1	5619	0	0	0	0	0	0	0	0	0	0	0	0	0	0	0	0	0	0	0	0	0	0	0	0	0	0	0	0	0	0	0	0	0	99.9	0	0	0
ENSG00000122304	PRM2	5620	0	0	0	0	0	0	0	0	0	0	0	0	0	0	0	0	0	0	0	0	0	0	0	0	0	0	0	0	0	0	0	0	0	99.9	0	0	0
ENSG00000171864	PRND	23627	0.1	0	0.1	0.1	0.1	0.1	0	0.1	0.1	4	0.1	0.1	0	1.3	0.1	0	0	0.1	0.2	0.1	0	0.1	0.1	0.2	0.4	0	0.1	0	0.2	0.1	1.3	0.1	0	90.1	0.1	0.2	0.5
ENSG00000229937	PRPS1L1	221823	0	0	0	0	0	0	0	0	0	0	0	0	0	0	0	0	0	0	0	0	0	0	0	0	0	0	0	0	0	0	0	0	0	100	0	0	0
ENSG00000204919	PRR20A	122183	0	0	0	0	0	0	0	0	0	0	0	0	0	0	0	0	0	0	0	0	0	0	0	0	0	0	0	0	0	0	0	0	0	100	0	0	0
ENSG00000204918	PRR20B	729233	0	0	0	0	0	0	0	0	0	0	0	0	0	0	0	0	0	0	0	0	0	0	0	0	0	0	0	0	0	0	0	0	0	100	0	0	0
ENSG00000229665	PRR20C	729240	0	0	0	0	0	0	0	0	0	0	0	0	0	0	0	0	0	0	0	0	0	0	0	0	0	0	0	0	0	0	0	0	0	100	0	0	0
ENSG00000227151	PRR20D	729246	0	0	0	0	0	0	0	0	0	0	0	0	0	0	0	0	0	0	0	0	0	0	0	0	0	0	0	0	0	0	0	0	0	100	0	0	0
ENSG00000234278	PRR20E	729250	0	0	0	0	0	0	0	0	0	0	0	0	0	0	0	0	0	0	0	0	0	0	0	0	0	0	0	0	0	0	0	0	0	100	0	0	0
ENSG00000184814	PRR23B	389151	0	0	0	0	0	0	0	0	0	0	0	0	0	0	0	0	0	0	0	0	0	0	0	0	0	0	0	0	0	0	0	0	0	100	0	0	0
ENSG00000186143	PRR30	339779	0	0	0	0	0	0	0	0	0	0	0	0	0	0	0	0	0	0	0	0	0	0	0	0	0	0	0	0	0	0	0	0	0	100	0	0	0
ENSG00000165076	PRSS37	136242	0	0	0	0	0	0	0	0	0	0	0.5	0	0.2	0	0	0	0	0	0	0.4	0	0.2	0	0	0	0	0	0	0.5	0	0	0	0	98	0.2	0	0
ENSG00000185888	PRSS38	339501	0	0	0	0	0	0	0	0	0	0	4.5	0	0	0	0	0	0	0	0	0	0	0	0	0	0	0	0	0	0	0	0	0	0	95.5	0	0	0
ENSG00000103023	PRSS54	221191	0	0	0	0	0	0.2	0	0	0	0	0	0	0.3	0	0	0	0	0	0	0	0	0	0	0	0	0	0	0	0	0	0	0	0	99.4	0	0	0.2
ENSG00000184647	PRSS55	203074	0	0	0	0	0	0	0	0	0	0	0.8	0	0	0	0	0.4	0	0	0	0	0	0	0	0	0	0	0	0	0	0	0	0	0	98.9	0	0	0
ENSG00000258223	PRSS58	136541	0	0	0	0	0	0	0.5	0	0	0	0	0	0	0	0	0	0	0	0	0	0	0	0	0	0	0	0	0	0	0	0.5	0	0	99	0	0	0
ENSG00000169807	PRY2	442862	0	0	0	0	0	0	0	0	0	0	0	0	0	0	0	0	0	0	0	0	0	0	0	0	0	0	0	0	0	0	0	0	0	100	0	0	0
ENSG00000222028	PSMB11	122706	0	0	0	0	0	0	0	0	0	0	0	0	0	0	0	0	0	0	0	0	0	0	0	0	0	0	0	0	0	0	0	0	0	100	0	0	0
ENSG00000142538	PTH2	113091	0	0	0	0	0	0	0	0	0	0	0	0	0	0	0	0	0	0	0	0	0	0	0	0	0	0	0	0	0	0	0	0	0	100	0	0	0
ENSG00000244588	RAD21L1	642636	0	0	0	0	0	0	0	0	0	0	0.5	0	0	0	0	0	0	0	0.5	0	0	0	0	0	0	0	0.9	0	0	0	0	0	0	98.2	0	0	0
ENSG00000214842	RAD51AP2	729475	0	0	0	0	0.6	2.2	0	0	0	0	0	0	0	0	0.6	0	0	0	0	0	0	0	0.6	0.6	0	0	0	0	1.1	0	0	0	0	94.4	0	0	0
ENSG00000272968	RBAK-RBAKDN	100533952	0.2	0.3	0.1	0.2	0.3	0.6	0.4	0.2	0.3	0.3	0.1	0.2	0.3	0.2	0	0.2	0.1	0.3	0.3	0.3	0	0.2	0.1	0.2	0.1	0.1	0.2	0.1	0.4	0.3	0.3	0.5	0.1	92.4	0.4	0.2	0
ENSG00000151962	RBM46	166863	0.2	0	0	0	0	0	0	0	0	0	0	0	0.2	0.6	0	0	0	0	0.2	0	0	0	0	0	0	0	0	0	0	0.2	0	0.2	0.2	96.7	1.5	0	0
ENSG00000170748	RBMXL2	27288	0	0	0	0	0	0	0	0	0	0	0	0	0	0	0	0	0	0	0	0	0	0	0	0	0	0	0	0	0	0	0	0	0	100	0	0	0
ENSG00000175718	RBMXL3	139804	0	0	0	0	0	0	0	0	0	0	0	0	0	0	0	0	0	0	0	0	0	0	0	0	0	0	0	0	0	0	0	0	0	100	0	0	0
ENSG00000234414	RBMY1A1	5940	0	0	0	0	0	0	0	0	0	0	0.6	0	0	0	0	0	0	0	0	0	0	0	0.6	0	0	0	0	0	0	0	0	0	0	98.8	0	0	0
ENSG00000242875	RBMY1B	378948	0	0	0	0	0	0	0	0	0	0	0	0	0	0	0	0	0	0	0	0	0	0	0	0	0	0	0	0	0	0	0	0	0	100	0	0	0
ENSG00000242389	RBMY1E	378950	0	0	0	0	0	0	0	0	0	0	0	0	0	0	0	0	0	0	0	0	0	0	0	0	0	0	0	0	0	0	0	0	0	100	0	0	0
ENSG00000226941	RBMY1J	378951	0	0	0	0	0	0	0	0	0	0	0	0	0	0	0	0	0	1.1	0	0	0	0	0	0	0	0	0	0	0	0	0	0	0	98.9	0	0	0
ENSG00000183324	REC114	283677	0	0	0	0	0	0	0	0	0.2	0	0	0	0	0	1.4	0	0	0	0	0	0	0	0	0	0	0	0	0	0	0	0.2	0	0	98.3	0	0	0
ENSG00000196862	RGPD4	285190	0	0	0	0	0	0	0	0	0	0	0	0	0	0	0	0	0	0	0	0	0	0	0	0	0	0	0	0	0	0	0	0	0	100	0	0	0
ENSG00000131721	RHOXF2	84528	0	0	0	0	0	0	0	0	0	0	0.5	0	0	0	0	0	0	0	0	0	0	0	0	0	0	0	0	0	0.5	0	0	0	0	99	0	0	0
ENSG00000139797	RNF113B	140432	0	0	0	0	0	0	0	0	0	0	0	0	0	0	0	0	0	0	0	0	0	0	0	0	0	0	0	0	0	0	0	0	0	100	0	0	0
ENSG00000188050	RNF133	168433	0	0.2	0	0	0.2	0	0	0	0	0.3	0.3	0	0	0.3	0	0	0	0.5	0	0	0	0.2	0	0.2	0	0	0.2	0	0	0	0.3	0.2	0	97.1	0.2	0	0
ENSG00000235631	RNF148	378925	0	0	0.1	0	0.1	0	0.3	0	0	0.3	0.1	0	0.1	0.1	0	0.1	0	0.4	0	0	0	0.1	0.1	0.1	0.1	0.1	0.1	0	0	0.1	0.1	0	0.1	96.9	0.1	0	0
ENSG00000179580	RNF151	146310	0	0	0.1	0	0	0	0	0	0	0	0	0	0	0	0	0	0	0	0	0	0	0	0	0	0	0	0	0	0.1	0	0	0	0.1	99.5	0.1	0	0
ENSG00000132972	RNF17	56163	0	1.1	0	0	0	0	0	0	0	0.4	0	0	0.2	0	0.2	0	0	0	0	0	0	0	4.9	0	0	0	0	0	0	0	0	0	0.2	92.8	0	0.2	0
ENSG00000165496	RPL10L	140801	0	0	0.2	0	0	0	0	1.8	0.5	0	0	0	0	0	0	0	0	0	0	0	0	0	0	0	2.1	0	0	0	0	0.2	0.1	0	0	95.1	0	0	0
ENSG00000197364	S100A7L2	645922	0	0	0	0	0	0	0	0	0	0	0	0	0	0	0	0	0	0	0	0	0	0	0	0	0	0	0	0	0	0	0	0	0	100	0	0	0
ENSG00000181433	SAGE1	55511	0	0	0	0	0	1.1	0	0	0	0	0	0	0	0	0	0	0	0	0	0	0	0	0	0	0	0	0	0	0	0	0	0	0	98.9	0	0	0
ENSG00000155875	SAXO1	158297	0	0	0	0	0.2	0	0	0	0	0.2	0.8	0	0.8	0	0	0	0	0	0	0	0	0.2	0	0.2	0	0	0.7	0	0.2	0	0	0	0	96.7	0.2	0	0
ENSG00000185313	SCN10A	6336	0	0	0	0	0	0	0	0	0	0	0	0	0	0	0	0	0	0	0	0	0	0	0	0	0	0	0	0	0	0	0	0	0	100	0	0	0
ENSG00000132631	SCP2D1	140856	0	0	0	0	0	0	0	0	0	0	0	0	0	0	0	0	0	0	0	0	0	0	0	0	0	0	0	0	0	0	0	0	0	100	0	0	0
ENSG00000101251	SEL1L2	80343	0	0	0	0	0	0	0	0	0	0.8	0	0	0	0	0	0	0	0	0	0.8	0	0	0	0	0	0	0.8	0	0	0	0	0	0	97.7	0	0	0
ENSG00000140623	SEPT12	124404	0	0	0	0.1	0	0	0	0	0	0	0	0	0	0	0	0	0	0	0	0	0	0	0	0	0	0	0	0	0	0	0	0	0	99.9	0	0	0
ENSG00000157060	SHCBP1L	81626	0	0	0	0	0	0	0	0	0	0	0	0	0	0	0	0	0	0	0	0	0	0	0	0	0	0	0	0	0	0	0	0	0	100	0	0	0
ENSG00000179213	SIGLECL1	284369	0	0	0	0	0	0	1	0	0	0	0	0	0	0.2	0	0	0	0	0	0	0	0	0.2	0	0	0	0	0	0	0	0	0.2	0	98	0.2	0	0
ENSG00000184302	SIX6	4990	0	0	0	0	0	0	0	0	0	0	0	0	0	0	0	0	0	0	0	0	0	0	0	0	0	0	0	0	0	0	0	0	0	100	0	0	0
ENSG00000215474	SKOR2	652991	0	0	0	0	0	0	0	0	0	0	0	0	0	0	0	0	0	0	0	0	0	0	0	0	0	0	0	0	0	0	0	0	0	100	0	0	0
ENSG00000120329	SLC25A2	83884	0	0	0	0	0	0	0	0	0	0	0	0	0	0	0	0	0	0	0	0	0	0	0	0	0	0	0	0	0	0	0	0	0	100	0	0	0
ENSG00000151475	SLC25A31	83447	0	0	0	0	0	0	0	0	0	0	0	0	0	0	0	0	0	0	0	0	0	0	0	0	0	0	0	0	0	0	0	0	0	100	0	0	0
ENSG00000141437	SLC25A52	147407	0	0	0	0	0.6	0	0	0	0.6	0	0	0	0	0	0	0	0.6	0	0	0	0	0	0	0.6	0	0	0	0	0.6	0	0	0	0	96.8	0	0	0
ENSG00000112053	SLC26A8	116369	0.2	0	0.6	3.4	0.1	1.1	0	0.1	0	0	0	0	0.1	0.1	0	0	0	0.1	0	0	0	0.4	0.1	0	0	0	0.2	0	0	0	0	0.1	0.1	92.5	0.5	0	0
ENSG00000186334	SLC36A3	285641	0	0	0	0	0	0	0	0	0	0	1.4	0	0	0	0	0	0	0	0	0	0	0	0	0	0	0	0	0	0	0	0	0	0	98.6	0	0	0
ENSG00000205359	SLCO6A1	133482	0	0	0	0	0	0	0	0	0	0	0	0	0	0	0	0	0	0	0	0	0	0	0.6	0	0	0	0	0	0	0	0	0	0	99.4	0	0	0
ENSG00000077935	SMC1B	27127	0	0	0.2	0.3	0.2	0	0.2	0	0	0	0	0	0.2	0.2	0	0	0	0	0.5	0	0	0.7	0.2	0.2	0	0	0	0	0.2	0	0	0.2	0	96.6	0	0.3	0
ENSG00000163206	SMCP	4184	0	0	0	0	0	0.2	0	0	0	0	0	0	0	0	0	0	0	0	0	0	0	0	0	0	0	0	0	0	0	0	0	0	0	99.7	0	0	0
ENSG00000206026	SMIM21	284274	0	0	0	0	0	0	0	0	0	0	0	0	0	0	0	0	0	0	0	0	0	0	0	0	0	0	0	0	0	0	0	0	0	100	0	0	0
ENSG00000185662	SMIM23	644994	0	0	0	0	0	0	0	0	0.5	0	2.4	0	0	0	0	0	0	0.5	0	0	0	0	0	0	0.7	0	0.2	0	0	0	0	0.9	0.2	94.6	0	0	0
ENSG00000039600	SOX30	11063	0	0.1	0.2	0	0	0.1	0.1	0.3	0.5	0.1	0.1	0.1	1.1	0.1	0.1	0.1	0	0.1	0.2	0	0	0	0.1	0.3	0.3	0	0.2	0	0	0.3	0.1	0.2	0.1	94.9	0.1	0.1	0.2
ENSG00000118434	SPACA1	81833	0	0	0	0	0	0	0	0	0	0	0	0	0	0	0	0.2	0	0	0	0	0	0	0	0	0	0	0	0	0	0	0	0	0	99.8	0	0	0
ENSG00000171478	SPACA5B	729201	0	0	0	0	0	0	0	0	0	0	0	0	0.6	0	0	0	0	0	0	0	0	0	0	0	0	0	0	0	0	0	0	0	0	99.4	0	0	0
ENSG00000106304	SPAM1	6677	0	0	0	0	0	0	0	0	1.3	0	0	0	0	0	0	0	0	0	0	0	0	0.3	0.6	0	0	0	0	0	0	1.3	0	0	0	96.5	0	0	0
ENSG00000198021	SPANXA1	30014	0	0	0	0	0	0	0	0	0	0	0	0	0	0	0	0	0	0	0	0	0	0	0	0	0	0	0	0	0	0	0	0	0	100	0	0	0
ENSG00000203926	SPANXA2	728712	0	0	0	0	0	0	0	0	0	0	0	0	0	0	0	0	0	0	0	0	0	0	0	0	0	0	0	0	0	0	0	0	0	100	0	0	0
ENSG00000227234	SPANXB1	728695	0	0	0	0	0	0	0	0	0	0	0	0	0	0	0	0.2	0	0	0	0	0	0	0	0	0	0	0	0	0	0	0	0	0	99.8	0	0	0
ENSG00000198573	SPANXC	64663	0	0	0	0	0	0	0	0	0	0	0	0	0	0	0	0	0	0	0	0	0	0	0	0	0	0	0	0	0	0	0	0	0	100	0	0	0
ENSG00000196406	SPANXD	64648	0	0	0	0	0	0	0	0	0	0	0	0	0	0	0	0	0	0	0	0	0	0	0	0	0	0	0	0	0	0	0	0	0	100	0	0	0
ENSG00000189252	SPANXN3	139067	0	0	0	0	0	0	0	0	1.6	0	3.6	0	0	0	0	0	0	0	0	0	0	0	0	0	0	0	0	0	0	0.9	0	0	0	93.9	0	0	0
ENSG00000189326	SPANXN4	441525	0	0	0	0	0	0	0	0	0	0	0	0	0	0	0	0	0	0	0	0	0	0	0	0	0	0	0	0	0	0	0	0	0	100	0	0	0
ENSG00000204363	SPANXN5	494197	0	0	0	0	0	0	0	0	0	0	0	0	0	0	0	0	0	0	0	0	0	0	0.9	0	0	0	0	0	0	0	0	0	0	99.1	0	0	0
ENSG00000144962	SPATA16	83893	0	0	0	0	0	0	0	0	0	0	0	0	0	0	0	0.1	0	0	0	0	0	0	0	0	0	0	0	0	0	0	0	0	0	99.9	0	0	0
ENSG00000166118	SPATA19	219938	0	0	0	0	0	0	0	0	0	0	0	0.1	0.1	0	0.1	0	0	0	0	0	0	0	0	0	0	0	0.1	0	0.1	0	0	0	0	99.5	0	0.1	0
ENSG00000141255	SPATA22	84690	0.3	0.2	0.1	0	0.3	0.3	0.1	0	0	0.1	0	0.1	0	0	0	0.1	0	0.1	0.1	0	0	0	1.2	0.1	0	0	0	0	0	0.1	0.1	0.2	0	96	0	0	0.1
ENSG00000173699	SPATA3	130560	0	0	0	0	0	0.2	0	0	0	0	0	0	0	0	0	0	0	0.1	0.1	0	0	0.1	0.1	0	0	0	0	0	0	0	0	0.1	0	99.5	0	0	0
ENSG00000204849	SPATA31A1	647060	0	0	0	0	0	0	0	0	0	0	0	0	0	0	0	0	0	0	0	0	0	0	0	0	0	0	0	0	0	0	0	0	0	100	0	0	0
ENSG00000275969	SPATA31A3	727830	0	0	0	0	0	0	0	0	0	0	0	0	0	0	0	0	0	0	0	0	0	0	0	0	0	0	0	0	0	0	0	0	0	100	0	0	0
ENSG00000276581	SPATA31A5	727905	0	0	0	0	0	0	0	0	0	0	0	0	0	0	0	0	0	0	0	0	0	0	0	0	0	0	0	0	0	0	0	0	0	100	0	0	0
ENSG00000185775	SPATA31A6	389730	0	0	0	0	0	0	0	0	0	0	0	0	0	0	0	0	0	0	0	0	0	0	0	0	0	0	0	0	0	0	0	0	0	100	0	0	0
ENSG00000276040	SPATA31A7	26165	0	0	0	0	0	0	0	0	0	0	0	0	0	0	0	0	0	0	0	0	0	0	0	0	0	0	0	0	0	0	0	0	0	100	0	0	0
ENSG00000214929	SPATA31D1	389763	0	0	0	0	0	0	0	0	0	0	0	0	0	0	0	0	0	0	0	0	0	0	0	0	0	0	0	0	0	0	0	0	0	100	0	0	0
ENSG00000186788	SPATA31D3	389762	0	0	0	0	0	0	0	0	0	0	0	0	0	0	0	0	0	0	0	0	0	0	0	0	0	0	0	0	0	0	0	0	0	100	0	0	0
ENSG00000189357	SPATA31D4	389761	0	0	0	0	0	0	0	0	0	0	0	0	0	0	0	0	0	0	0	0	0	0	0	0	0	0	0	0	0	0	0	0	0	100	0	0	0
ENSG00000177992	SPATA31E1	286234	0	0	0	0	0	0	0	0	0	0	0	0	0	0	0	0	0	0	0	0	0	0	0	0	0	0	0	0	0	0	0	0	0	100	0	0	0
ENSG00000184361	SPATA32	124783	0	0	0.2	0.2	0	0	0.2	0	0.9	0	0.7	0	0.2	0	0	0	0	0.5	0.2	0	0	0.2	0	0.5	0	0.2	0	0	0	0.7	0	0.5	0	94.7	0	0	0
ENSG00000185594	SPATA8	145946	0	0	0	0	0	0	0	0	0	0	0	0	0	0	0	0	0	0	0	0	0	0	0	0	0	0	0	0	0	0	0	0	0	99.7	0	0	0
ENSG00000181323	SPEM1	374768	0	0	0	0	0	0	0	0	0	0	0	0	0	0	0	0	0	0	0	0	0	0	0	0	0	0	0	0	0	0	0	0	0	100	0	0	0
ENSG00000174015	SPERT	220082	0	0	0	0	0	0	0	0	0	0	0	0	0.4	0	0	0	0	0	0	0	0	0	0.2	0	0	0	0	0	0	0	0	0	0	99	0	0	0.4
ENSG00000054796	SPO11	23626	0	0	0	0	0	0	0	0	0	0	0	0	0	0	0	0	0	0	0	0	0	0	0	0	0	0	0	0	0	0	0	0	0	100	0	0	0
ENSG00000185294	SPPL2C	162540	0	0	0	0	0	0	0	0	0	0	0	0	0	0	0	0	0	0	0	0	0	0	0	0	0	0	0	0	0	0	0	0	0	100	0	0	0
ENSG00000164299	SPZ1	84654	0	0	0	0	0	0	0	0	0	0	0.4	0	0	0	0	0	0	0	0	0	0	0	0	0	0	0	0	0	0	0	0	0	0	99.6	0	0	0
ENSG00000165120	SSMEM1	136263	0	0	0	0	0	0	0	0	0	0	0	0	0	0	0	0	0	0.4	0	0	0	0	0.4	0	0	0	0	0	0	0	0	0	0	99.3	0	0	0
ENSG00000126752	SSX1	6756	0	0	0	0	0	0.7	0	0	0	0	1.5	0	1.5	0	0	0	0	0	0	0	0	0.7	0	0	0	0	0	0	0.7	0	0	0	0	92.7	2.2	0	0
ENSG00000241476	SSX2	6757	0	0	0	0	0	0	0	0	0	0	0	0	0	0	0	0	0	0	0	0	0	0	0	0	0	0	0	0	0	0	0	0	0	99.1	0.9	0	0
ENSG00000268447	SSX2B	727837	0	0	0	0	0	0	0	0	0	0	0.6	0	0	0	0	0	0	0	0	0	0	0	0.6	0	0	0	0	0	0	0	0	0	0	94.9	3.8	0	0
ENSG00000165584	SSX3	10214	0	0	0	0	0	0	0	0	0	0	0	0	0	0	0	0	0	0	0	0	0	0.4	0	0	0	0	0	0	0	0	0	0	0	98.4	1.2	0	0
ENSG00000268009	SSX4	6759	0	0	0	0	0	0	0	0	0	0	0	0	4.9	0	0	0	0	0	0	0	0	0	0	0	0	0	0	0	0	0	0	2.4	0	92.7	0	0	0
ENSG00000269791	SSX4B	548313	0	0	0	0	0	0	0	0	0	0	0	0	4.9	0	0	0	0	0	0	0	0	0	0	0	0	0	0	0	0	0	0	2.4	0	92.7	0	0	0
ENSG00000174448	STARD6	147323	0.4	0.8	0.2	0	0.2	1	0	0.2	0	0.6	0.4	0.2	0	0	0	0.2	0	0.4	0	0.2	0	0	0.2	0.2	0.2	0	0.4	0	0.4	0.2	0.2	0.4	0	91.7	1.2	0.2	0.2
ENSG00000196335	STK31	56164	0	0	0	0	0	0	0	0	0.3	0	0	0.1	0	0.1	0	0	0	0.3	0	0	0	0	0	0	0	0	0	0	0	0	0	0	0.1	99.2	0	0	0
ENSG00000164744	SUN3	256979	0.1	0.1	0	0	0	0.3	0	0	0	0.1	0.1	0	0	0.1	0	0	0	0	0	0	0	0	0.5	0	0	0	0.1	0	0	0	0	0.1	0	98	0.1	0.1	0
ENSG00000167098	SUN5	140732	0	0	0	0	0	0	0	0	0	0	0	0	0	0	0	0	0	0	0	0	0	0	0	0	0	0	0	0	0	0	0	0	0	100	0	0	0
ENSG00000198765	SYCP1	6847	0.1	0	0	0	1	0	0	0	0	0	0	0	0	0	0	0	0	0	0	0	0	0	0	0	0	0	0	0	0	0	0	0	0	98.9	0	0	0
ENSG00000139351	SYCP3	50511	0	0.1	0.3	0.1	0.5	0	0	0.1	0.1	0.1	0	0	0	0	0	0	0	0.3	0.1	0.1	0	0	0	0.1	0.1	0.1	0.1	0	0.1	0.1	0.1	0.2	0.1	97.6	0	0	0
ENSG00000146378	TAAR2	9287	0	0	0	0	0	0	0	0	0	0	0	0	0	0	0	0	0	0	0	0	0	0	0	0	0	0	0	0	0	0	0	0	0	100	0	0	0
ENSG00000122728	TAF1L	138474	0	0	0	0	0	0	0	0	0	0	0	0	0	0	0	0	0	0	0	0	0	0	0	0	0	0	0	0	0	0	0	0	0	100	0	0	0
ENSG00000169777	TAS2R1	50834	0	0	0	0	0	0	0.7	0	0	0	0	0	2.2	0	0	0	0	0	0	0	0	0	0.7	0	0	0	0	0	0	0	0	0	0	95.7	0.7	0	0
ENSG00000166220	TBATA	219793	0.3	0	0	0	0.3	0	0	0	0	0	0	0	0	0	0	0	0	0	0	0	0	0	0.3	0	0	0	0	0	1.2	0	0	3.5	0	94.1	0.3	0	0
ENSG00000167139	TBC1D21	161514	0	0	0	0	0	0	0	0	0	0	0	0	0.2	0	0	0	0	0	0	0	0	0	0	0	0	0	0	0	0	0.2	0	0	0	99.7	0	0	0
ENSG00000255104	TBC1D26	353149	0	0	0	0	0.8	0.8	0	0	0	0	0	0	0	0	0	0	0	0	0.8	0.8	0	0	0	0	0	0	0	0	0.8	0	0	0	0	95.5	0	0.8	0
ENSG00000189375	TBC1D28	254272	0	0	0.5	0	0	0	0	0	0.5	0	0	0	0	0	0	0	0	0.5	0.5	0	0	0	0	0	0	0	0	0	0	0	0	1	0	95.8	0	1	0
ENSG00000275954	TBC1D3F	84218	0	0	0	0	0	0	0	0	0	0	0	0	0	0	0	0	0	0	0	0	0	0	0	0	0	0	0	0	0	0	0	0	0	100	0	0	0
ENSG00000260287	TBC1D3G	101060321	0	0	0	0	0	0	0	0	0	0	0	0	0	0	0	0	0	0	0	0	0	0	0	0	0	0	0	0	0	0	0	0	0	100	0	0	0
ENSG00000124678	TCP11	6954	0	0	0	0	0	0	0.1	0	0	0	0.2	0	0.3	0	0	0	0	0	0	0.3	0	0	0	0.1	0	0	0	0	0	0	0	0	0	98.6	0	0	0
ENSG00000184786	TCTE3	6991	0	0	0	0	0	0	0	0	0	0	0.6	0	0	0	0	0	0	0	0	0	0	0	0	0	0	0	0	0	0	0	0	0	0	99.4	0	0	0
ENSG00000218819	TDRD15	100129278	0	0	0	0	0	0	0	0	0	0	0	0	0	0	0	0	1	0	0	0	0	0	0	0	0	0	0	0	0	0	0	0	0	99	0	0	0
ENSG00000153060	TEKT5	146279	0	0	0	0	0.2	0.6	0.2	0.6	0	0.2	1	0.2	0.2	0.6	0	0	0.2	0.2	0.2	0.2	0	0.4	0	0.4	0	0	0	0	0.2	0	0.2	0	1.8	91	0	0.4	1
ENSG00000131126	TEX101	83639	0.1	0.3	0.2	0	0.2	0.2	0.2	0.3	0.2	0.4	0.2	0.6	0.3	0.2	0.2	0.1	0.1	0.2	0.2	0.3	0.2	0.1	0.2	0.3	0.3	0.3	0.2	0.1	0.8	0.3	0.3	0.1	0.1	91.6	0.1	0.6	0.1
ENSG00000268629	TEX13A	56157	0	0	0	0	0	0	0	0	0	0	0	0	0	0	0	0	0	0	0	0	0	0	0	0	0	0	0	0	0	0	0	0	0	100	0	0	0
ENSG00000170925	TEX13B	56156	0	0	0	0	0	0	0	0	0	0	0	0	0	0	0	0	0	0	0	0	0	0	0	0	0	0	0	0	0	0	0	0	0	100	0	0	0
ENSG00000182459	TEX19	400629	0	0	0	0	0	0.4	0	0	0	0	0	0	0	0	0	0	0	0	0	0	0	0	0	0	0	0	0	0	0	0	0	0	0	99.6	0	0	0
ENSG00000278057	TEX28	1527	0	0	0	1.6	0	0	0	0	0	0	0	0	0	0	0	0	0	0	0	0	0	0	0	0	0	0	0	0	1.6	0	0	0	0	96.9	0	0	0
ENSG00000185264	TEX33	339669	0	0	0	0	0	0.1	0	0	0	0	0	0	0	0	0	0	0	0	0	0	0	0	0	0	0	0	0	0	0	0	0	0	0	99.9	0	0	0
ENSG00000175018	TEX36	387718	0.2	0	0	0	0	0	0.8	0	0	1.6	0	0.4	0.4	0	0	0	0	0	0	0	0	0	0	0.2	0	0	0	0	0.8	0	1.6	0	0	94	0	0	0
ENSG00000172073	TEX37	200523	0	0	0	0	0	0	0	0	0	0	0	0	0	0	0	0	0	0	0	0	0	0	0.1	0	0	0	0	0	0	0	0	0	0	99.9	0	0	0
ENSG00000186118	TEX38	374973	0	0	0	0	0	0.1	0	0	0	0.1	0.4	0	0	0	0	0.1	0	0	0	0	0	0.8	0.1	0.1	0.1	0	0.1	0	0	0	0.1	0	0.1	97.6	0.1	0	0
ENSG00000219435	TEX40	25858	0	0	0	0	0.1	0.9	0.2	0	0	0.2	0	0	0	0.2	0	0	0	0.1	0	0	0	0	0.2	0.1	0	0	0	0	0.1	0	0	0	0	97.1	0.2	0	0.1
ENSG00000183434	TFDP3	51270	0	0	0	0	7	0	0	0	0	0	0	0	0	0	0	0	0	0	0	0	0	0	0	0	0	0	0	0	0	0	0	0	0	93	0	0	0
ENSG00000153779	TGIF2LX	90316	0	0	0	0	0	0	0	0	0	0	0	0	0	0	0	0	0	0	0	0	0	0	0	0	0	0	0	0	0	0	0	0	0	100	0	0	0
ENSG00000176679	TGIF2LY	90655	0	0	0	0	0	0	0	0	0	0	0	0	0	0	0	0	0	0	0	0	0	0	0	0	0	0	0	0	0	0	0	0	0	100	0	0	0
ENSG00000007350	TKTL1	8277	0.1	0.1	0.2	0.2	0	0.1	0	0	0	0	0.1	0	0	0.1	0.6	0	0	0.6	0.2	0	0	0	0.2	0	0	0	0	0	0.1	0	0.1	0.4	0	96.6	0	0	0.1
ENSG00000151005	TKTL2	84076	0	0	0	0	0	0	0	0	0	0	0	0	0	0	0	0	0	0	0	0	0	0	0	0	0	0	0	0	0	0	0	0.2	0	99.8	0	0	0
ENSG00000188800	TMCO2	127391	0	0	0	0	0	0	0	0	0	0	0	0	0	0	0	0	0	0	0	0	0	0	0	0	0	0	0	0	0	0	0	0	0	99.9	0	0	0.1
ENSG00000166069	TMCO5A	145942	0	0	0	0	0	0	0.1	0	0	0	0	0	0.5	0.2	0	0	0	0	0	0	0	0	0	0	0	0	0	0	0	0	0	0	0.4	98.9	0	0	0
ENSG00000187806	TMEM202	338949	0	0	0	0	0	0	0	0	0	0	0	0	0	0	0	0	0	0	0	0	0	0	0	0	0	0	0	0	0	0	0	0	0	100	0	0	0
ENSG00000204300	TMEM225	338661	0	0	0	0	0	0	0	0	0	0	0	0	0	0	0	0	0	0	0	0	0	0	0	0	0	0	0	0	0	0	0	0	0	100	0	0	0
ENSG00000198326	TMEM239	100288797	0	0	0	0	0	0	0	0	0	0.3	0	0	0	0	0	0	0	0	0	0	0	0	0.3	0	0	0	0	0	0	0	0	0	0	99.5	0	0	0
ENSG00000187600	TMEM247	388946	0	0	0	0	0	0	0	0	0	0	0	0	0	0	0	0	0	0	0	0	0	0	3.5	0	0	0	0	0	0.3	0	0	0	0	96.2	0	0	0
ENSG00000187066	TMEM262	100130348	0	0	0	0	0	0	1.4	0	0	0	0	0	0	0	0	0	0	0	0	0	0	0	0	0	0	0	0	0	0.7	0	0	0	0	97.9	0	0	0
ENSG00000182896	TMEM95	339168	0	0	0	0	1	0	0	0	0	0	0	0	0	2	0	0	0	0	0	0	0	0	0	0	0	0	0	0	0	0	0	0	0	97.1	0	0	0
ENSG00000186452	TMPRSS12	283471	0	0	0	0	0.2	0	0	0	0	0.2	1.5	0	0	0	0	0	0	0	0	0	0	0	0.2	0	0	0	0	0	0.2	0	0	0	0	97.5	0	0	0
ENSG00000118245	TNP1	7141	0	0	0	0	0	0	0	0	0	0	0	0	0	0	0	0	0	0	0	0	0	0	0	0	0	0	0	0	0	0	0	0	0	99.8	0	0	0
ENSG00000178279	TNP2	7142	0	0	0	0	0	0	0	0	0	0	0	0	0	0	0	0	0	0	0	0	0	0	0	0	0	0	0	0	0	0	0	0	0	100	0	0	0
ENSG00000173769	TOPAZ1	375337	0	0	0	0	0	0	0	0	0	0	0	0	0	0	0	0	0	0	0	0	0	0	0	0	0	0	0	0	0	0	0	0	0	100	0	0	0
ENSG00000170777	TPD52L3	89882	0	0	0	0	0	0	0	0	0	0	0	0	0	0	0	0	0	0	0	0	0	0	0	0	0	0	0	0	0	0	0	0	0	100	0	0	0
ENSG00000179636	TPPP2	122664	0	0.1	0	0	0.2	0.1	0.1	0	0	0.1	1.1	0	0.1	0.1	0.1	0.3	2.1	0.1	0	0.3	0	0	0	0.1	0.1	0.2	0.1	0.3	0	0.1	0	0.1	0	94	0.1	0	0
ENSG00000178928	TPRX1	284355	0	0	0	0	0	0	0	0	0	0	0	0	0	0	0	0	0	0	0	0	0	0	0	0	0	0	0	0	0	0	0	0	0	100	0	0	0
ENSG00000274391	TPTE	7179	0	0	0	0	0	0	0	0	0	0	0.4	0	0	0	0	0	0	0	0	0	0	0	0.4	0	0	0	0	0	0.3	0	0	0	0	98.1	0.2	0	0.1
ENSG00000155890	TRIM42	287015	0	0	0	0	0	0	0	0	0	0	0	0	0	0	0	0	0	0	0	0	0	0	0	0	0	0	0	0	0	0	0	0	0	100	0	0	0
ENSG00000168930	TRIM49	57093	0	0	0	0	0	0	0	0	0	0	0	0	0	0	0	0	0	0	0	0	0	0	0	0	0	0	0	0	0	0	0	0	0	100	0	0	0
ENSG00000182053	TRIM49B	283116	0	0	0	0	0	0	0	0	0	0	0	0	0	0	0	0	0	0	0	0	0	0	0	0	0	0	0	0	0	0	0	0	0	100	0	0	0
ENSG00000204449	TRIM49C	642612	0	0	0	0	0	0	0	0	0	0	0	0	0	0	0	0	0	0	0	0	0	0	0	0	0	0	0	0	0	0	0	0	0	100	0	0	0
ENSG00000233802	TRIM49D2	729384	0	0	0	0	0	0	0	0	0	0	0	0	0	0	0	0	0	0	0	0	0	0	0	0	0	0	0	0	0	0	0	0	0	100	0	0	0
ENSG00000124900	TRIM51	84767	0	0	0	0	0	0	0	0	0	0	0	0	0	0	0	0	0	0	0	0	0	0	0	0	0	0	0	0	0	0	0	0	0	100	0	0	0
ENSG00000184108	TRIML1	339976	0	0	0	0	0	0	0	0	0	0	0	0	0	0	0	0	0	0	0	0	0	0	0	0	0	0	0	0	0	0	0	0	0	100	0	0	0
ENSG00000163467	TSACC	128229	0	0.1	0.1	0	0.1	0	0.1	0	0.1	0	0.2	0	0.1	0.1	0	0.1	0	0	0.1	0	0	0.1	0.1	0.1	0	0	0.1	0	0	0.1	0	0	0	98.1	0.1	0.1	0
ENSG00000175513	TSGA10IP	254187	0	0	0	0	0	0	0	0	0	0	0	0	0	0	0	0	0	0	0	0	0	0	0	0	0	0	0	0	0	0	0	0	0	96.8	3.2	0	0
ENSG00000130167	TSPAN16	26526	0.1	0	0.3	3	0	0.1	0	0	0	0.1	0.2	0.1	0.1	0.2	0	0	0.1	0.2	0	0	0	0	0.2	0.1	0	0	0	0	0.1	0	0.2	0.6	0.1	94.4	0.1	0	0.1
ENSG00000258992	TSPY1	7258	0.3	0	0	0	0	0	0	0	0	0	0	0	0	0.3	0	0	0	0	0	0	0	0	0	0	0	0	0	0	0	0	0	0.3	0	99.1	0	0	0
ENSG00000236424	TSPY10	100289087	0	0	0	0	0	0	0	0	0	0	0	0	0	0	0	0	0	0	0	0	0	0	0	0	0	0	0	0	0	0	0	0	0	100	0	0	0
ENSG00000168757	TSPY2	64591	0.7	0	0	0	0	0	0	0	0.7	0	0	0	0	0	0	0	0	0	0	0	0	0	0	0	0	0	0	0	0	0	0	0	0	98.5	0	0	0
ENSG00000228927	TSPY3	728137	0	0	0	0	0	0	0	0	0	0	0	0	0	0	0	0	0	0	0	0	0	0	0	0	0	0	0	0	0	0	0	0	0	100	0	0	0
ENSG00000233803	TSPY4	728395	0	0	0	0	0	0	0	0	0	0	0	0	0	0	0	0	0	0	0	0	0	0	0	0	0	0	0	0	0	0	0	0	0	100	0	0	0
ENSG00000229549	TSPY8	728403	0.9	0	0	0	0	0	0	0	0	0	0	0	0	0	0	0	0	0	0	0	0	0	0	0	0	0	0	0	0	0	0	0	0	99.1	0	0	0
ENSG00000178021	TSPYL6	388951	0	0	0	0	0	0	0	0	0	0	0	0	0	0	0	0	0	0	0	0	0	0	0	0	0	0	0	0	0	0	0	0	0	100	0	0	0
ENSG00000212122	TSSK1B	83942	0	0	0	0	0	0	0	0	0	0	0.2	0	0	0	0	0	0	0	0	0.3	0	0.3	0.2	0	0	0	0.2	0	0.3	0	0	0	0	98.6	0	0	0
ENSG00000206203	TSSK2	23617	0	0	0.2	0	0	0	0	0	0	0.1	0	0.2	0	0.1	0	0	0	0	0.2	0.3	0	0	0.1	0	0	0	0	0	0.2	0	0	0.2	0	98.4	0	0	0
ENSG00000120440	TTLL2	83887	0	0	0	0	0	0	0.6	0.3	0	0	0	0	0.8	0	0	0	1.4	0	0	0.3	0	0	0	0.3	0.3	0	0	0	0	0	0.3	0	0	95.8	0	0	0
ENSG00000138892	TTLL8	164714	0	0	0	0	0	0	0	0	0	0	0	0	0	0	0	0	0	0	0	0	0	0	0	0	0	0	0	0	0	0	0	0	0	100	0	0	0
ENSG00000198033	TUBA3C	7278	0	0	0	0	0	0	0	0	0	0	0	0	0	0	0	0	0	0	0	0	0	0	0	0	0	0	0	0	0	0	0	0	0	99.9	0	0	0
ENSG00000152086	TUBA3E	112714	0	0.1	0	0	0.2	0	0.9	0	0	2	0.6	0	1.2	0	2.9	0	0	0	0	0	0	0	1	0.1	0	0	0.1	0	0	0	0.4	0	0	90.5	0	0	0
ENSG00000168454	TXNDC2	84203	0.1	0	0.1	0.1	0	0.1	0.1	0	0	0.1	0.1	0	0	0	0	0	0	0	0	0	0	0.1	0	0	0	0.1	0	0	0	0	0.1	0	0	99	0	0	0
ENSG00000204193	TXNDC8	255220	0	0	0	0	0	0	0	0	0	0	0.4	0	1.6	0	0	0.2	0	0	0.2	0	0	0	0	0	0	0	0.2	0	0	0	0	0	0	97.3	0	0	0
ENSG00000177414	UBE2U	148581	0	0	0	0	0	0	0	0	0	0.5	1.1	0	0	0	0	0.4	0	0	0.1	0	0	0	0.1	0	0	0.1	0	0	0	0.1	0	0	2.3	95.3	0	0	0
ENSG00000186150	UBL4B	164153	0.4	0.1	0	0	0.3	0.6	0.1	0	0	0.4	0	0	1.5	0	0	0	0	0	0.1	0	0	0	0	0	0	0	0	0	0	0	0.3	0	0	96.1	0	0	0
ENSG00000175520	UBQLN3	50613	0	0	0	0	0	0	0	0	0	0	0.1	0	0	0	0	0	0	0	0	0	0	0	0	0	0	0	0	0	0	0	0	0	0	99.9	0	0	0
ENSG00000170236	USP50	373509	0	0	0	0	0	0	0	0	0	0	0	0	0	0	0	0	0	0	0	0	0	5	0	0	0	0	0	0	0	0	0	0	0	95	0	0	0
ENSG00000171794	UTF1	8433	0	0	0	0	0	0	0	0	0	0	0	0	0	0	0	0	0	0	0	0	0	0	0	0	0	0	0	0	0	0	0	6.7	0	93.3	0	0	0
ENSG00000182583	VCX	26609	0	0	0.2	0	0	0	0	0	0.5	0	0	0	0	0	0	0	0	0	0	0.2	0	0.2	0.2	0.2	0	0	0	0	0	0	0	0.2	0.2	97.5	0.2	0	0
ENSG00000177504	VCX2	51480	0	0	0	0	0	0	0	0	0	0	0	0	0	0	0	0	0	0	0	0	0	0	0	0	0	0	0	0	0	0	0	0	0	100	0	0	0
ENSG00000169059	VCX3A	51481	0	0	0	0	0	0	0	0	0	0	0	0	0	0	0	0	0	0	0	0	0	0	0.4	0	0	0	0	0	0	0	0	0	0	99.6	0	0	0
ENSG00000205642	VCX3B	425054	0	0.3	0.3	0	0.9	0	0	0	0	0	0.3	0	0.3	0	0	0.3	0	0	0	0	0	0	0	0	0	0	0	0	0.3	0	0	0	0	97.3	0	0	0
ENSG00000129864	VCY	9084	0	0	0	0	0	0	0	0	0	0	0	0	0	0	0	0	0	0	0	0	0	0	1.1	0	0	0	0	0	0	0	0	0	0	98.9	0	0	0
ENSG00000129862	VCY1B	353513	0	0	0	0	0	0	0	0	0	0	0	0	0	0	0	0	0	0	0	0	0	0	1.1	0	0	0	0	0	0	0	0	0	0	98.9	0	0	0
ENSG00000228567	VN1R4	317703	0	0	0	0	0	0	0	0	0	0	0	0	0	0	0	0	0	0	0	0	0	0	0	0	0	0	0	0	0	0	0	0	0	100	0	0	0
ENSG00000175877	WBSCR28	135886	0	0	0	0	0	0	0	0	0.8	0	0	0	0	0	0	0	0	0	0	0	0	0	0	0	0	0	0	0	0	0	0	0	0	99.2	0	0	0
ENSG00000171804	WDR87	83889	0	0	0	0	0	0	0	0	0	0	0	0	0	0	0	0	0	0	0	0	0	0	0	0	0	0	0	0	0	0	0	0	0	99.3	0.7	0	0
ENSG00000204382	XAGE1B	653220	0.4	0	0.3	0	0.8	0.9	0.5	0	0	0	0	0.1	0	0.1	0	0	0.4	2.1	0.4	0	0	0	0	0	0	0	0	0	0.4	0	0	0.1	0.1	92.5	0	0.8	0
ENSG00000171405	XAGE5	170627	0	0	0	0	0	0	0	0	0	0	0	0	0	0	0	0	0	0	0	0	0	0	0	0	0	0	0	0	9.1	0	0	0	0	90.9	0	0	0
ENSG00000172967	XKR3	150165	0	0	0	0	0	0.7	0	0	0	0	0	0	0	0	0	0	0	0	0	0	0	0	0	0	0	0	0	0	0	0	0	0	0	99.3	0	0	0
ENSG00000006047	YBX2	51087	1.4	0	0.1	0.1	0.2	0.3	0.2	0.9	0.6	0.4	0	0.1	0.1	0	0.1	0	0	0	0	0	0	0.2	0	0.2	0.2	0.1	0.7	0.4	0	1.1	0.4	0	0.1	91.8	0.1	0	0.1
ENSG00000146839	ZAN	7455	0	0	0	0	0	0	0	0	0	0	0	0	0	0	0	0	0	0	0	0	0	0	0	0	0	0	0	0	0	0	0	0	0	100	0	0	0
ENSG00000118491	ZC2HC1B	153918	0	0	0.8	0	0	0	0	0	0	0	0.4	0	0	0.4	0	0	0	0	0.4	0	0	0	0.8	0	0	0	0	0.4	1.2	0	0.4	0	0	95.1	0	0	0
ENSG00000187969	ZCCHC13	389874	0	0	0	0	0	0	0	0	0	0	0	0	0	0	0	0	0	0	0	0	0	0	0	0	0	0	0	0	0	0	0	0	0	100	0	0	0
ENSG00000163958	ZDHHC19	131540	0	1.9	1.6	0.3	0	0.3	0	0	0	0.3	0	0	0	0	0	0	0	0	0.3	0.6	0	0	0	0	0	0	0	0	0	0	0	0.3	0	94.2	0	0	0
ENSG00000185177	ZNF479	90827	0	0	0	0	0	0	0	0	0	0	0	0	0	0	0	0	0	0	0	0	0	0	0	0	0	0	0	0	0	0	0	0	0	100	0	0	0
ENSG00000175809	ZNF645	158506	0	0	0	0	0	0	0	0	0	0	0	0	0	0	0	0	0	0	0	0	0	0	0	0	0	0	0	0	0	0	0	0	0	100	0	0	0
ENSG00000197123	ZNF679	168417	0	0	0	0	0	0	0	0	0	0	0	0	0	0	0	0	0	0	0	0	0	0	0	0	0	0	0	0	0	0	0	0	0	100	0	0	0
ENSG00000215356	ZNF705B	100132396	0	0	0	0	0	0	0	0	0	0	0	0	0	0	0	0	0	0	0	0	0	0	0	0	0	0	0	0	0	0	0	0	0	100	0	0	0
ENSG00000196350	ZNF729	100287226	0	0	0	0	2.4	2.4	0	0	0	2.4	0	0	0	0	0	0	0	0	0	0	0	2.4	0	0	0	0	0	0	0	0	0	0	0	90.5	0	0	0
ENSG00000223614	ZNF735	730291	0	0	0	0	0	0	0	0	0	0	0	0	0	0	0	0	0	0	0	0	0	0	0	0	0	0	0	0	0	0	0	0	0	100	0	0	0
ENSG00000105428	ZNRF4	148066	0	0	0	0	0	0	0	0	0	0	0	0	0	0	0	0	0	0	0	0	0	0	0	0	0	0	0	0	0	0	0	0	0	100	0	0	0
ENSG00000042813	ZPBP	11055	0	0	0	0	0	0	0	0	0	0.1	0.4	0	0.2	0	0	0.1	0	0	0	0	0	0	0	0	0	0	0	0	0	0	0	0	0	98.8	0.2	0	0
ENSG00000186075	ZPBP2	124626	0.1	0	0.2	0.1	0.2	0.2	0.1	0	0.1	0.1	0.1	0	0	0	0	0	0	0.1	0.4	0	0	0.2	0	0.1	0.1	0	0.1	0	0.1	0	0	0.2	0.1	96.3	0	0.4	0
ENSG00000197213	ZSCAN5B	342933	0	0	0	0	0	0	0	0	0	0	0	0	3.6	0	0	0	0	0	0	0	0	0	0	0	0	0	0	0	0	0	0	0	0	96.4	0	0	0
ENSG00000163012	ZSWIM2	151112	0	0	0	0	0	0.5	0	0	0	0	0	0	0	0	0	0	0	0	0	0	0	0	0.5	0	0	0	0	0	0	0	0	0	0	98.9	0	0	0

## Sheet: Human Protein Atlas (FPKM)
Gene	Gene.name	Gene.ID	adipose tissue	adrenal gland	appendix	bone marrow	breast	cerebral cortex	cervix, uterine	colon	duodenum	endometrium	epididymis	esophagus	fallopian tube	gallbladder	heart muscle	kidney	liver	lung	lymph node	ovary	pancreas	parathyroid gland	placenta	prostate	rectum	salivary gland	seminal vesicle	skeletal muscle	skin	small intestine	smooth muscle	spleen	stomach	testis	thyroid gland	tonsil	urinary bladder
ENSG00000134940	ACRV1	56	0	0	0.2	0.1	0	0.9	0	0.1	0.1	0.2	4.1	0	0.3	0	0	0	0	0	0.5	0	0	2.1	0.2	0.3	0.1	0	1.8	0	0.1	0.1	0.5	0.1	0	152.8	0	0.3	0.2
ENSG00000130377	ACSBG2	81616	0	0	0	0	0.4	0.4	0.2	0	0.1	0.1	0	0	0.3	0	0	0.2	0	0.1	0.1	0.1	0	0	0	0.2	0	0	0.1	0	0.3	0	0	0	0	291.8	0	0	0
ENSG00000187003	ACTL7A	10881	0	0	0	0	0	0	0	0	0	0	0	0	0	0	0	0	0	0	0	0	0	0	0	0	0	0	0	0	0	0	0	0	0	193.2	0	0	0
ENSG00000148156	ACTL7B	10880	0	0	0	0	0	0	0	0	0	0	0	0	0	0	0	0	0	0	0	0	0	0	0	0	0	0	0	0	0	0	0	0	0	59.3	0	0	0
ENSG00000117148	ACTL8	81569	0	0	0	0	0	0.1	0	0.2	0	0	0	0	0	0	0	0	0	0	0	0	0	0	0	0	0.2	0	0	0	0	0	0	0	0	10	0	0	0
ENSG00000181786	ACTL9	284382	0	0	0	0	0	0	0	0	0	0	0	0	0	0	0	0	0	0	0	0	0	0	0	0	0	0	0	0	0	0	0	0	0	50.2	0	0	0
ENSG00000123165	ACTRT1	139741	0	0	0	0	0	0	0	0	0	0	0	0	0	0	0	0	0	0	0	0	0	0	0	0	0	0	0	0	0	0	0	0	0	3.6	0	0	0
ENSG00000169717	ACTRT2	140625	0	0	0	0	0	0	0	0	0	0	0	0	0	0	0	0	0	0	0	0	0	0	0	0	0	0	0	0	0	0	0	0	0	102.2	0	0	0
ENSG00000164113	ADAD1	132612	0	0	0	0	0	0	0	0	0	0	0	0	0	0	0	0	0	0	0	0	0	0	0	0	0	0	0	0	0	0	0	0	0	210.7	0	0	0
ENSG00000140955	ADAD2	161931	0	0	0	0	0	0.7	0	0	0	0	0	0.2	0	0.1	0	0	0	0	0	0	0	0	0	0.3	0	0	0.4	0	0.7	0	0	0.4	0	32.4	0	0	0
ENSG00000168619	ADAM18	8749	0	0	0	0	0	0	0	0	0	0	0	0	0	0	0	0	0	0	0	0	0	0	0	0	0	0	0	0	0	0	0	0	0	8.3	0	0	0
ENSG00000104755	ADAM2	2515	0	0	0	0	0.1	0	0	0	0	0	0	0	0	0	0	0	0	0	0	0	0	0	0	0	0	0	0	0	0	0	0	0	0	41.7	0	0	0
ENSG00000134007	ADAM20	8748	0	0	0	0	0	0.1	0	0	0	0.1	0	0	0	0	0	0	0	0	0	0	0	0	0	0	0	0	0	0	0.1	0	0	0	0	9.2	0	0	0
ENSG00000168594	ADAM29	11086	0	0	0	0	0.5	0.2	0.8	0	0	0.9	0.1	0	0	0	0	0	0	0.3	0.1	0	0	0	0	0.1	0	0	0	0	0	0	0.1	0	0	72.8	0	0	0
ENSG00000134249	ADAM30	11085	0	0	0	0	0	0	0	0	0	0	0	0	0	0	0	0	0	0	0	0	0	0	0	0	0	0	0	0	0	0	0	0	0	46.8	0	0	0
ENSG00000147081	AKAP4	8852	0	0	0	0	0	0	0	0	0	0	0	0	0	0	0	0	0	0	0	0	0	0	0	0	0	0	0	0	0	0	0	0	0	278	0	0	0
ENSG00000162641	AKNAD1	254268	0	0	0	0	0	0	0	0	0	0	0	0	0	0	0	0	0	0	0	0	0	0	0	0	0	0	0	0	0.1	0	0	0	0	4.2	0	0	0
ENSG00000151360	ALLC	55821	0	0.1	0	0	0	0	0.2	0	0	0	0	0	0	1.1	0	0.4	0.3	0	0	0.2	0	0	0	0	0	0	0	0	0	0	0	0	0	24.1	0	0	0
ENSG00000227059	ANHX	647589	0	0	0	0	0	0	0	0	0	0	0	0	0	0	0	0	0	0	0	0	0	0	0	0	0	0	0	0	0	0	0	0	0	7.5	0	0	0
ENSG00000124227	ANKRD60	140731	0	0	0	0	0	0	0	0	0	0	0	0	0	0	0	0	0	0	0	0	0	0	0	0	0	0	0	0	0	0	0	0	0	4.7	0	0	0
ENSG00000106013	ANKRD7	56311	0	0.5	0.1	0	0	0.8	0.5	0	0.6	0.3	2.6	0.1	0.8	0.2	0.2	0.9	0	0	0.3	0.3	0.1	0.8	0	0.6	0.2	0	0.2	0	0	0.2	0.3	0.2	0	1533.6	1.6	0.2	0.2
ENSG00000154007	ASB17	127247	0	0	0	0	0	0	0	0	0	0	0	0	0	0	0	0.2	0	0	0	0	0	0	0	0	0	0	0	0	0	0	0	0	0	84	0	0	0
ENSG00000154438	ASZ1	136991	0	0	0	0	0	0	0	0	0	0	0	0	0	0	0	0	0	0	0	0	0	0	0	0	0	0	0	0	0	0	0	0	0	19.5	0	0	0
ENSG00000123594	ATXN3L	92552	0	0	0	0	0	0	0	0	0	0	0	0	0	0	0	0	0	0	0	0	0	0	0.1	0	0	0	0	0	0	0	0	0	0	6.1	0	0	0
ENSG00000125888	BANF2	140836	0	0	0	0	0.4	0	0.1	0	0	0.3	0	0.1	0.5	0	0	0.1	0	0	0	0	4.3	0	0	0	0	0	0.2	0	0	0	0.1	0	0.1	123.9	2.2	0	0
ENSG00000143032	BARHL2	343472	0	0	0	0	0	0	0	0	0	0	0	0	0	0	0	0	0	0	0	0	0	0	0	0	0	0	0	0	0	0	0	0	0	3.6	0	0	0
ENSG00000177324	BEND2	139105	0	0	0	0.2	0	0	0	0	0	0	0.1	0	0	0	0	0	0	0	0	0.1	0	0	0	0	0	0	0	0	0.1	0	0	0.3	0	9.9	0	0	0
ENSG00000125533	BHLHE23	128408	0	0	0	0	0	0	0	0	0	0	0	0	0	0	0	0	0	0	0	0	0	0	0	0	0	0	0	0	0	0	0	0	0	0.1	0	0	0
ENSG00000237452	BHMG1	388553	0	0	0	0	0	0	0	0	0	0	0	0	0	0	0	0	0	0	0	0	0	0	0	0	0	0	0	0	0	0	0	0	0	7.6	0	0	0
ENSG00000163098	BIRC8	112401	0	0	0	0	0	0	0	0	0	0	0	0	0	0	0	0	0	0	0	0	0	0	0	0	0	0	0	0	0	0	0	0	0	17.7	0	0	0
ENSG00000228075	BOD1L2	284257	0	0	0	0	0	0	0	0	0	0	0	0	0	0	0	0	0	0	0	0	0	0	0	0	0	0	0	0	0	0	0	0	0	423.7	0	0	0
ENSG00000152430	BOLL	66037	0	0	0	0	0	0.1	0	0	0	0	0	0	0	0	0	0	0	0	0	0	0	0.1	0	0.1	0	0	0	1.3	0.1	0	0	0	0	87.4	0	0	0
ENSG00000131059	BPIFA3	128861	0	0	0	0	0	0	0	0	0	0	0	0	0	0	0	0	0	0	0	0	0	0	0	0	0	0	0	0	0	0	0	0	0	53.2	0	0	0
ENSG00000183753	BPY2	9083	0	0	0	0	0	0	0	0	0	0	0	0	0	0.1	0	0.1	0	0	0	0	0	0	0	0	0	0	0	0	0	0	0	0	0	2.1	0	0	0
ENSG00000183795	BPY2B	442867	0	0	0	0	0	0	0	0	0	0	0	0	0	0.1	0	0.1	0	0	0	0	0	0	0	0	0	0	0	0	0	0	0	0	0	2.1	0	0	0
ENSG00000185894	BPY2C	442868	0	0	0	0	0	0	0	0	0	0	0	0	0	0.1	0	0.1	0	0	0	0	0	0	0	0	0	0	0	0	0	0	0	0	0	2.1	0	0	0
ENSG00000137948	BRDT	676	0.1	0	0.8	1.9	0.4	0.2	0.1	0.1	0.4	0.5	0.2	0	0.2	0.9	0	0.1	0.1	0.2	0.6	0.2	0	0	0.9	0.4	0.1	0.1	0.3	0	0.7	0	0.3	0.3	0.1	234.6	0.4	0.1	0.3
ENSG00000188909	BSX	390259	0	0	0	0	0	0	0	0	0	0	0	0	0	0	0	0	0	0	0	0	0	0	0	0	0	0	0	0	0	0	0	0	0	0.2	0	0	0
ENSG00000137707	BTG4	54766	0	0	0	0	0	0	0	0	0	0.1	0.1	0	2.7	0	0	0	0	0.6	0	0	0	0	0	0	0	0	0	0	0	0	0	0	0	47.2	0.1	0	0
ENSG00000204683	C10orf113	387638	0	0	0	0	0	0	0	0	0	0	0	0	0	0.1	0	0	0	0	0	0	0	0	0	0	0	0.1	0	0	0	0	0	0	0	1.8	0	0	0
ENSG00000183559	C10orf120	399814	0	0	0	0	0	0	0	0	0	0	0.1	0	0	0	0	0	0	0	0	0	0	0	0	0	0	0	0	0	0	0	0	0	0	49.1	0	0	0
ENSG00000178645	C10orf53	282966	0	0	0	0.2	0	0	0	0	0	0.1	0	0	0.7	0	0	0	0	0.1	0	0	0	0.1	0.1	0	0	0	0	0	0.1	0	0	0	0	43.3	0	0	0
ENSG00000203942	C10orf62	414157	0	0	0	0	0	0.1	0	0	0	0	0	0	0	0	0.1	0.2	0	0	0	0	0	0	0	0	0	0	0.1	0	0	0	0	0	0	243.5	0.1	0	0
ENSG00000282682	C11orf71	54494	1.8	0	1.8	1.2	0	0.1	0	2.4	2.4	1.8	0	0	0	0	0.3	2	0.6	0.5	0	0.7	0.3	0	0.6	1.7	0	2.2	0	4.1	1	2.8	0	2.4	3.1	44.1	0	0	0
ENSG00000234776	C11orf94	143678	0	0	0	0.1	0.1	0.1	0	0	0.2	0.1	0	0.3	0	0	0	0	0	0	0.1	0	0	0	0.1	0	0	0.1	0.1	0	0.1	0.1	0.1	0	0	20.6	0.3	0	0
ENSG00000180116	C12orf40	283461	0	0	0	0	0	0	0	0	0	0	0	0	0	0	0	0	0	0	0	0	0	0	0	0	0	0	0	0	0	0	0	0	0	15.5	0	0.2	0
ENSG00000165805	C12orf50	160419	0	0	0	0	0	0	0	0	0	0	0	0	0	0	0	0	0	0	0	0	0	0	0	0	0	0	0	0	0	0	0	0	0	87	0	0	0
ENSG00000176605	C14orf177	283598	0	0	0	0	0	0	0	0	0	0	0	0	0	0	0	0	0	0	0	0	0	0	0	0	0	0	0	0	0	0	0	0	0	2.2	0	0	0
ENSG00000166152	C16orf78	123970	0	0	0	0	0	0	0	0	0	0.1	0.1	0	0.1	0	0	0	0	0.2	0	0	0	0	0	0	0	0	0	0	0	0	0	0.1	0	70.4	0	0	0
ENSG00000215131	C16orf90	646174	0	0	0	0	0	0	0	0	0	0	0	0	0	0	0	0	0	0	0	0	0	0	0	0	0	0	0	0	0	0	0	0	0	21.4	0	0	0
ENSG00000270806	C17orf50	146853	0.1	0.1	0	0	0.1	0.3	0	0.2	0	0	0.4	0	0.7	0	0	0.1	0	0.1	0	0	0	0	0	0.1	0.1	0	0.3	0	0.5	0.2	0	0.2	0	39.2	0.2	0	0
ENSG00000141371	C17orf64	124773	0.3	0.2	0.1	0.4	0.3	0.3	0	0	0	0.1	0.3	0	0	0.2	0	0.1	0	0.2	0.2	0	0	0	0	0.2	0	0	0	0	0	0.1	0.1	0.8	0.1	184.8	0.2	0	0
ENSG00000184560	C17orf74	201243	0	0	0	0	0	0	0	0	0	0	0	0	0	0	0	0	0	0	0	0	0	0	0	0	0	0	0	0	0	0	0	0	0	61.7	0	0	0
ENSG00000275489	C17orf98	388381	0.1	0	0	0	0	0	0	0	0	0	0	0	0	0	0	0	0	0	0	0	0	0	0	0	0	0	0	0	0.1	0	0	0	0	9.6	0	0	0
ENSG00000206043	C18orf63	644041	0	0	0	0	0.2	0	0	0	0	0	0	0	0	0	0	0	0	0.1	0	0	0	0	0	0	0	0	0	0	0	0	0	0	0	17.7	0	0	0
ENSG00000262874	C19orf84	147646	0	0	0.3	0.4	0	0	0	0	0	0	0.1	0	0.1	0.1	0	0	0	0.1	0.3	0	0	0	0.1	0	0	0	0	0	0	0.1	0.1	0.4	0	24.6	0	0.1	0
ENSG00000173728	C1orf100	200159	0	0	0	0	0	0	0	0	0	0	0	0	0	0	0	0	0	0	0	0	0	1.3	0	0	0	0	0	0	0	0	0	0	0	70.9	0	0	0
ENSG00000215910	C1orf167	284498	0.1	0.1	0	0	0.1	0	0	0	0	0	0	0	0	0	0.1	0	0	0.4	0	0	0	0	0	0	0	0	0	0.2	0	0	0	0.2	0	14.7	0	0	0.1
ENSG00000204006	C1orf185	284546	0.1	0	0	0	0	0	0	0	0	0	0	0	0	0.1	0	0	0	0	0	0	0	0.1	0	0	0	0	0	0	0	0	0	0	0	42.7	0	0	0
ENSG00000227868	C1orf234	729059	0.1	0.1	0	0	0.4	0.3	0	0	0.1	0.4	0.8	0.4	0.4	0.1	0.1	0.1	0	0.4	0	0.1	0	0.2	0	0.2	0	0	0	0	0.8	0.1	0.1	0.1	0	97.5	0.1	0.2	0
ENSG00000142698	C1orf94	84970	0	0.1	0	0	0	1.3	0	0	0	0	0	0	0	0.2	0	0	0	0	0	0	0	0	0	0	0	0	0	0	0	0	0	0	0	42.2	0	0	0
ENSG00000258713	C20orf141	128653	0	0	0.1	0	0	0	0.1	0	0	0.6	0.2	0	0	0	0	0	0	0	0	0	0	0	0.9	0	0	0	0	0	0	0	0.4	0	0	96.9	0	0	0
ENSG00000149609	C20orf144	128864	0	0	0	0	0	0	0	0	0	0	0	0	0	0	0	0	0	0	0	0	0	0	0	0	0	0	0	0	0	0	0	0	0	43	0	0	0
ENSG00000125975	C20orf173	140873	0	0	0	0	0	0	0	0	0	0	0	0	0	0	0	0	0	0	0	0	0	0	0	0	0	0	0	0	0.2	0	0	0	0	34.3	0	0	0
ENSG00000239605	C2orf61	285051	0	0	0.1	0	0.1	0	0	0	0	0.1	0.1	0.1	0	0.3	0	0	0	0.1	0.2	0	0	0	0	0.1	0.1	0	0.1	0	0.1	0	0.1	0.2	0	23.4	0.1	0.1	0
ENSG00000187833	C2orf78	388960	0	0	0	0	0	0	0	0	0	0	0	0	0	0	0	0	0	0	0	0	0	0	0	0	0	0	0	0	0	0	0	0	0	14.7	0	0	0
ENSG00000180697	C3orf22	152065	0	0	0	0	0	0	0	0	0	0	0	0	0	0	0	0	0	0	0	0	0	0	0	0	0	0	0	0	0	0	0	0	0	32.5	0	0	0
ENSG00000163424	C3orf30	152405	0	0	0	0	0	0	0	0	0	0	0.2	0	0	0	0	0.2	0	0	0	0	0	0	0	0	0	0	0	0	0	0	0	0	0	93.6	0	0	0
ENSG00000236980	C3orf84	646498	0	0	0	0	0	0	0	0	0	0	0.2	0	0	0	0	0	0	0	0	0	0	0	0	0	0	0	0	0	0	0	0	0	0	7.6	0	0	0
ENSG00000138813	C4orf17	84103	0	0	0	0	0	0	0	0	0	0	0	0	0	0	0	0	0	0	0	0	0	0	0	0	0	0	0	0	0	0	0	0	0	34	0	0	0
ENSG00000164123	C4orf45	152940	0.1	0	0	0.4	0	0.1	0.2	0	0	0.1	0	0	0	0	0	0	0	0.2	0	0	0	0	0.1	0	0	0	0	0	0	0	0	0.1	0	19.9	0.2	0	0
ENSG00000237136	C4orf51	646603	0	0	0	0	0	0	0	0	0	0	0.6	0	0.1	0	0	0	0	0	0	0	0	0	0	0	0	0	0	0	0	0	0	0	0	10.4	0	0	0
ENSG00000185056	C5orf47	133491	0	0	0	0	0	0.1	0	0	0	0	0	0	0	0	0	0	0	0	0	0	0	0.1	0	0	0	0	0	0	0	0	0	0	0	39.1	0	0	0
ENSG00000204296	C6orf10	10665	0	0.1	0	0	0	0	0	0	0.1	0.1	0.1	0	0.1	0	0	0	0	0	0.2	0.2	0	0	0	0.1	0	0	0	0	0.1	0	0	0	0	15.7	0	0.1	0
ENSG00000185689	C6orf201	404220	0	0	0	0	0	0	0	0	0	0	0	0	1.2	0	0	0	0	0	0	0	0	0	0	0	0	0	0	0	0	0	0	0	0	29.9	0	0	0
ENSG00000170279	C7orf33	202865	0	0	0	0	0	0	0	0	0	0	0	0	0	0	0	0	0	0	0	0	0	0	0	0	0	0	0	0	0	0	0	0	0	0.3	0	0	0
ENSG00000165131	C7orf34	135927	0	0	0	1	0.4	0.2	0.1	0	0	0.1	0.2	0	0	0	0	0	0	0	0.3	0	0	0	0	0.1	0	0	0.1	0	0	0	0.1	0.3	0	48.7	0	0.2	0
ENSG00000164645	C7orf62	219557	0	0	0	0	0	0	0	0	0	0	0	0	0	0	0	0	0	0	0	0	0	0	0	0	0	0	0	0	0	0	0	0	0	51.4	0.1	0	0
ENSG00000164500	C7orf72	100130988	0	0	0	0	0	0	0	0	0	0	0	0	0	0	0	0	0	0	0.1	0	0	0	0	0	0	0	0	0	0	0	0	0	0	5.8	0	0.1	0
ENSG00000171060	C8orf74	203076	0	0	0	0	0	0	0	0	0	0	0.1	0.1	0	0	0	0	0	0	0	0	0	0	0	0	0	0	0	0	0.2	0	0	0	0	12.4	0	0	0
ENSG00000204669	C9orf57	138240	0	0	0	0	0	0	0	0	0	0	0	0	0	0	0	0	0	0	0	0	0	0.1	0	0	0	0	0	0	0	0	0	0	0	25.9	0	0	0
ENSG00000167791	CABP2	51475	0	0	0	0	0	0	0	0	0	0	0	0	0	0	0	0	0	0	0	0	0	0	0	0	0	0	0	0	0	0	0	0	0	0.1	0	0	0
ENSG00000145309	CABS1	85438	0	0	0	0	0	0	0	0	0	0	0	0	0	0	0	0	0	0	0	0	0	0	0	0.1	0	0.2	0.1	0	0	0	0	0	0	150.7	0	0	0
ENSG00000164304	CAGE1	285782	0	0	0	0.1	0	0	0	0	0	0	0	0	0	0	0	0	0	0	0	0	0	0	0	0	0	0	0	0	0	0	0	0	0	8.2	0	0	0
ENSG00000269058	CALR3	125972	0	0	0	0	0	0.1	0	0	0	0	1	0	0.2	0	0	0	0	0	0	0	0	0	0	0	0	0	0	0	0	0.1	0	0	0	98.4	0.2	0	0
ENSG00000177938	CAPZA3	93661	0	0	0	0	1.1	0	0	0	0	0	0.4	0	0.1	0.2	0	0.2	0.1	0	0	0	0	0	0	0	0	0	0.5	0	2.8	0	0	0	0.5	278.9	0	0	0
ENSG00000188782	CATSPER4	378807	0	0	0	0	0	0	0	0	0	0	0	0	0	0	0	0	0	0	0	0	0	0	0	0	0	0	0	0	0.1	0	0	0	0	9.7	0	0	0
ENSG00000174898	CATSPERD	257062	0	0	0	0	0	0	0	0	0	0	0	0	0	0	0	0	0	0	0	0	0	0	0	0	0	0	0	0	0	0	0	0	0	15.9	0	0	0
ENSG00000160994	CCDC105	126402	0	0	0	0	0	0	0	0	0	0	0	0	0	0	0	0	0	0	0	0	0	0	0	0	0	0	0	0	0.1	0	0	0	0	11.7	0	0	0
ENSG00000161609	CCDC155	147872	0	0	0	0	0	0	0	0	0	0.1	0	0	0	0	0	0	0	0.1	0	0	0.4	0	0	0	0	0	0.1	0	0	0	0	0.1	0	56.9	0	0.1	0.1
ENSG00000255181	CCDC166	100130274	0	0	0	0	0	0	0	0	0	0	0	0	0	0	0	0	0	0	0	0	0	0	0	0	0	0	0	0	0	0	0	0	0	0.6	0	0	0
ENSG00000175820	CCDC168	643677	0	0	0	0	0	0	0	0	0	0	0.6	0	0	0	0	0	0	0	0	0	0	0	0	0	0	0	0	0	0	0	0	0	0	7.5	0	0	0
ENSG00000182645	CCDC172	374355	0	0.1	0	0	0	0.1	0	0	0	0	0.1	0	0.1	0	0	0	0	0	0	0	0	0	0	1.4	0	0	0	0	0	0	0	0	0.1	22.1	0	0	0
ENSG00000255359	CCDC179	100500938	0	0	0	0	0	0	0	0	0	0	0.1	0	0	0	0	0	0	0	0	0	0	0	0	0	0	0	0	0	0	0	0	0	0	45.9	0	0	0.1
ENSG00000166329	CCDC182	101927581	0	0	0	0	0	0	0	0	0	0	0	0	0	0	0	0	0	0	0	0	0	0	0	0	0	0	0	0	0	0	0	0	0	21.1	0	0	0
ENSG00000213213	CCDC183	84960	0	0	0	0	0	0	0	0	0	0	0	0	0	0	0	0	0	0	0	0	0.1	0	0.1	0.1	0.1	0	0	0	0	0	0	0	0	11.7	0	0	0
ENSG00000178395	CCDC185	164127	0	0	0	0	0	0.1	0	0	0	0	0	0	0	0	0	0	0	0	0	0	0	0	0	0	0	0	0	0	0	0	0	0	0	25.2	0	0	0
ENSG00000162592	CCDC27	148870	0	0	0	0	0	0	0	0	0	0.1	0	0	0	0	0	0	0	0	0	0	0	0	0	0.2	0	0	0.3	0	0	0	0	0	0	18.4	0	0	0
ENSG00000161973	CCDC42	146849	0	0.1	0.2	0.1	0.1	0	0	0	0.2	0	0.2	0	0	0.1	0	0.1	0.2	0.3	0.2	0	0	0	0.1	0	0	0	0	0	0	0	0	0.3	0	128.7	0	0.1	0
ENSG00000138483	CCDC54	84692	0	0.1	0	0	0	0.2	0.2	0	0	0.1	3.2	0	0	0	0.3	0.1	0	0.1	0	0.4	0	0.1	2.2	0.6	0	0	0.6	0	0	0	0	0	0	165.3	0.1	0	0
ENSG00000130783	CCDC62	84660	0.2	0.5	0.3	0.2	0.2	0.5	0.5	0.1	0.2	0.1	0.2	0.2	0.1	0.3	0	0.1	0	0.1	0.4	0.2	0	0.5	0.1	0.2	0.1	0	0.1	0.2	0.4	0.2	0.2	0.8	0.1	115.3	0.2	0.3	0.1
ENSG00000173093	CCDC63	160762	0	0	0	0	0	0	0	0	0	0	0	0	0	0	0.8	0	0	0	0	0	0	0	0	0.1	0	0	0	0.9	0.1	0	0	0	0	29.4	0	0	0
ENSG00000123171	CCDC70	83446	0	0	0	0	0	0	0	0	0	0	0	0	0	0	0	0	0	0	0	0	0	0	0	0	0	0	0	0	0	0	0	0	0	115.3	0	0	0
ENSG00000150676	CCDC83	220047	0.1	0.1	0.1	0	0.2	0.4	0.1	0.1	0.1	0.4	0.3	0.1	0.3	0.2	0.2	0.3	0.1	0.2	0.1	0.3	0	0.4	0.1	0.2	0.1	0	0.1	0.1	0.3	0.1	0.1	0.1	0.2	63.3	0.3	0.2	0
ENSG00000197651	CCER1	196477	0	0	0	0	0	0	0	0	0	0	0	0	0	0	0	0	0	0	0	0	0	0	0	0	0	0	0	0	0	0	0	0	0	34	0	0	0
ENSG00000185972	CCIN	881	0.5	0.2	0.5	0.8	0.3	0.4	1	0.1	0	1.5	0.1	0.1	0.1	0.8	0	0	0	0.6	0	0.1	0	0	1.2	0.3	0.1	0	0.4	0	0	0	2.7	0	0.1	111.6	0	0	0.5
ENSG00000198445	CCT8L2	150160	0	0	0	0	0	0	0	0	0	0	0	0	0	0	0	0	0	0	0	0	0	0	0	0	0	0	0	0	0	0	0	0	0	17.1	0	0	0
ENSG00000206531	CD200R1L	344807	0	0	0	0	0	0	0	0	0	0	0.1	0	0	0	0	0	0	0	0	0	0	0	0	0	0	0	0	0	0	0	0	0	0	4.9	0	0	0
ENSG00000172288	CDY1	9085	0	0	0	0	0	0	0	0	0	0	0	0	0	0	0	0	0	0	0	0	0	0	0	0	0	0	0	0	0	0	0	0	0	1	0	0	0
ENSG00000172352	CDY1B	253175	0	0	0	0	0	0	0	0	0	0	0	0	0	0	0	0	0	0	0	0	0	0	0	0	0	0	0	0	0	0	0	0	0	3.9	0	0	0
ENSG00000129873	CDY2B	203611	0	0	0	0	0	0	0	0	0	0	0	0	0	0	0	0	0	0	0	0	0	0	0	0	0	0	0	0	0	0	0	0	0	0.2	0	0	0
ENSG00000178404	CEP295NL	100653515	0	0.1	0	0.8	0	0.1	0.1	0	0	0.2	0	0.3	0.1	0.1	0	0	0	0.1	0.1	0	0	0	0.2	0	0	0	0	0	0.2	0	0	0.2	0	40.4	0	0.1	0
ENSG00000177143	CETN1	1068	0	0	0	0	0	0	0	0	0	0	0	0	0	0	0	0	0	0	0	0	0	0	0	0	0	0	0	0	0	0	0	0	0	142	0	0	0
ENSG00000140932	CMTM2	146225	0	0	0.6	0.7	0.2	0.5	0.1	0	0	0.1	0.3	0	0.2	0.2	0	0.1	0	0.5	0	0.1	0	0	0.3	0.2	0.1	0	0.1	0	0	0.3	0	0.3	0.1	711.4	0.1	0	0.1
ENSG00000176571	CNBD1	168975	0	0	0	0	0	0	0	0	0	0	0	0	0	0.1	0	0	0	0	0	0	0	0	0	0	0	0	0	0	0	0	0	0.9	0.1	11.6	0	0	0
ENSG00000183862	CNGA2	1260	0	0	0	0	0	0	0	0	0	0	0	0	0	0	0	0	0	0	0	0	0	0	0	0	0	0	0	0	0	0	0	0	0	0.4	0	0	0
ENSG00000170516	COX7B2	170712	0.1	0	0	0	0	0	0	0	0	0	0.1	0	0	0	0	0	0	0	0	0	0	0	1.4	0	0	0	0	0	0.2	0	0	0	0	147.6	0	0	0.1
ENSG00000187581	COX8C	341947	0	0	0	0	0	0.1	0	0	0	0	0	0.1	0.5	0.1	0	0	0	0	0	0	0	0.1	0.2	0.1	0	0	0.2	0	0.1	0	0.1	0	0	29.6	0.3	0	0.1
ENSG00000147183	CPXCR1	53336	0	0	0	0	0	0	0	0	0	0	0	0	0.2	0	0	0	0	0	0	0	0	0	0	0	0	0	0	0	0	0	0	0	0	11.4	0	0	0
ENSG00000124490	CRISP2	7180	0	0	0	11.1	0.4	0	2.7	0	0.1	0.4	1.1	0.6	19.5	12	0	0.7	0	1.8	0	0	0	0	0	1.3	0	6.2	3.7	0	0	0.4	0.1	0	0.1	846.9	0	0	0
ENSG00000180138	CSNK1A1L	122011	0	0	0.2	0.3	0	0.1	0	0	0	0	0	0	0	0	0	0	0	0	0	0	0	0	0	0	0	0	0	0	0	0	0	0.1	0	6.4	0	0	0
ENSG00000125815	CST8	10047	0	0	0	0	0	0	0	0	0	0	0	0	0	0	0	0	0	0	0	0	0	0	0	0	0	0	0	0	0	0	0	0	0	20.6	0	0	0
ENSG00000125823	CSTL1	128817	0	0	0	0	0	0	0	0	0	0	0	0	0	0	0	0	0	0	0	0	0	0	0.1	0	0	0	0.1	0	0.1	0.1	0	0	0.1	4.6	0	0	0
ENSG00000268940	CT45A1	541466	0	0	0	0	0	0.2	0	0	0	0	0	0	0	0	0	0	0	0.2	0	0	0	0	0	0	0	0	0	0	0	0	0	0	0	12.4	0	0	0
ENSG00000269586	CT45A10	102723631	0	0	0.1	0	0	0.7	0	0	0	0	0	0	0	0	0	0	0	0.1	0	0	0	0	0	0	0	0	0	0	0	0	0	0	0	16.4	0	0	0
ENSG00000271449	CT45A2	728911	0	0	0	0	0	0	0	0	0	0	0	0	0	0	0	0	0	0	0	0	0	0	0	0	0	0	0	0	0	0	0	0	0	1.3	0	0	0
ENSG00000269096	CT45A3	441519	0	0	0	0	0	0.7	0	0	0	0	0	0	0	0	0	0	0	1.3	0	0	0	0	0	0	0	0	0	0	0	0	0	0	0	20.4	0	0	0
ENSG00000228836	CT45A5	441521	0	0	0	0	0	0.1	0	0	0	0	0	0	0	0	0	0	0	0	0	0	0	0	0	0	0	0	0	0	0	0	0	0	0	8.6	0	0	0
ENSG00000278085	CT45A8	102723737	0	0	0	0	0	0	0	0	0	0	0	0	0	0	0	0	0	0	0	0	0	0	0	0	0	0	0	0	0	0	0	0	0	1.2	0	0	0
ENSG00000270946	CT45A9	102723680	0	0	0	0	0	0	0	0	0	0	0	0	0	0	0	0	0	0	0	0	0	0	0	0	0	0	0	0	0	0	0	0	0	1.2	0	0	0
ENSG00000236371	CT47A1	728096	0	0	0	0	0	0	0	0	0	0	0	0	0	0	0	0	0	0	0	0	0	0	0	0	0	0	0	0	0	0	0	0	0	1.1	0	0	0
ENSG00000224089	CT47A10	728036	0	0	0	0	0	0	0	0	0	0	0	0	0	0	0	0	0	0	0	0	0	0	0	0	0	0	0	0	0	0	0	0	0	2	0	0	0
ENSG00000226929	CT47A11	255313	0	0	0	0	0	0	0	0	0	0	0	0	0	0	0	0	0	0	0	0	0	0	0	0	0	0	0	0	0	0	0	0	0	3.5	0	0	0
ENSG00000226685	CT47A12	100507170	0	0	0	0	0	0	0	0	0	0	0	0	0	0	0	0	0	0	0	0	0	0	0	0	0	0	0	0	0	0	0	0	0	2.3	0	0	0
ENSG00000242362	CT47A2	728090	0	0	0	0	0	0	0	0	0	0	0	0	0	0	0	0	0	0	0	0	0	0	0	0	0	0	0	0	0	0	0	0	0	2	0	0	0
ENSG00000236126	CT47A3	728082	0	0	0	0	0	0	0	0	0	0	0	0	0	0	0	0	0	0	0	0	0	0	0	0	0	0	0	0	0	0	0	0	0	2	0	0	0
ENSG00000230594	CT47A4	728075	0	0	0	0	0	0	0	0	0	0	0	0	0	0	0	0	0	0	0	0	0	0	0	0	0	0	0	0	0	0	0	0	0	2	0	0	0
ENSG00000237957	CT47A5	728072	0	0	0	0	0	0	0	0	0	0	0	0	0	0	0	0	0	0	0	0	0	0	0	0	0	0	0	0	0	0	0	0	0	2.3	0	0	0
ENSG00000226023	CT47A6	728062	0	0	0	0	0	0	0	0	0	0	0	0	0	0	0	0	0	0	0	0	0	0	0	0	0	0	0	0	0	0	0	0	0	0.5	0	0	0
ENSG00000230347	CT47A8	728049	0	0	0	0	0	0	0	0	0	0	0	0	0	0	0	0	0	0	0	0	0	0	0	0	0	0	0	0	0	0	0	0	0	2	0	0	0
ENSG00000226600	CT47A9	728042	0	0	0	0	0	0	0	0	0	0	0	0	0	0	0	0	0	0	0	0	0	0	0	0	0	0	0	0	0	0	0	0	0	2	0	0	0
ENSG00000236446	CT47B1	643311	0	0	0	0	0	0	0	0	0	0	0	0	0	0	0	0	0	0	0	0	0	0	0	0	0	0	0	0	0	0	0	0	0	4.4	0	0	0
ENSG00000204019	CT83	203413	0	0	0	0	0.1	0	0	0	0	0	0	0	0	0	0	0	0	0	0	0	0	0	0	0	0	1.4	0	0	0	0	0.1	0	0.2	84.7	0	0	0
ENSG00000268651	CTAG1A	246100	0	0	0	0	0	0	0	0	0	0	0	0	0	0	0	0	0	0	0	0	0	0	0	0	0	0	0	0	0	0	0	0.1	0	4.6	0	0	0
ENSG00000184033	CTAG1B	1485	0	0	0	0	0	0	0	0	0	0	0	0	0	0	0	0	0	0	0	0	0	0	0	0	0	0	0	0	0	0	0	0.1	0	5.5	0	0	0
ENSG00000212710	CTAGE1	64693	0	0	0	0	0	0	0	0	0	0	0	0	0	0	0	0	0	0	0	0	0	0	0	0	0	0	0	0	0	0	0	0	0	5	0	0	0
ENSG00000271321	CTAGE6	340307	0	0	0	0	0.1	0	0.1	0	0	0	0	0	0	0	0	0	0	0	0.1	0	0	0	0	0	0	0	0	0	0.2	0	0	0	0	9.9	0	0	0
ENSG00000236761	CTAGE9	643854	0	0	0	0	0	0	0	0	0.1	0	0	0	0	0	0	0	0	0	0	0	0	0	0	0	0	0	0.1	0	0	0.1	0	0	0	7.6	0	0	0
ENSG00000215115	CXorf49	100130361	0	0	0	0	0	0	0	0	0	0	0	0	0	0	0	0	0	0	0	0	0	0	0	0	0	0	0	0	0	0	0	0	0	5	0	0	0
ENSG00000215113	CXorf49B	100132994	0	0	0	0	0	0	0	0	0	0	0	0	0	0	0	0	0	0	0	0	0	0	0	0	0	0	0	0	0	0	0	0	0	5	0	0	0
ENSG00000203933	CXorf66	347487	0	0	0	0	0	0	0	0	0	0	0	0	0	0	0	0	0.3	0	0	0	0	0	0	0	0	0	0	0	0	0	0	0	0	24.1	0	0	0
ENSG00000183035	CYLC1	1538	0	0	0	0	0	0	0	0	0	0	0	0	0	0	0	0	0	0	0	0	0	0	0	0	0	0	0	0	0	0	0	0	0	42.7	0	0	0
ENSG00000155833	CYLC2	1539	0	0	0	0	0	0	0	0	0	0	0.2	0	0	0	0	0	0	0	0	0	0	0	0	0	0	0	0	0	0	0	0	0	0	79.9	0	0	0.1
ENSG00000187191	DAZ3	57054	0	0	0	0	0	0	0	0	0	0	0	0	0	0	0	0	0	0	0	0	0	0	0	0	0	0	0	0	0	0	0	0	0	1	0	0	0
ENSG00000092345	DAZL	1618	0	0	0.4	0	0	0	0.2	0	0.1	0	0	0	0	0.1	0	0.1	0	0	0.4	0	0	0	0.1	0.1	0.2	0	0	0	0	0	0.3	0.1	0.3	141	0	0.9	0.1
ENSG00000109851	DBX1	120237	0	0	0	0	0	0	0	0	0	0	0	0	0	0	0	0	0	0	0	0	0	0	0	0	0	0	0	0	0	0	0	0	0	0.2	0	0	0
ENSG00000182308	DCAF4L1	285429	0.1	0.1	0.3	0.1	0.1	0.1	0	0	0	0.1	0.2	0	0	0.1	0.1	0.1	0	0.1	0.2	0	0	0.1	0.1	0.1	0	0	0.1	0.1	0.3	0.1	0.1	0.2	0	45.7	0.1	0.1	0
ENSG00000176566	DCAF4L2	138009	0	0	0	0	0	0	0	0	0	0	0	0	0	0	0	0	0	0	0	0	0	0	0	0	0	0	0	0	0	0	0	0	0	38.8	0	0	0
ENSG00000226372	DCAF8L1	139425	0	0	0	0	0	0	0	0	0	0	0	0	0	0	0	0	0	0	0	0	0	0	0	0	0	0	0	0	0	0	0	0	0	5.6	0	0	0
ENSG00000189186	DCAF8L2	347442	0	0	0	0	0	0	0	0	0	0	0	0	0	0	0	0	0	0	0	0.7	0	0	0	0	0	0	0	0	0	0	0	0	0	40.4	0	0	0
ENSG00000170967	DDI1	414301	0	0	0	0	0	0	0	0	0	0	0	0	0	0	0	0	0	0	0	0	0	0	0	0	0	0	0	0	0	0	0	0	0	28.2	0	0	0
ENSG00000152670	DDX4	54514	0	0	0	0	0	0.1	0.3	0	0	0	0.1	0	0	0	0	0	0	0	0.2	0	0	0	0	0	0	0	0	0	0	0.1	0	0	0	269.2	0	0.5	0
ENSG00000184735	DDX53	168400	0	0	0	0	0	0	0	0	0	0	0.6	0	0	0	0	0	0	0	0	0	0	0	0	0	0	0	0	0	0	0	0	0	0	9.9	0	0	0
ENSG00000104901	DKKL1	27120	1	0.7	0.7	0	0.5	0	0.4	0.3	0.3	1.9	0.4	0.3	1.9	1.1	0.3	0.2	0	0.5	0.6	1.3	0.2	0.2	0.5	0.7	0.3	0.4	0.8	0	0.1	0.3	1.3	0.6	0.1	265.5	0.1	0.3	0.2
ENSG00000137090	DMRT1	1761	0	0	0	0	0	0	0	0	0	0	0	0	0	0	0	0	0	0	0	0	0	0.1	0	0	0	0	0	0	0	0	0	0	0	50.7	0.4	0	0
ENSG00000143006	DMRTB1	63948	0	0	0	0	0	0	0	0	0	0	1	0	0	0	0	0	0	0	0	0	0	0	0	0	0	0	0	0	0	0	0	0	0	69.6	0.3	0	0
ENSG00000142025	DMRTC2	63946	0	0.1	0.2	0.2	0.1	0	0	0	0.1	0.1	0.2	0	0.1	0.2	0	0	0	0	0.3	0	0	0.3	0	0.1	0.1	0	0.2	0	0.1	0.1	0.1	0.1	0.1	48.7	0.3	0.1	0
ENSG00000187775	DNAH17	8632	0	0	0	0	0	0.3	0	0	0	0	0	0	0	0	0	0	0	0.1	0	0	0	0	0	0	0	0	0	0	0.4	0	0	0	0	10.3	0	0.1	0
ENSG00000179407	DNAJB8	165721	0	0	0	0	0	0	0	0	0	0	0	0	0	0	0	0	0	0	0	0	0	0	0	0	0	0	0	0	0	0	0	0	0	31.3	0	0	0
ENSG00000151577	DRD3	1814	0	0	0	0	0	0	0	0	0	0	0	0	0	0	0	0	0	0	0.1	0	0	0	0	0	0	0	0	0	0	0	0	0	0	1.3	0	0	0
ENSG00000189037	DUSP21	63904	0	0	0	0.1	0	0	0	0.1	0	0	0	0	0	0	0	0	0	0	0	0	0	0	0	0	0	0	0	0	0	0.2	0	0	0	9.9	0	0	0
ENSG00000170788	DYDC1	143241	0	0	0	0.1	0.2	0.1	0.5	0	0	0.4	1.9	0	9.4	0	0	0	0	1.6	0	0.1	0	0	0	0	0	0	0	0	0.2	0	0.1	0.1	0	199.5	0	0	0
ENSG00000223601	EBLN1	340900	0	0	0	0	0	0	0	0	0	0	0	0	0	0	0	0	0	0	0	0	0	0	0	0	0	0	0	0	0	0	0	0	0	4.2	0	0	0
ENSG00000172421	EFCAB3	146779	0.4	0	0.1	0	0	0.1	0	0	0	0.1	0.1	0.1	0	0	0	0	0	0	0	0	0	0	0.1	0	0	0	0	0	0	0	0	0	0	10.5	0	0	0
ENSG00000214360	EFCAB9	285588	0	0	0.1	0	0	0	0	0	0	0	0	0	0	0.1	0	0	0	0	0	0	0	0	0	0	0	0	0	0	0	0	0	0	0	15.8	0	0	0
ENSG00000120160	EQTN	54586	0.2	0	0	0	0.3	0	0.3	0.3	0.4	0.4	0.6	0	0.2	0	0	0.1	0	0.3	0.2	0.7	0	0	0.1	0.1	0.4	0	0.1	0	0.1	0.4	0	0.3	0.1	67.2	0.3	0	0.1
ENSG00000165837	ERICH6B	220081	0	0	0	0	0	0	0	0	0	0	0	0	0	0	0	0	0	0	0	0	0	0	0	0	0	0	0	0	0	0	0	0	0	3.4	0	0	0
ENSG00000123576	ESX1	80712	0	0	0	0	0	0	0	0	0	0	0	0	0	0	0	0	0	0	0	0	0	0	0.1	0	0	0	0	0	0	0	0	0	0	12	0	0	0
ENSG00000178997	EXD1	161829	0.3	0	0	0	0.1	0.2	0	0	0.1	0	0.4	0	0	0	0	0	0	0	0	0	0	0	0	0	0	0	0.1	0	0	0	0	0	0	28.8	0.1	0	0
ENSG00000188163	FAM166A	401565	0.1	0.1	0.3	0.1	0.1	0.5	0.1	0	0.4	0.1	1.3	0.1	0.2	0	0	0.2	0.2	0.2	0.1	0	0	0	0	0.2	0	0.2	0.2	0	0.4	0.1	0.1	0.1	0	58.6	0.4	0	0
ENSG00000164334	FAM170A	340069	0	0	0	0	0	0	0	0	0	0	0	0	0	0	0	0	0	0	0	0	0	0	0	0	0	0	0	0	0.2	0	0	0	0	20.8	0	0	0
ENSG00000172538	FAM170B	170370	0	0	0	0	0	0	0	0	0	0	0	0	0	0	0	0	0	0	0	0	0	0	0	0	0	0	0	0	0	0	0	0	0	7.4	0	0	0
ENSG00000177558	FAM187B	148109	0	0	0	0	0	0.1	0	0	0	0.1	0	0	0	0	0	0	0	0	0	0	0	0	0	0	0	0	0	0	0	0	0	0.2	0	44.3	0	0	0
ENSG00000205108	FAM205A	259308	0	0	0	0	0	0	0	0	0	0	0	0	0	0	0	0	0	0	0	0	0	0.1	0	0	0	0	0	0	0.1	0	0	0	0	39.3	0	0	0
ENSG00000145975	FAM217A	222826	0	0	0	0	0	0	0	0	0	0	0	0	0	0.1	0	0	0	0	0	0	0.1	0	0	0	0	0	0	0	0	0	0	0	0	20.9	0	0	0
ENSG00000203795	FAM24A	118670	0	0	0	0	0	0	0	0	0	0	0	0	0	0	0	0	0	0	0	0	0	0	0	0	0	0	0	0	0	0	0	0	0	32.9	0	0	0
ENSG00000174016	FAM46D	169966	0	0	0	0	0	0	0	0	0	0	0	0	0	0	0	0	0	0	0	0	0	0	0	0.1	0	0	0	0	0	0	0	0	0	6.2	0.1	0	0
ENSG00000185448	FAM47A	158724	0	0	0	0	0	0	0	0	0	0	0	0	0	0	0	0	0	0	0	0	0	0	0	0	0	0	0	0	0	0	0	0	0	5.5	0	0	0
ENSG00000189132	FAM47B	170062	0	0	0	0	0	0	0	0	0	0	0	0	0	0	0	0	0	0	0	0	0	0	0	0	0	0	0	0	0	0	0	0	0	13.2	0	0	0
ENSG00000198173	FAM47C	442444	0	0	0	0	0	0	0	0	0	0	0	0	0	0	0	0	0	0	0	0	0	0.1	0	0	0	0	0	0	0	0	0	0	0	4.8	0	0	0
ENSG00000162771	FAM71A	149647	0.2	0	0.2	0.2	0	0	0	0	0	0	0	0	0.8	0.1	0	0	0	0.3	0	0	0	0	0	0	0	0	0	0	0	0	0.4	0	0	78.7	0	0	0.2
ENSG00000170613	FAM71B	153745	0	0	0	0	0	0	0	0	0	0	0	0	0	0	0	0	0	0	0	0	0	0	0	0	0	0	0	0	0	0	0	0	0	37.3	0	0	0
ENSG00000180219	FAM71C	196472	0	0	0	0	0	0	0	0	0	0	0	0	0	0	0	0	0	0	0	0	0	0	0	0	0	0	0	0	0	0	0	0	0	31	0	0	0
ENSG00000180043	FAM71E2	284418	0	0	0	0	0	0	0	0	0	0	0	0	0	0	0	0	0	0	0	0	0	0	0	0	0	0	0	0	0	0	0	0	0	23.6	0	0	0
ENSG00000135248	FAM71F1	84691	0	0	0	0	0	0.5	0	0	0	0	0.5	0	0.1	0	0	0	0	0.1	0	0	0	0	0	0	0	0	0	0	0	0	0	0	0	82.4	0	0	0
ENSG00000147378	FATE1	89885	0.4	0	0.2	0	0	0.9	0	0	0.3	0.2	0	0	0.1	0.1	0.2	0.1	0	0.3	0.1	0.1	0	0	0	0.1	0.1	0	0.1	0.1	0	0.4	0.1	0.2	0.2	307.8	0.4	0.1	0.2
ENSG00000177294	FBXO39	162517	0.2	0	0.1	0.1	0.1	0.1	0.3	0	0.1	0.4	0.3	0.2	0.3	0.3	0	0	0.1	0.2	0.1	0.8	0	0	0.3	0	0	0.1	0	0	0.2	0.1	0.1	0.2	0	53.2	0	0	0.2
ENSG00000204952	FBXO47	494188	0	0	0	0	0	0	0	0	0	0	0	0	0	0	0	0	0	0	0	0	0	0	0	0	0	0	0	0	0	0	0	0	0	7.2	0	0	0
ENSG00000128610	FEZF1	389549	0.1	0	0	0	0	0.1	0	0	0	0	0	0	0	0	0	0	0	0	0	0	0	0	0	0.1	0	0	0	0	0	0	0	0	0	7.2	0	0	0
ENSG00000075388	FGF4	2249	0	0	0	0	0	0	0	0	0	0	0	0	0	0	0	0	0	0	0	0	0	0	0	0	0	0	0	0	0	0	0	0	0	0.4	0	0	0
ENSG00000077800	FKBP6	8468	0	0	0.1	0	0	0.1	0	0	0.1	0	0	0	0.3	0	0	0	0	0.1	0	0	0	0.2	0	0	0	0	0	0	0	0	0	0	0	82.6	0	0	0
ENSG00000176988	FMR1NB	158521	0	0	0	0	0	0	0	0	0	0	0.2	0	0	0	0	0	0	0	0	0	0	0	0	0	0	0	0	0	0	0	0	0	0	86.4	0	0	0
ENSG00000143107	FNDC7	163479	0	0	0	0.1	0	0.1	0	0	0	0	0	0	0	0	0	0	0	0	0	0	0	0	0	0	0	0	0	0	0	0	0	0	0	2	0	0	0
ENSG00000073598	FNDC8	54752	0.1	0	0	0	0	0.1	0	0	0	0.2	0	0.2	0.1	0	0	0	0	0	0.1	0.2	0	0.2	0.1	0	0	0	0	0	0.1	0	0.1	0.1	0	107.9	0.1	0.1	0
ENSG00000186790	FOXE3	2301	0	0	0	0	0	0	0	0	0	0	0	0	0	0	0	0	0	0	0	0	0	0	0	0	0	0	0	0	0	0	0	0	0	0.6	0	0	0
ENSG00000189299	FOXR2	139628	0	0	0	0	0	0	0	0	0	0	0.1	0	0	0	0	0	0	0	0	0	0	0	0	0	0	0	0	0	0	0	0	0	0	2.8	0	0	0
ENSG00000189139	FSCB	84075	0	0	0	0	0	0	0	0	0	0	0	0	0	0	0	0	0	0	0	0	0	0	0	0	0	0	0	0	0	0	0	0	0	51.6	0	0	0
ENSG00000106328	FSCN3	29999	0.1	0	0.1	0.2	0.1	0	0	0	0	0.3	0	0	0.3	0.1	0	0	0	0.3	0	0.1	0	0.1	0.1	0	0	0	0.3	0	0.4	0	0	0.1	0	105.3	0.1	0	0
ENSG00000132446	FTHL17	53940	0	0	0	0	0	0	0	0	0	0	0	0	0	0	0	0	0	0	0	0	0	0	0	0	0	0	0	0	0.2	0	0	0	0	3.5	0	0	0
ENSG00000181867	FTMT	94033	0	0	0	0	0	0	0.1	0	0	0	0	0	0	0	0	0	0	0	0	0	0	0	0	0	0	0	0	0	0	0	0	0	0	47.1	0	0	0
ENSG00000215568	GAB4	128954	0	0	0	0	0	0	0	0	0	0	0	0	0	0	0	0	0	0	0	0	0	0	0	0	0	0	0	0	0	0	0	0	0	3.7	0	0	0
ENSG00000183185	GABRR3	200959	0	0	0	0	0	0	0	0	0	0	0	0	0	0	0	0	0	0	0	0	0	0	0	0	0	0	0	0	0	0	0	0	0	0.2	0	0	0
ENSG00000205777	GAGE1	2543	0	0	0.1	0	0	0	0	0	0.1	0	0	0	0	0	0	0	0	0	0	0	0	0	0	0	0	0	0	0	0	0	0	0	0.7	182.5	0	0	0
ENSG00000237671	GAGE12C	729422	0	0	0	0	0	0	0	0	0	0	0	0	0	0	0	0	0	0	0	0	0	0	0	0	0	0	0	0	0	0	0	0	0	47.1	0	0	0
ENSG00000227488	GAGE12D	100132399	0	0	0	0	0	0	0	0	0	0	0	0	0	0	0	0	0	0	0	0	0	0	0	0	0	0	0	0	0	0	0	0	0	47.1	0	0	0
ENSG00000216649	GAGE12E	729431	0	0	0	0	0	0	0	0	0	0	0	0	0	0	0	0	0	0	0	0	0	0	0	0	0	0	0	0	0	0	0	0	0.1	4.3	0	0	0
ENSG00000236362	GAGE12F	100008586	0	0	0	0	0	0	0	0	0	0	0	0	0	0	0	0	0	0	0	0	0	0	0	0	0	0	0	0	0	0	0	0	10.2	124.2	0	0	0
ENSG00000215269	GAGE12G	645073	0	0	0	0	0	0	0	0	0	0	0	0	0	0	0	0	0	0	0	0	0	0	0	0	0	0	0	0	0	0	0	0	10.2	124.2	0	0	0
ENSG00000224902	GAGE12H	729442	0	0	0	0	0	0	0	0	0	0	0	0	0	0	0	0	0	0	0	0	0	0	0	0	0	0	0	0	0	0	0	0	0	40.3	0	0	0
ENSG00000224659	GAGE12J	729396	0	0	0	0	0	0	0	0	0	0	0.9	0	0	0	0	0	0	0	0	0	0	0	0	0	0	0	0	0	0	0	0	0	0.5	42.7	0	0	0
ENSG00000274274	GAGE13	645051	0	0	0	0	0	0	0	0	0	0	0	0	0	0	0	0	0	0	0	0	0	0	0	0	0	0	0	0	0	0	0	0	0	43.8	0	0	0
ENSG00000189064	GAGE2A	729447	0	0	0	0	0	0.3	0	0	0	0	0	0	0	0	0	0	0	0	0	0	0	0	0	0	0	0	0	0	0	0	0	0	0	181.3	0	0	0
ENSG00000106648	GALNTL5	168391	0	0	0	0	0	0.8	0	0	0	0	0	0	0	0	0	0	0	0	0	0	0	0	0	0	0	0	0	0	0	0	0	0	0	11.1	0	0	0
ENSG00000135355	GJA10	84694	0	0	0	0	0	0	0	0	0	0	0	0	0	0	0	0	0	0	0	0	0	0	0	0	0	0	0	0	0	0	0	0	0	0.3	0	0	0
ENSG00000121634	GJA8	2703	0	0	0	0	0	0	0	0	0	0	0	0	0	0	0	0.1	0	0	0	0	0	0	0	0	0	0	0	0	0	0	0.1	0	0	12	0	0	0
ENSG00000196475	GK2	2712	0	0	0	0	0	0	0	0	0	0	0	0	0	0	0	0	0	0	0	0	0	0	0	0	0	0	0	0	0	0	0	0	0	151.7	0	0	0
ENSG00000204007	GLT6D1	360203	0	0	0	0	0	0	0	0	0	0	0.2	0	0	0	0	0	0	0	0	0	0	0	0	0	0	0	0	0	0	0	0	0	0	8.3	0	0	0
ENSG00000167195	GOLGA6C	653641	0	0	0	0	0	0	0	0	0	0	0	0	0	0	0	0	0	0	0	0	0	0	0	0	0	0	0	0.1	0	0	0	0	0	9.3	0	0	0
ENSG00000140478	GOLGA6D	653643	0	0	0	0	0	0	0	0	0	0	0	0	0	0	0	0	0.5	0	0	0	0	0	0	0	0	0	0	0.1	0	0	0	0	0	14.3	0	0	0
ENSG00000273976	GOLGA6L1	283767	0	0	0	0.4	0	0	0	0	0	0	0	0	0	0	0	0	0	0	0	0	0	0	0	0	0	0	0	0	0	0	0	0	0	5.2	0	0	0
ENSG00000174450	GOLGA6L2	283685	0	0	0	0	0	0.3	0	0	0	0	0.1	0	0	0	0	0	0	0	0	0	0	0	0	0	0	0	0	0	0	0	0	0	0	39.5	0	0	0
ENSG00000277322	GOLGA6L6	727832	0	0	0	0	0	0	0	0	0	0	0	0	0	0	0	0	0	0	0	0	0	0	0	0	0	0	0	0	0	0	0	0	0	4.2	0	0	0
ENSG00000169154	GOT1L1	137362	0	0	0	0	0	0	0	0	0	0	0.5	0	0.1	0.3	0	0	0	0	0	0.8	0	0	0.1	0	0	0	0	0	0	0.1	0	0	0	21.3	0	0	0.3
ENSG00000179600	GPHB5	122876	0	0	0	0	0	0	0	0	0	0	0	0	0	0	0	0	0	0	0	0	0	0	0	0	0	0	0	0	0	0	0	0	0	0.2	0	0	0
ENSG00000063515	GSC2	2928	0	0	0	0	0	0	0	0	0	0	0	0	0	0	0	0	0	0	0	0	0	0	0	0	0	0	0	0	0	0	0	0	0	3	0	0	0
ENSG00000111305	GSG1	83445	0.1	0.1	0.3	0.7	0.2	0.8	0.1	0.2	1.5	0.5	1.2	0.2	0.2	0.4	0	0.6	0	0.2	0.4	0.2	1	0.2	0.4	0.4	0.4	0	0.1	0.1	0.4	0.8	0.1	0.4	0.2	571.3	0.3	0.2	0.2
ENSG00000182793	GSTA5	221357	0	0	0	0	0	0	0	0	0	0	0	0	0	0	0	0	0	0	0	0	0	0	0	0	0	0	0	0	0	0	0	0	0	0.2	0	0	0
ENSG00000124196	GTSF1L	149699	0	0	0.4	0	0	0	0	0	0	0	0.2	0	0	0	0	0	0	0	1.7	0	0	0	0	0	0	0	0	0	0	0	0	0.7	0	267.7	0	1.1	0.1
ENSG00000048545	GUCA1A	2978	0	0	0.2	0	0	1.6	0	0	0	0	0	0	0	0	0	0	0	0	0.1	0	0	0	0	0	0	0	0	0	0	0	0.1	0	0	30	0	0.2	0.1
ENSG00000187166	H1FNT	341567	0	0.1	0	0.1	0	0.2	0	0	0	0.1	0.1	0	0.1	0	0	0	0	0.1	0.1	0.1	0	0	0	0	0	0	0	0	0	0.1	0	0.1	0	77.7	0	0	0
ENSG00000178804	H1FOO	132243	0	0	0	0	0	0	0	0	0	0	0	0	0	0	0	0	0	0	0	0	0	0	0	0	0	0	0	0	0	0	0	0	0	5.8	0	0	0
ENSG00000277745	H2AFB3	83740	0	0	0.1	0.1	0	0	0	0	0	0.2	0	0	0	0.2	0	0	0	0	0	0	0	0	0.1	0	0	0	0	0.1	0.1	0	0	0.3	0	18.5	0	0	0
ENSG00000112273	HDGFL1	154150	0	0	0	0	0	0	0	0	0	0	0	0	0	0	0	0	0	0	0	0	0	0	0	0	0	0	0	0	0	0	0	0	0	139	0	0	0
ENSG00000270379	HEATR9	256957	0	0	0.1	0	0	0	0	0	0.1	0	0	0	0	0	0	0	0	0.1	0.1	0	0	0	0	0	0.1	0	0	0	0	0.1	0	0.2	0.1	9.9	0	0	0
ENSG00000173673	HES3	390992	0	0	0	0	0	0	0	0	0	0	0	0	0	0	0	0	0	0	0	0	0	0	0	0	0	0	0	0	0	0	0	0	0	0.1	0	0	0
ENSG00000164508	HIST1H2AA	221613	0	0	0	0	0	0	0	0	0	0	0	0	0	0	0	0.1	0	0	0	0	0.1	0	0	0	0	0	0	0	0	0	0	0	0	17	0	0	0
ENSG00000146047	HIST1H2BA	255626	0	0	0	0	0	0	0	0	0	0	0	0	0	0	0	0.2	0	0	0	0	0	0	0	0	0	0	0	0	0	0	0	0	0	17.2	0	0	0
ENSG00000176256	HMGB4	127540	0	0	0	0	0	0	0	0	0	0	0	0	0	0	0	0	0	0	0	0	0	0	0	0	0	0	0	0	0	0	0	0	0	92.9	0	0	0
ENSG00000179172	HNRNPCL1	343069	0	0	0	0	0	0	0	0	0	0	0	0	0	0	0	0	0	0	0	0	0	0	0	0	0	0	0	0	0	0	0	0	0	0.1	0	0	0
ENSG00000275774	HNRNPCL2	440563	0	0	0	0	0	0	0	0	0	0	0	0	0	0	0	0	0	0	0	0	0	0	0	0	0	0	0	0	0	0	0	0	0	0.1	0	0	0
ENSG00000143452	HORMAD1	84072	0.1	0	0.8	0.4	0.1	0	0.1	0.2	0	0	0	4.1	0.1	0.4	0	0	0	0.3	0.5	0	0	0.1	0.8	0.1	0.4	0	0	0	8.8	0.3	0.1	1.4	0.1	223.6	0	0.8	0.1
ENSG00000176635	HORMAD2	150280	0.1	0	0	0	0	0.1	0	0	0	0	0	0	0	0	0	0	1.6	0	0	0	0	0.5	0	0	0	0	0	0	0	0	0	0	0	35	0	0	0
ENSG00000176160	HSF5	124535	0	0	0.7	0.3	0	0	0	0	0	0.1	0	0	0	0	0	0	0	0	1.4	0	0	0	0	0	0	0	0	0	0	0	0	0.6	0	94.4	0	0.9	0.1
ENSG00000172468	HSFY1	86614	0	0	0	0	0	0	0	0	0.1	0	0.2	0	0	0	0	0.2	0	0	0	0	0	0	0	0	0	0	0	0	0	0	0	0	0	24.7	0	0	0
ENSG00000169953	HSFY2	159119	0	0	0	0	0	0	0	0	0	0	0	0	0	0	0	0.1	0	0	0	0	0	0	0	0	0	0	0	0	0	0	0	0	0	24.5	0	0	0
ENSG00000187516	HYPM	25763	0	0	0	0	0	0	0	0	0	0	0	0	0	0	0	0	0	0	0	0	0	0	0	0	0	0	0	0	0.3	0	0	0	0	49.7	0	0	0
ENSG00000248099	INSL3	3640	0.3	2.2	6.6	1.1	0.3	0.2	0.2	0.6	1.6	0.6	0.9	0.7	0.2	0.7	0	0.2	0.1	0.7	3.3	1.4	0	0	0.5	0.8	0.8	0.3	0.2	0	0.3	2	0.3	1.3	0.9	772.9	0.3	1.3	0.7
ENSG00000120210	INSL6	11172	0	0	0	0.2	0	0	0	0	0	0.1	0	0	0	0	0	0	0	0	0	0	0	0	0.5	0	0	0	0	0	0	0.1	0	0.1	0	21.7	0	0	0
ENSG00000278685	IQCA1L	392843	0	0	0	0	0	0	0	0	0	0	0	0	0	0	0	0	0	0	0	0	0	0	0	0	0	0	0	0	0	0	0	0	0	4	0	0	0
ENSG00000173389	IQCF1	132141	0	0	0	0	0	0	0	0	0	0	0	0	0	0	0	0	0	0	0	0	0	0	0	0	0	0	0	0	0	0	0	0	0	57.2	0	0	0
ENSG00000184345	IQCF2	389123	0	0	0	0	0	0	0	0	0	0	0	0	0	0	0	0	0	0	0	0	0	0	0	0	0	0	0	0	0	0	0	0	0	9.7	0	0	0
ENSG00000229972	IQCF3	401067	0	0	0	0.1	0	0.2	0	0	0.1	0	0.2	0	0.1	0	0	0	0	0	0	0	0.1	0	0	0	0	0	0	0	0.1	0	0	0	0	72.1	0	0	0
ENSG00000214681	IQCF5	389124	0	0	0	0	0	0	0	0	0	0	0	0	0	0	0	0	0	0	0	0	0	0	0	0	0	0	0	0	0	0	0	0	0	72	0	0	0
ENSG00000214686	IQCF6	440956	0	0	0	0	0	0	0	0	0	0	0.3	0	0	0	0	0.1	0	0	0	0	0	0	0	0.1	0	0	0	0	0.1	0	0	0	0.1	17.7	0	0	0
ENSG00000124449	IRGC	56269	0	0	0	0	0	0	0	0	0	0	0	0	0	0	0	0	0	0	0	0	0	0	0	0	0	0	0	0	0	0	0	0	0	62.9	0	0	0
ENSG00000161652	IZUMO2	126123	0	0	0	0	0	0	0	0	0	0	0	0	0	0	0	0	0	0	0	0	0	0	0	0.1	0.1	0	0	0	0.2	0	0	0	0	55.9	0.2	0	0
ENSG00000205442	IZUMO3	100129669	0	0	0	0	0	0	0	0	0	0	0	0	0	0	0	0	0	0	0	0	0	0	0	0	0	0	0	0	0	0	0	0	0	23.8	0	0	0
ENSG00000215262	KCNU1	157855	0.5	0	0	0	0	0.1	0	0	0	0	0.4	0	0	0	0	0	0	0	0	0	0	0	0	0.1	0	0	0	0	0	0	0	0	0	13.4	0	0	0
ENSG00000168263	KCNV2	169522	0	0	0	0	0	0	0	0	0	0	0	0	0	0	0	0	0	0	0	0	0	0	0	0	0	0	0	0	0.1	0	0	0	0	6.6	0	0	0
ENSG00000141200	KIF2B	84643	0	0	0	0	0	0	0	0	0	0	0	0	0	0	0	0	0	0	0	0	0	0	0	0	0	0	0	0	0	0	0	0	0	132.4	0	0	0
ENSG00000226650	KIF4B	285643	0	0	0	0	0	0	0	0	0	0	0	0	0	0	0	0	0	0	0	0	0	0	0	0	0	0	0	0	0	0	0	0	0	6.2	0	0	0
ENSG00000131738	KRT33B	3884	0	0	0	0	0	0	0	0	0	0	0	0	0	0	0	0	0	0	0	0	0	0	0	0	0	0	0	0	0	0	0	0	0	0.1	0	0	0
ENSG00000212933	KRTAP12-4	386684	0	0	0	0	0	0	0	0	0	0	0	0	0	0	0	0	0	0	0	0	0	0	0	0	0	0	0	0	0	0	0	0	0	0.1	0	0	0
ENSG00000198390	KRTAP13-1	140258	0	0	0	0	0	0	0	0	0	0	0	0	0	0	0	0	0	0	0	0	0	0	0	0	0	0	0	0	0	0	0	0	0	0.3	0	0	0
ENSG00000244624	KRTAP20-1	337975	0	0	0	0	0	0	0	0	0	0	0	0	0	0	0	0	0	0	0	0	0	0	0	0	0	0	0	0	0	0	0	0	0	0.1	0	0	0
ENSG00000184724	KRTAP6-1	337966	0	0	0	0	0	0	0	0	0	0	0	0	0	0	0	0	0	0	0	0	0	0	0	0	0	0	0	0	0	0	0	0	0	0.1	0	0	0
ENSG00000239886	KRTAP9-2	83899	0	0	0	0	0	0	0	0	0	0	0	0	0	0	0	0	0	0	0	0	0	0	0	0	0	0	0	0	0	0	0	0	0	0.1	0	0	0
ENSG00000215906	LACTBL1	646262	0	0	0	0	0	0	0	0	0	0	0	0	0	0	0	0	0	0	0	0	0	0	0	0	0	0	0	0	0	0	0	0	0	0.3	0	0	0
ENSG00000171989	LDHAL6B	92483	0	0	0.3	0	0	0	0	0.2	0.1	0.2	0.2	0	0	0.4	0	0	0.1	0	0.1	0	0	0.1	0.2	0	0.3	0	0.1	0	0.2	0.3	0.1	0.1	0.1	76.1	0	0.1	0.1
ENSG00000166796	LDHC	3948	0.2	0.1	0.1	0.3	0.5	0.3	0.2	0.4	0.3	0.2	1	0.4	1	0.1	0.2	0.6	0.8	0.4	0.5	0.6	0.2	0.1	0.3	0.3	0.2	0.2	0.1	0.1	0.6	0.8	0.3	0.2	0	469.8	1.2	0.7	0.3
ENSG00000203784	LELP1	149018	0	0	0	0	0	0	0	0	0.1	0	0	0	0	0	0	0	0	0	0	0	0	0	0	0.1	0	0	0.2	0	0.1	0.2	0	0	0	779.6	0	0	0
ENSG00000148602	LRIT1	26103	0	0	0	0	0	0	0	0	0	0	0	0	0	0	0	0	0	0	0	0	0	0	0	0	0	0	0	0	0	0	0	0	0	6.8	0	0	0
ENSG00000162763	LRRC52	440699	0	0	0	0	0	0	0	0	0	0	0	0	0	0	0	0.4	0	0.2	0	0	0	0.6	0	0	0	0	0	0.2	0	0	0	0	0	18.5	0	0	0
ENSG00000205858	LRRC72	100506049	0	0	0	0	0	0	0.1	0	0	0	0	0	0	0	0	0	0	0	0	0	0	0	0	0	0	0	0	0	0	0	0	0	0	4.3	0	0	0
ENSG00000102021	LUZP4	51213	0	0	0	0	0	0	0	0	0	0	0	0	0	0	0	0	0	0	0	0	0	0	0	0	0	0	0	0	0	0	0	0	0	15.6	0	0	0
ENSG00000273111	LYPD4	147719	0	0	0	0.2	0	0	0	0	0	0	0	0.1	0	0	0	0	0	0	0	0	0	0	0	0	0	0	0	0	0	0	0	0	0	164.8	0.1	0	0
ENSG00000120563	LYZL1	84569	0	0	0	0	0	0	0.1	0	0	0	0.3	0	0	0	0	0	0.1	0	0	0	0	0.1	0	0	0	0	0.1	0	0	0	0	0	0	53.2	0	0	0
ENSG00000151033	LYZL2	119180	0	0	0	0	0	0	0	0	0	0	0	0	0	0	0	0	0	0	0	0	0	0	0	0	0	0	0	0	0	0	0	0	0	66.7	0	0	0
ENSG00000157093	LYZL4	131375	0	0	0	0	0	0.7	0.1	0	0.1	0	0	0	0	0	0	0	0	0	0	0	0	0	0	0	0	0	0	0	0	0	0	0.1	0	43.6	0	0	0
ENSG00000275722	LYZL6	57151	0	0	0	0	0	0	0	0	0	0	0	0	0	0	0	0	0	0	0	0	0	0	0	0	0	0	0	0	0	0	0	0	0	0.1	0	0	0
ENSG00000143194	MAEL	84944	0.1	0.2	0	0	0	2.6	0	0.3	0	0.1	1.6	0.3	0.2	0.4	3.9	1.6	0.1	0.3	0.1	0	0	0	9.2	1.1	0	0.1	1.4	0	0	0.1	0.5	0	0	281	0.2	0.1	0.1
ENSG00000198681	MAGEA1	4100	0	0	0	0	0	0	0	0	0	0	0	0	0	0	0	0	0	0	0	0	0	0	0	0	0	0	0	0	0	0	0	0	0	7.2	0	0	0
ENSG00000213401	MAGEA12	4111	0	0	0	0	0	0.2	0	0	0	0	0	0	0	0	0	0	0	0	0	0	0	0	0	0	0	0	0	0	0	0	0	0	0	4.9	0	0	0
ENSG00000268606	MAGEA2	4101	0	0	0	0	0	0.1	0	0	0	0	0	0	0	0	0	0	0	0	0	0	0	0	0	0	0	0	0	0	0	0	0	0	0	6.9	0	0	0
ENSG00000183305	MAGEA2B	266740	0	0	0	0	0	0	0	0	0	0	0	0	0	0	0	0	0	0	0	0	0	0	0.2	0	0	0	0	0	0	0	0	0	0	1.9	0	0	0
ENSG00000221867	MAGEA3	4102	0.2	0	0	0	0	0.1	0	0	0	0	0	0	0	0	0	0	0	0.1	0	0	0	0	0.4	0	0	0	0	0	0	0	0	0	0	12.8	0	0	0
ENSG00000197172	MAGEA6	4105	0.2	0	0	0	0	0.2	0	0	0	0.4	0	0	0	0	0	0	0	0	0	0	0	0	0.1	0	0	0	0	0	0	0	0	0.1	0	10.9	0	0	0
ENSG00000267978	MAGEA9B	728269	0.2	0	0.2	0	0	0	0	0	0.1	0	0.1	0	0	0	0	0	0	0	0.2	0	0	0	0.4	0	0	0	0	0	0	0	0	0	0	17.3	0	0	0.1
ENSG00000214107	MAGEB1	4112	0	0	0	0	0	0	0	0	0	0	0.6	0	0	0	0	0	0	0	0	0	0	0	0	0	0	0	0	0	0	0	0	0	0	29.1	0	0	0
ENSG00000189023	MAGEB16	139604	0	0	0	0	0	0	0	0	0	0	0	0	0	0	0	0	0	0	0	0	0	0	0	0	0	0	0	0	0	0	0	0	0	6.2	0	0	0
ENSG00000176774	MAGEB18	286514	0	0	0	0	0	0	0	0	0	0	0	0	0	0	0	0	0	0	0	0	0	0	0	0	0	0	0	0	0	0	0	0	0	1.3	0	0	0
ENSG00000099399	MAGEB2	4113	0	0	0	0	0	0.1	0	0	0	0	0	0	0	0	0	0	0	0.1	0	0	0	0	0.7	0	0	0	0	0	0	0	0	0.1	0	54	0	0.1	0.1
ENSG00000188408	MAGEB5	347541	0	0	0	0	0	0	0	0	0	0	0	0	0	0	0	0	0	0	0	0	0	0	0	0	0	0	0	0	0	0	0	0	0	0.8	0	0	0
ENSG00000176746	MAGEB6	158809	0	0	0	0	0	0	0	0	0	0	0	0	0	0	0	0	0	0	0	0	0	0	0	0	0	0	0	0	0	0	0	0	0	5.7	0	0	0
ENSG00000155495	MAGEC1	9947	0	0	0	0	0	0	0	0	0	0	0	0	0	0	0	0	0	0	0	0	0	0	0	0	0	0	0	0	0	0	0	0	0	13.3	0	0	0
ENSG00000046774	MAGEC2	51438	0	0	0	0	0	0	0	0	0	0	0	0	0	0	0	0	0	0	0	0	0	0	0	0	0	0	0	0	0	0	0	0	0	36.7	0	0	0
ENSG00000183654	MARCH11	441061	0	1	0	0	0.1	4.5	0	0	0	0	0	0	0	0	1.3	0.2	0	0	0	0.2	0.1	0	0.1	0.4	0	0.5	0	0	0	0	0	0	0	89.9	0	0	0.2
ENSG00000230522	MBD3L2	125997	0	0	0	0	0	0	0	0	0	0	0	0	0	0	0	0	0	0	0	0	0	0	0	0	0	0	0	0	0	0	0	0	0	0.3	0	0	0
ENSG00000182315	MBD3L3	653657	0	0	0	0	0	0	0	0	0	0	0	0	0	0	0	0	0	0	0	0	0	0	0	0	0	0	0	0	0	0	0	0	0	0.3	0	0	0
ENSG00000124089	MC3R	4159	0	0	0	0	0	0	0	0	0	0	0	0	0	0	0	0	0	0	0	0	0	0	0	0	0	0	0	0	0	0	0	0	0	0.1	0	0	0
ENSG00000162039	MEIOB	254528	0	0.1	0	0.1	0.2	0.8	0.2	0.1	0.2	0.3	0.1	0	0.2	0	0.1	1.3	0.4	0	0	0.4	0	0.3	0.3	0.2	0.1	0	0.1	0	0.8	0.2	0.1	0.2	0.1	70.9	0.3	0	0
ENSG00000205301	MGAT4D	152586	0	0	0	0	0	0	0	0	0	0	0.7	0	0.5	0	0	0	0	0	0	0	0	0	0	0	0	0	0	0	0	0	0	0	0	48.7	0	0	0
ENSG00000114487	MORC1	27136	0	0	0	0	0	0.2	0	0	0.1	0	0.4	0	0	0	0	0	0	0	0	0.2	0	0	0.2	0.1	0	0	0	0	0	0	0	0	0	29.6	0	0	0
ENSG00000172680	MOS	4342	0	0	0	0	0	0	0	0	0	0	0	0	0	0	0	0	0	0	0	0	0	0	0	0	0	0	0	0	0	0	0	0	0	0.9	0	0	0
ENSG00000182170	MRGPRG	386746	0	0	0	0	0	0	0	0	0	0	0	0	0	0	0	0	0	0	0	0	0	0	0	0	0	0	0	0	0	0	0	0	0	1.7	0	0	0
ENSG00000179817	MRGPRX4	117196	0	0	0	0	0	0	0	0	0	0	0	0	0	0	0	0	0	0	0	0	0	0	0	0	0	0	0	0	0	0	0	0	0	0.1	0	0	0
ENSG00000171495	MROH2B	133558	0	0	0	0	0	0	0	0	0	0	0	0	0	0	0	0	0	0	0	0	0	0	0	0	0	0	0	0	0	0	0.1	0	0	41.6	0	0	0
ENSG00000204979	MS4A13	503497	0	0	0	0	0	0	0	0	0	0	0	0	0	0	0	0	0	0	0	0	0	0	0	0	0	0	0	0	0	0	0	0	0	5.3	0	0	0
ENSG00000166930	MS4A5	64232	0	0	0	0	0.1	0	0	0	0.2	0	0	0	0	0	0	0	0	0	0	0	0	0	0	0	0	0	0	0	0	0	0	0	0	72.6	0	0	0
ENSG00000166926	MS4A6E	245802	0.3	0	1.6	0	0	0	0.1	0	0	0	0	0	0	0.1	0	0	0	0.5	0.1	0	0	0	0.3	0	0.2	0	0	0	0	0	0.2	0.6	0	61.4	0	0	0.5
ENSG00000253506	NACA2	342538	0.1	0.5	0.8	0.1	0.3	0.1	0	0.1	0.2	0.2	0	0	0.3	0	0	0.1	0	0.2	0.5	0.8	0	0.4	0.2	0.4	0.1	0	0.1	0.1	0.2	0.3	0.2	0.3	0.1	103.5	0.2	0.2	0
ENSG00000188425	NANOS2	339345	0	0	0	0	0	0	0	0	0	0	0	0	0	0	0	0	0	0	0	0	0	0	0	0	0	0	0	0	0	0	0	0	0	3.7	0	0	0
ENSG00000235608	NKX1-1	54729	0	0	0	0	0	0	0	0	0	0	0	0	0	0	0	0	0	0	0	0	0	0	0	0	0	0	0	0	0	0	0	0	0	0.1	0	0	0
ENSG00000125816	NKX2-4	644524	0	0	0	0	0	0	0	0	0	0	0.2	0	0	0	0	0	0	0	0	0	0	0	0	0	0	0	0	0	0	0	0	0	0	2.2	0	0	0
ENSG00000204640	NMS	129521	0	0	0	0	0	0	0	0	0	0	0	0	0	0	0	0	0	0	0	0	0	0	0	0	0	0	0	0	0	0	0	0	0	1.2	0	0	0
ENSG00000106410	NOBOX	135935	0	0	0	0	0	0	0	0	0	0	0	0	0	0	0	0	0	0	0	0	0	0	0	0	0	0	0	0	0	0	0	0	0	0.7	0	0	0
ENSG00000250741	NT5C1B-RDH14	100526794	0	0	0	0	0	0	0	0	0.1	0	0	0	0	0	0	0	0	0	0	0	0	0	0	0	0	0	0	0	0	0	0	0	0	23	0	0	0
ENSG00000143552	NUP210L	91181	0.1	0	0	0	0.1	0	0	0	0	0	0.1	0	0	0	0	0.1	0	0.1	0	0	0	0	0	0.1	0	0	0.5	0	0	0	0.4	0	0	47.5	0.4	0	0
ENSG00000184507	NUTM1	256646	0	0	0	0	0	0	0	0	0.2	0	0	0	0	0	0	0	0	0	0	0	0	0	0	0	0.1	0	0	0	0.2	0.1	0	0	0.1	22.5	0	0	0
ENSG00000130950	NUTM2F	54754	0	0	0	0	0	0	0	0	0	0	0	0	0	0	0	0	0	0	0	0	0	0	0	0	0	0	0	0	0	0	0	0	0	1.2	0	0	0
ENSG00000135175	OCM2	4951	0	0	0	0	0	0	0	0	0	0	0	0	0	0	0	0	0	0	0	0	0	0	0	0	0	0	0	0	0	0	0	0	0	0.1	0	0	0
ENSG00000155087	ODF1	4956	0	0	0	0	0	0.2	0	0	0.2	0	0	0.1	0.1	0	0	0	0	0	0	0	0	0	0	0	0	0	0	0	0	0.1	0	0	0	415.6	0	0	0
ENSG00000177947	ODF3	113746	0	0	0	0	0	0	0	0	0	0	0	0	0	0	0	0	0	0	0	0	0	0	0	0	0	0	0	0	0	0	0	0	0	9.3	0	0	0
ENSG00000184650	ODF4	146852	0	0	0	0	0	0	0	0	0	0	0	0.3	0	0	0	0	0	0	0	0	0	0	0	0	0	0	0	0	0	0	0	0	0	21.1	0	0	0
ENSG00000149507	OOSP2	219990	0	0	0	0	0	0	0	0	0	0	0	0	0	0	0	0	0	0	0	0	0	0	0	0	0	0	0	0	0	0	0	0	0	48.4	0	0	0
ENSG00000102076	OPN1LW	5956	0	0	0	0	0	0	0	0	0	0	0	0	0	0	0	0	0	0	0	0	0	0	0	0	0	0	0	0	0	0	0	0	0	0.1	0	0	0
ENSG00000124818	OPN5	221391	0	0	0	0	0	0	0	0	0	0	0	0	0	0	0.1	0	0	0	0	0	0	0	0	0	0	0	0	0	0	0	0	0	0	4.3	0	0	0
ENSG00000170782	OR10A4	283297	0	0	0	0	0	0	0	0	0	0	0	0	0	0	0	0	0	0	0	0	0	0	0	0	0	0	0	0	0	0	0	0	0	0.1	0	0	0
ENSG00000196184	OR10J1	26476	0	0	0	0	0	0	0	0	0	0	0	0	0	0	0	0	0	0	0	0	0	0	0	0	0	0	0	0	0	0	0	0	0	10.1	0	0	0
ENSG00000204246	OR13C3	138803	0	0	0	0	0	0	0	0	0	0	0	0	0	0	0	0	0	0	0	0	0	0	0	0	0	0	0	0	0	0	0	0	0	0.7	0	0	0
ENSG00000179055	OR13D1	286365	0	0	0	0	0	0	0	0	0	0	0	0	0	0	0	0	0	0	0	0	0	0	0	0	0	0	0	0	0	0	0	0	0	0.5	0	0	0
ENSG00000197437	OR13G1	441933	0	0	0	0	0	0	0	0	0	0	0	0	0	0	0	0	0	0	0	0	0	0	0	0	0	0	0	0	0	0	0	0	0	0.4	0	0	0
ENSG00000196772	OR14A16	284532	0	0	0	0	0	0	0	0	0	0	0	0	0	0	0	0	0	0	0	0	0	0	0	0	0	0	0	0	0	0	0	0	0	0.1	0	0	0
ENSG00000204695	OR14J1	442191	0	0	0	0	0	0	0	0	0	0	0	0	0	0	0	0	0	0	0	0	0	0	0	0	0	0	0	0	0	0	0	0	0	0.1	0	0	0
ENSG00000221888	OR1C1	26188	0	0	0	0	0	0	0	0	0	0	0	0	0	0	0	0	0	0	0	0	0	0	0	0	0	0	0	0	0	0	0	0	0	4	0	0	0
ENSG00000184166	OR1D2	4991	0	0	0	0	0	0	0	0	0	0	0	0	0	0	0	0	0	0	0	0	0	0	0	0	0	0	0	0	0	0	0	0	0	0.2	0	0	0
ENSG00000183024	OR1G1	8390	0	0	0	0	0	0	0	0	0	0	0	0	0	0	0	0	0	0	0	0	0	0	0	0	0	0	0	0	0	0	0	0	0	0.2	0	0	0
[truncated: 279 more rows]
