# Supplementary material for: Genome-wide identification of cancer/testis genes and their association with prognosis in a pan-cancer analysis
Source: Oncotarget. 2017 Oct 10;8(54):92966–77. doi: 10.18632/oncotarget.21715 (PMC5696236; doi:10.18632/oncotarget.21715)
Supplement: Supplementary file 3 [file oncotarget-08-92966-s003.xls]

## Sheet: Sheet1
genename	Tumor types (S-score / Samples Percentage)
	BLCA		BRCA		COADREAD		GBM		HNSC		KIRC		LAML		LGG		LUAD		OV		PRAD		SARC		SKCM		STAD		UCEC
	S-score	Percent	S-score	Percent	S-score	Percent	S-score	Percent	S-score	Percent	S-score	Percent	S-score	Percent	S-score	Percent	S-score	Percent	S-score	Percent	S-score	Percent	S-score	Percent	S-score	Percent	S-score	Percent	S-score	Percent
ABHD1	2.45409	86.76	1.15781	98.27	1.37832	91.62	-0.0357041	99.4	0.133568	62.37	0.910502	99.25	0.79419	100	-1.31642	100	1.99074	90.52	1.96446	100	1.30181	100	0.808157	88.97	1.36334	88.14	0.789959	92.05	2.327	94.92
ACR	0.433653	43.14	1.72295	74.91	1.05639	77.49	1.28725	68.67	1.72695	66.31	0.980891	94.94	1.5175	69.36	1.1646	93.21	0.911636	68.67	-1.85348	87.62	1.10968	91.37	0.638232	69.2	1.74471	58.69	0.268489	59.28	1.16344	77.4
ACRV1	1.05889	67.4	-1.55688	50.55	0.553638	61.78	1.63568	89.16	1.58903	76.34	0.981412	32.58	1.87795	97.11	2.13289	91.32	1.21681	42.75	2.1222	86.32	0.719044	83.94	-0.152003	86.69	0.112079	78.6	1.69211	77.83	1.9157	75.71
ACSBG2	-0.118933	36.52	1.09578	56.27	1.32633	39.53	1.23399	72.89	-1.32677	27.6	1.44655	71.16	1.37915	98.27	1.03336	75.47	0.620009	45.07	1.39578	77.52	-1.04842	38.55	2.33867	41.44	-2.84465	25	2.09763	56.39	-2.37601	33.9
ACTL7A	1.8365	0.25	0.999254	NA	1.68088	0.52	0.891029	NA	1.87552	1.08	0.173536	0.75	0	68.21	1.92644	NA	-0.964953	1.16	-0.123934	0.33	1.8034	0.8	2.49621	0.38	2.0216	NA	-0.612412	7.47	1.38582	1.69
ACTL7B	0.251539	6.62	0.965288	2.82	0.691878	3.14	0.484311	10.24	0.438773	6.09	0.0480054	3	0	28.9	1.59524	1.7	1.45958	2.71	0.166153	3.58	1.35867	3.61	1.72569	7.98	0.892312	3.81	1.74186	7.95	1.38582	7.34
ACTL8	-1.74846	51.72	1.18845	63.91	0.641354	91.1	0	36.75	-2.3493	60.57	0	14.98	0.209228	27.17	0.547932	37.55	0.594574	31.72	-0.482646	82.41	0.625934	21.29	0.96016	35.36	1.26459	48.73	-0.693805	66.51	1.6143	81.36
ACTL9	1.02206	0.74	0.0945041	0.18	0	NA	0	NA	0.845117	1.79	0.0480054	0.94	0	5.78	1.226	0.19	-2.13808	2.9	1.37333	0.98	0.806507	0.2	1.80816	2.66	-2.05733	0.42	2.13535	6.27	1.99613	1.69
ACTRT1	-3.30602	2.45	0.0972972	1	-1.67804	1.31	-0.435273	1.81	-2.52367	3.23	-2.40127	1.31	0	0.58	1.226	1.13	-1.07721	3.68	0.478544	1.3	-2.39901	2.21	1.94753	0.76	-2.95858	0.21	-1.53368	3.37	-0.596114	5.08
ACTRT2	0	0.25	-0.383585	0.18	0	0.26	0.189822	NA	0.994797	NA	0	NA	0	0.58	0.448396	0.38	-2.252	0.58	1.92647	9.45	0	NA	1.33867	1.52	-2.50667	NA	0	5.54	0.382619	1.13
ADAD1	0	1.47	0.572732	2.18	-3.26853	0.26	-2.15842	NA	0	NA	0	0.56	0.531156	1.16	0	0.38	-1.66676	0.58	0.297413	0.98	-0.608232	NA	0	1.52	-2.05733	2.97	0.473931	6.02	-2.69814	2.26
ADAD2	1.55639	84.31	1.12741	41.55	0	21.2	1.43629	89.76	0.260155	88.89	0.175357	29.03	0.531156	7.51	0.100473	97.55	-0.0948592	38.3	-0.150719	42.02	-1.24533	77.71	0.808157	70.34	0	42.16	2.88713	37.59	0.385823	67.8
ADAM18	0.154484	4.41	0.184682	3.45	-1.41149	0.52	1.152	NA	-0.876231	1.08	1.44693	47.57	-2.32193	0.58	0.810966	0.19	2.2903	3.68	0.688289	4.23	-0.147302	8.03	1.63823	6.46	-4.26195	0.85	0.736966	4.58	-1.09331	6.21
ADAM2	-0.107825	16.67	2.70899	9.73	-1.96419	3.93	-1.2581	NA	-0.737656	0.72	0	3.56	0	0.58	0	NA	-1.8419	13.73	0.66803	3.58	-1.82159	72.09	1.22319	1.9	-4.3415	0.21	0.193395	3.61	2.04828	23.73
ADAM20	1.40248	64.71	0.493634	54.27	0.719356	28.8	0.865779	72.29	1.76607	56.99	0.677322	64.79	0.209228	98.27	0.641041	86.42	1.29493	48.74	0.190786	52.12	1.11052	59.64	1.44559	57.03	0	36.02	1.58714	55.9	1.07772	64.41
ADAM29	-4.41603	13.73	-2.09102	35.18	-4.72383	1.83	-1.6843	21.69	-2.23326	11.11	-1.08325	34.08	1.01658	12.72	0	78.11	-1.68959	55.13	-1.14043	5.54	-2.45049	10.24	-0.445587	25.48	-3.19629	11.86	1.14296	13.01	-0.828308	12.43
ADAM30	1.30363	1.96	1.29893	1.45	0.372364	NA	1.17035	NA	-0.195551	5.73	0	2.25	0	14.45	0	0.94	1.44542	0.58	0.828784	2.93	0.522624	3.41	2.09766	0.38	2.21493	2.97	0.789959	20.72	1.50458	0.56
ADAM7	-1.50779	0.49	-1.52275	1.18	-3.75617	NA	-2.6662	0.6	-1.24983	1.08	0	10.3	1.53116	1.16	-2.34978	0.57	-2.95573	1.93	-2.15988	NA	-2.41526	64.26	0	2.28	-3.48518	0.21	0.76354	4.58	-2.60226	0.56
ADAMTS20	1.77141	58.82	0.929852	27.82	0.641354	7.85	-0.0243633	38.55	1.48172	66.31	0.588574	32.58	0.531156	9.25	1.49476	81.32	1.28224	29.79	0.499713	48.53	0.0356839	3.61	1.22319	23.19	1.20614	40.25	1.74186	29.16	0.0617116	16.95
ADIG	1.50393	4.17	0.0972972	1.27	0	NA	0.214219	73.49	-1.76955	1.08	0.0480054	3.56	0.531156	2.31	1.34148	48.87	1.15526	0.58	-0.387023	2.61	0.887012	9.64	0.96016	1.14	-0.924336	3.39	3.32683	0.96	1.94202	16.38
AHRR	2.65593	100	2.17183	99.91	1.36038	100	-0.0260211	100	2.49874	100	1.67732	100	0.531156	99.42	1.10047	100	3.53822	99.81	3.09358	100	1.67097	100	2.33867	100	2.27304	99.79	2.48858	100	2.06702	98.31
AKAP4	1.71866	1.72	0.431716	0.82	-1.53541	40.05	-0.953242	2.41	-1.28402	NA	-2.35453	9.74	0.503704	2.31	1.68544	0.38	-0.899019	NA	1.83844	11.4	1.84732	0.2	1.80816	14.07	-1.38236	0.42	2.09763	32.77	-0.575687	4.52
AKNAD1	1.03444	44.61	-3.30947	66	-2.57523	81.94	1.55614	100	0	75.63	0.495464	20.04	1.37915	68.21	0.341481	97.17	1.62001	45.45	0.0407212	14.66	1.11136	47.99	1.33867	90.87	-1.35169	52.33	-0.767135	50.84	-2.85984	31.07
ALLC	1.31382	9.8	1.35393	7.55	-2.90569	7.07	1.135	37.95	0	6.81	0.676037	21.54	0.209228	2.31	0.810966	27.55	-1.95368	5.61	2.20712	30.62	-1.43785	37.35	0	15.59	1.15366	18.01	1.58714	22.89	-1.08146	18.08
ALS2CR11	-1.44275	70.59	-2.10733	82.18	-4.34672	48.43	0.865779	78.31	1.9219	53.76	1.54453	92.51	1.37915	100	0	90.94	2.16566	95.94	1.40295	91.86	0.625934	80.52	1.63823	94.68	1.0764	89.62	2.1721	75.66	-2.25501	60.45
AMELY	NA	6.37	NA	0.09	NA	2.88	NA	0.6	NA	3.23	NA	0.56	NA	1.16	NA	0.19	-2.32193	4.45	NA	NA	NA	52.41	NA	0.38	NA	0.85	NA	1.2	NA	0.56
ANKRD7	1.88518	33.58	1.15781	33	1.22301	6.28	2.13623	83.13	1.3223	27.96	0.021539	85.58	1.65625	28.32	2.54793	86.04	-0.567964	59.96	2.42369	85.99	1.36008	24.7	2.09766	80.99	3.02064	84.75	2.00897	16.63	2.21137	46.89
APOBEC4	2.80432	4.9	0.407071	23.55	-3.17775	68.59	0	13.86	0.344035	7.89	1.17399	3.93	0.77135	45.66	0.448396	4.15	-0.346724	69.05	1.92587	56.68	0.525141	34.74	2.03055	4.18	1.82769	2.75	2.66658	72.05	1.95354	54.8
ARGFX	-0.791907	3.43	0	1.27	-2.32193	NA	0	0.6	1.85068	8.6	0	10.86	0	15.03	-1.88232	0.94	0.694085	0.58	1.17001	1.3	0.886033	2.81	1.33867	3.04	-2.69265	3.18	1.58714	32.29	-1.79377	5.65
ASB17	0.0220569	0.49	0.964651	0.18	-2.93473	0.26	0.566219	0.6	-2.3493	0.36	1.34346	41.57	0.77135	2.89	1.10047	0.19	0.787172	1.93	1.3411	0.33	-0.508697	NA	2.16179	NA	1.50895	4.24	1.53165	4.58	0.484777	1.13
ASZ1	1.1753	4.41	-2.49855	5	-1.38064	NA	-1.0357	NA	0.912696	NA	0	1.69	0	NA	1.54793	0.19	1.97111	23.4	-0.715749	0.65	0	8.23	0.808157	1.9	-2.26342	3.39	0.396541	2.41	-0.415162	1.13
ATP11AUN	2.339	3.68	1.40418	2.73	1.94972	3.14	0	9.04	1.46419	1.08	0	33.9	1.37915	50.29	1.59524	9.43	-1.73216	24.56	0.553899	3.91	-1.54768	2.01	3.16179	8.37	0	13.56	2.33495	20.96	1.7858	7.91
ATXN3L	1.43086	2.45	0	1.18	0	0.26	0	NA	-0.785875	NA	0.289854	0.75	1.36397	1.73	1.10047	0.19	0	0.58	0.104966	NA	0	NA	2.49621	1.52	0.849557	5.93	1.0199	2.65	0	0.56
AUNIP	1.88518	100	0.965798	100	0.171868	100	-0.450742	100	1.00522	100	0.495464	100	1.53116	100	0.448396	100	1.79166	100	-0.774773	100	1.17768	100	2.68263	100	0.923989	100	2.05889	100	1.13977	100
AXDND1	-0.100029	61.52	2.90076	57.18	-3.39392	85.86	-1.81831	41.57	-0.895723	53.05	1.2333	53	0.79419	42.2	1.64104	55.66	-0.346579	45.07	2.54505	48.86	0.624761	42.77	1.33867	36.88	-2.46629	24.36	0.286304	76.87	-2.76648	72.88
BAGE2	-0.7614	60.05	0.228703	78.18	0.147611	72.77	0.21378	9.64	-2.48042	88.17	1.04801	77.15	1.34862	98.27	1.10047	85.28	1.04968	75.82	0.994012	23.13	0.0356839	68.67	0.96016	53.23	-1.03534	77.97	-0.946684	39.76	0.11422	42.94
BANF2	0.703235	0.74	0.929329	2	1.73843	6.28	0	11.45	0.908999	0.36	1.04801	4.87	0	NA	0.728504	2.83	1.2886	6.38	0.553899	21.82	1.30327	0.4	0.445587	3.04	0.908237	0.42	3.69527	16.63	0.712795	4.52
BARHL2	-1.0635	6.86	0.215022	4.18	-0.158089	2.88	0.953242	19.88	-2.18204	2.51	-1.90561	2.06	0	NA	0	8.11	-2.11842	6.96	-1.16602	18.57	1.01594	11.65	1.09766	22.43	1.10432	38.56	0.692111	13.25	0.385823	3.39
BEND2	1.71097	1.72	0.0972972	1.27	-2.7537	0.26	-0.222392	12.65	0.459827	2.15	-3.36224	10.11	0.997028	30.64	0.547932	6.04	-1.28688	2.9	-2.6076	3.91	1.41338	4.82	1.44559	5.7	-3.3415	1.91	-0.427087	11.33	-1.14293	1.13
BHLHE23	0	0.74	1.61734	0.18	2.06112	NA	0	0.6	0	NA	0.837076	1.5	1.65625	27.75	0	1.7	1.82298	NA	3.22308	1.3	0	NA	1.54512	5.7	0.822403	0.21	1.61411	5.3	1.19429	2.82
BIRC8	1.08294	0.49	0.997136	0.18	-2.46465	0.26	1.24014	NA	0	4.3	0	1.5	0	NA	-0.616671	0.38	-2.37839	0.19	0.036017	NA	0.525141	2.01	1.09766	0.76	-2.32193	1.27	-2.35418	10.12	-2.00789	NA
BMP15	1.21936	0.74	0.382475	1.45	-2.28617	NA	-0.725914	1.81	1.0183	NA	1.34346	0.56	0	0.58	1.54793	5.66	-1.36243	3.29	0.157857	5.54	1.04097	0.6	1.96016	1.14	-3.0328	0.21	2.84221	2.65	-2.42102	5.08
BOLL	1.07097	22.3	0.781742	10.09	0.558892	7.85	0.82021	4.82	0.638452	25.81	0.984011	4.68	1.01658	75.14	1.34148	1.51	0	18.57	2.00293	69.71	0.522624	9.44	0.223194	5.7	0	3.18	2.58714	60.24	0	16.38
BPIFA3	1.24089	NA	-2.24805	0.45	1.4391	NA	-0.0357041	NA	1.01516	NA	0	NA	0	NA	0	NA	1.27585	NA	0.560348	NA	0	NA	0.445587	NA	-2.32193	NA	3.03415	2.17	0.606837	NA
BPIFB3	1.334	NA	0.28139	1.27	2.05927	NA	1.24157	3.01	1.08852	3.23	-2.37517	NA	0	1.16	0	0.57	0.37822	0.39	2.08002	48.53	0	NA	1.54512	4.18	0.898213	0.21	1.96775	0.24	1.72972	9.6
BPIFC	1.14136	10.29	0.627802	5.09	-1.25411	NA	-1.18771	22.29	1.48917	81.36	1.04801	1.69	1.37915	2.31	0.962969	8.11	-1.39813	12.38	0.256668	6.19	2.04097	0.4	0.808157	7.98	-1.18068	13.98	1.47393	6.51	0.824097	7.34
BPY2	NA	0.25	NA	NA	NA	NA	NA	NA	NA	0.72	NA	16.48	NA	NA	NA	NA	NA	0.77	NA	NA	NA	NA	NA	NA	NA	0.64	NA	1.2	NA	NA
BRDT	-1.97575	14.22	0.998756	42.45	-4.35285	1.83	0.347923	2.41	-1.05309	23.3	-3.34879	3.18	-0.121223	0.58	1.03336	4.15	1.396	54.16	1.63709	16.94	-0.0232698	4.42	0.96016	4.94	0	1.06	-1.80655	22.65	-4.60902	4.52
BSPH1	0	NA	0	0.09	0	NA	0	NA	0	NA	0	0.56	0	NA	0.947533	0.57	0	NA	0	0.98	0	NA	0.223194	0.76	0	1.48	1.64058	0.96	0	0.56
BSX	-2.42429	1.72	-2.49793	0.09	0	0.26	-2.32193	0.6	0	0.36	0.396709	0.19	0	NA	1.1646	NA	0	1.35	0.858754	0.33	0.0409718	0.4	0.289507	NA	-0.387847	0.42	1.74186	1.45	-2.44991	6.21
BTG4	1.04672	9.31	0.0573546	5.73	-1.13692	0.52	1.27737	12.65	0.934682	40.14	1.11261	3.37	1.33311	1.16	-2.32193	8.11	0.684473	30.17	1.7546	15.64	1.92802	0.4	-0.96016	25.86	-0.235844	15.47	1.64058	2.65	1.22337	20.34
C10ORF113	NA	6.86	NA	2.73	NA	1.31	NA	NA	NA	1.79	NA	2.06	NA	1.73	NA	0.38	NA	2.13	NA	0.33	NA	1.81	NA	NA	NA	0.21	NA	10.12	NA	3.39
C10ORF120	NA	0.74	NA	0.64	NA	NA	NA	1.2	NA	1.43	NA	0.94	NA	NA	NA	13.96	NA	0.77	NA	7.82	NA	0.6	NA	0.76	NA	NA	NA	8.43	NA	6.78
C10ORF53	NA	3.68	NA	1.36	NA	0.26	NA	4.82	NA	2.87	NA	4.68	NA	4.05	NA	14.34	NA	6.77	NA	33.88	NA	4.82	NA	0.76	NA	0.21	NA	8.43	NA	22.6
C10ORF62	NA	17.4	NA	5.45	NA	9.69	NA	47.59	NA	13.98	NA	73.78	NA	8.09	NA	63.02	NA	6.77	NA	47.23	NA	5.62	NA	26.24	NA	31.36	NA	28.43	NA	34.46
C11ORF71	NA	100	NA	100	NA	100	NA	100	NA	100	NA	100	NA	100	NA	100	NA	100	NA	100	NA	100	NA	100	NA	100	NA	100	NA	100
C11ORF94	NA	0.49	NA	0.64	NA	NA	NA	1.2	NA	NA	NA	0.19	NA	2.89	NA	1.7	NA	1.93	NA	3.91	NA	1	NA	1.9	NA	0.64	NA	1.93	NA	4.52
C12ORF40	NA	3.19	NA	2.27	NA	0.52	NA	4.82	NA	6.81	NA	3.18	NA	39.88	NA	8.87	NA	2.13	NA	2.28	NA	0.2	NA	6.46	NA	2.54	NA	14.22	NA	1.69
C12ORF50	NA	5.39	NA	3.55	NA	3.66	NA	26.51	NA	7.89	NA	10.11	NA	58.38	NA	13.4	NA	7.74	NA	3.91	NA	4.02	NA	24.71	NA	15.04	NA	7.23	NA	11.3
C12ORF54	NA	58.09	NA	18.64	NA	4.97	NA	25.9	NA	98.57	NA	8.05	NA	0.58	NA	45.09	NA	22.05	NA	5.21	NA	40.76	NA	46.01	NA	5.93	NA	7.23	NA	19.77
C14ORF177	NA	NA	NA	0.18	NA	NA	NA	NA	NA	0.36	NA	0.19	NA	NA	NA	NA	NA	NA	NA	NA	NA	NA	NA	4.94	NA	0.21	NA	4.58	NA	NA
C15ORF32	NA	2.21	NA	2.64	NA	NA	NA	3.01	NA	1.79	NA	0.94	NA	NA	NA	1.51	NA	0.97	NA	5.86	NA	0.4	NA	18.63	NA	4.66	NA	3.86	NA	11.3
C15ORF43	NA	1.23	NA	2.18	NA	NA	NA	NA	NA	1.43	NA	0.19	NA	8.09	NA	0.38	NA	1.93	NA	0.98	NA	11.65	NA	0.38	NA	0.21	NA	7.95	NA	3.39
C16ORF78	NA	NA	NA	0.27	NA	NA	NA	NA	NA	NA	NA	0.56	NA	NA	NA	NA	NA	0.19	NA	NA	NA	0.2	NA	0.38	NA	0.21	NA	3.37	NA	NA
C16ORF82	NA	2.7	NA	1.27	NA	0.52	NA	6.63	NA	2.87	NA	5.62	NA	0.58	NA	13.77	NA	0.97	NA	24.1	NA	6.02	NA	7.22	NA	2.97	NA	15.66	NA	6.21
C16ORF90	NA	4.66	NA	4.36	NA	1.05	NA	NA	NA	12.54	NA	2.43	NA	50.29	NA	1.7	NA	4.84	NA	25.08	NA	1	NA	3.04	NA	2.75	NA	16.14	NA	12.43
C17ORF104	NA	99.26	NA	99.45	NA	99.48	NA	100	NA	99.28	NA	100	NA	100	NA	100	NA	100	NA	100	NA	98.59	NA	98.48	NA	99.15	NA	100	NA	97.74
C17ORF105	NA	0.25	NA	0.18	NA	0.26	NA	NA	NA	NA	NA	0.75	NA	15.61	NA	0.94	NA	0.77	NA	0.33	NA	0.4	NA	1.9	NA	4.03	NA	1.69	NA	NA
C17ORF50	NA	64.95	NA	34.27	NA	36.91	NA	56.02	NA	31.18	NA	17.04	NA	67.05	NA	75.66	NA	69.05	NA	70.36	NA	62.25	NA	18.25	NA	8.69	NA	64.1	NA	58.76
C17ORF64	NA	27.21	NA	16.45	NA	6.54	NA	38.55	NA	18.64	NA	45.51	NA	41.62	NA	18.68	NA	51.84	NA	27.69	NA	10.44	NA	55.13	NA	29.03	NA	14.94	NA	23.16
C17ORF74	NA	12.99	NA	7.82	NA	0.52	NA	60.24	NA	4.3	NA	17.6	NA	2.31	NA	77.55	NA	5.42	NA	21.17	NA	3.01	NA	18.25	NA	4.24	NA	6.99	NA	20.9
C17ORF98	NA	5.15	NA	4.27	NA	1.05	NA	6.02	NA	1.43	NA	6.37	NA	7.51	NA	1.89	NA	4.64	NA	5.86	NA	18.27	NA	8.37	NA	2.54	NA	9.64	NA	15.25
C19ORF45	NA	79.9	NA	91.36	NA	99.74	NA	77.11	NA	33.33	NA	11.8	NA	47.4	NA	80	NA	70.79	NA	97.39	NA	94.78	NA	23.19	NA	37.29	NA	90.36	NA	97.18
C1ORF100	NA	0.74	NA	0.45	NA	NA	NA	1.81	NA	NA	NA	0.37	NA	5.78	NA	NA	NA	0.77	NA	NA	NA	0.4	NA	0.38	NA	NA	NA	0.96	NA	0.56
C1ORF111	NA	27.21	NA	54.55	NA	35.6	NA	40.96	NA	39.78	NA	9.55	NA	31.79	NA	59.62	NA	65.18	NA	56.68	NA	16.06	NA	14.45	NA	6.57	NA	74.22	NA	14.69
C1ORF146	NA	1.23	NA	0.36	NA	NA	NA	NA	NA	1.43	NA	0.37	NA	57.8	NA	1.32	NA	NA	NA	0.33	NA	0.2	NA	0.38	NA	NA	NA	2.65	NA	0.56
C1ORF158	NA	4.9	NA	22	NA	1.31	NA	77.71	NA	9.68	NA	4.12	NA	1.16	NA	44.15	NA	57.64	NA	74.92	NA	27.11	NA	22.81	NA	2.33	NA	11.08	NA	64.97
C1ORF185	NA	0.49	NA	0.36	NA	0.26	NA	4.22	NA	0.36	NA	2.43	NA	2.89	NA	0.19	NA	1.16	NA	2.61	NA	0.8	NA	7.6	NA	0.64	NA	1.93	NA	NA
C1ORF94	NA	4.41	NA	9.82	NA	4.71	NA	98.19	NA	17.2	NA	6.18	NA	1.16	NA	99.43	NA	7.54	NA	31.6	NA	12.85	NA	41.44	NA	5.3	NA	17.83	NA	9.6
C20ORF141	NA	29.66	NA	21.45	NA	4.45	NA	22.29	NA	58.78	NA	15.92	NA	1.73	NA	5.66	NA	17.79	NA	58.31	NA	1.2	NA	51.33	NA	13.56	NA	16.39	NA	26.55
C20ORF144	NA	12.01	NA	5.91	NA	8.64	NA	13.86	NA	2.51	NA	1.12	NA	20.81	NA	7.17	NA	13.93	NA	48.21	NA	21.89	NA	13.31	NA	10.59	NA	34.7	NA	9.6
C20ORF173	NA	2.94	NA	0.55	NA	0.26	NA	1.2	NA	1.79	NA	2.62	NA	92.49	NA	1.32	NA	0.77	NA	16.29	NA	0.4	NA	2.28	NA	0.64	NA	25.06	NA	1.69
C20ORF195	NA	95.34	NA	89	NA	92.67	NA	87.95	NA	94.98	NA	64.42	NA	85.55	NA	42.83	NA	90.33	NA	98.05	NA	94.18	NA	74.52	NA	67.8	NA	92.77	NA	97.18
C22ORF42	NA	1.72	NA	0.36	NA	0.26	NA	1.81	NA	NA	NA	NA	NA	1.73	NA	0.75	NA	0.97	NA	1.63	NA	48.19	NA	NA	NA	0.21	NA	0.96	NA	3.95
C2ORF61	NA	41.18	NA	22.18	NA	63.61	NA	43.37	NA	12.54	NA	20.79	NA	97.11	NA	42.83	NA	29.4	NA	41.04	NA	5.42	NA	16.73	NA	14.83	NA	76.39	NA	14.12
C2ORF78	NA	2.94	NA	3.45	NA	4.45	NA	1.81	NA	3.23	NA	6.74	NA	12.14	NA	5.66	NA	2.32	NA	5.21	NA	0.4	NA	4.94	NA	1.91	NA	22.89	NA	20.9
C3ORF20	NA	24.02	NA	13.27	NA	6.02	NA	34.94	NA	12.19	NA	25.84	NA	76.88	NA	59.43	NA	12.96	NA	35.83	NA	9.84	NA	28.14	NA	26.91	NA	36.63	NA	19.21
C3ORF22	NA	0.98	NA	1.73	NA	0.26	NA	6.63	NA	0.36	NA	3.37	NA	4.62	NA	10	NA	0.97	NA	4.23	NA	2.01	NA	5.7	NA	0.21	NA	0.96	NA	9.04
C3ORF30	NA	16.91	NA	7.27	NA	1.57	NA	0.6	NA	11.11	NA	9.74	NA	16.76	NA	0.38	NA	45.65	NA	18.89	NA	8.03	NA	12.55	NA	26.69	NA	20.72	NA	41.24
C3ORF79	NA	3.19	NA	0.36	NA	NA	NA	3.01	NA	1.79	NA	1.31	NA	0.58	NA	1.7	NA	0.39	NA	0.98	NA	0.2	NA	3.42	NA	12.29	NA	3.61	NA	1.13
C3ORF84	NA	0.25	NA	0.45	NA	NA	NA	0.6	NA	NA	NA	1.5	NA	10.4	NA	NA	NA	1.55	NA	0.98	NA	NA	NA	0.76	NA	1.06	NA	3.37	NA	0.56
C4ORF17	NA	3.43	NA	0.64	NA	NA	NA	6.02	NA	11.47	NA	1.69	NA	1.73	NA	1.51	NA	3.09	NA	4.56	NA	0.4	NA	18.63	NA	1.06	NA	6.51	NA	4.52
C4ORF45	NA	NA	NA	1	NA	0.26	NA	7.83	NA	NA	NA	1.69	NA	15.61	NA	8.11	NA	1.55	NA	6.84	NA	0.8	NA	3.42	NA	0.42	NA	3.13	NA	1.69
C4ORF51	NA	2.45	NA	5	NA	0.26	NA	1.2	NA	11.11	NA	3.93	NA	1.16	NA	0.38	NA	2.13	NA	7.82	NA	1.2	NA	1.9	NA	3.18	NA	5.3	NA	10.17
C5ORF47	NA	7.35	NA	21	NA	2.36	NA	78.92	NA	10.04	NA	40.64	NA	24.28	NA	96.04	NA	28.82	NA	30.62	NA	7.63	NA	20.15	NA	25.85	NA	28.67	NA	18.08
C5ORF52	NA	1.96	NA	0.55	NA	84.29	NA	NA	NA	NA	NA	0.37	NA	0.58	NA	0.57	NA	2.13	NA	7.82	NA	4.62	NA	1.14	NA	1.48	NA	38.55	NA	11.86
C5ORF58	NA	63.97	NA	78.09	NA	64.66	NA	75.9	NA	60.93	NA	91.95	NA	100	NA	69.81	NA	91.68	NA	69.06	NA	47.99	NA	68.82	NA	75.42	NA	92.29	NA	50.28
C5ORF60	NA	13.24	NA	15.45	NA	6.02	NA	12.65	NA	19	NA	8.24	NA	19.08	NA	6.79	NA	10.64	NA	42.67	NA	18.88	NA	14.07	NA	1.91	NA	16.39	NA	54.24
C6ORF10	NA	12.99	NA	3.09	NA	NA	NA	0.6	NA	75.99	NA	2.62	NA	35.84	NA	0.75	NA	3.09	NA	15.31	NA	14.06	NA	2.66	NA	11.23	NA	15.42	NA	10.17
C6ORF201	NA	83.58	NA	94.18	NA	81.15	NA	99.4	NA	72.76	NA	99.25	NA	100	NA	100	NA	95.16	NA	98.7	NA	99	NA	95.44	NA	85.38	NA	97.83	NA	86.44
C7ORF33	NA	8.82	NA	4.91	NA	4.71	NA	8.43	NA	2.51	NA	9.18	NA	1.73	NA	2.64	NA	3.48	NA	5.54	NA	0.2	NA	4.94	NA	5.08	NA	13.73	NA	5.65
C7ORF34	NA	5.15	NA	12.73	NA	2.36	NA	16.27	NA	7.89	NA	5.99	NA	64.16	NA	21.13	NA	6.19	NA	19.87	NA	51.81	NA	9.13	NA	13.35	NA	9.88	NA	3.39
C7ORF62	NA	2.7	NA	7.18	NA	NA	NA	15.06	NA	NA	NA	0.37	NA	2.89	NA	2.64	NA	1.16	NA	0.33	NA	0.2	NA	1.14	NA	0.64	NA	2.41	NA	NA
C7ORF65	NA	26.72	NA	17.45	NA	2.09	NA	15.06	NA	17.56	NA	30.15	NA	2.31	NA	11.89	NA	11.03	NA	56.03	NA	10.84	NA	14.83	NA	8.47	NA	15.42	NA	10.73
C7ORF66	NA	0.49	NA	0.18	NA	NA	NA	1.2	NA	1.79	NA	0.19	NA	0.58	NA	NA	NA	0.19	NA	0.33	NA	0.8	NA	0.76	NA	NA	NA	3.13	NA	1.69
C7ORF71	NA	23.04	NA	3.18	NA	4.19	NA	6.63	NA	5.02	NA	26.97	NA	93.06	NA	14.91	NA	13.73	NA	2.93	NA	1.61	NA	7.22	NA	11.02	NA	39.04	NA	2.26
C7ORF72	NA	1.72	NA	1.09	NA	0.26	NA	1.81	NA	1.43	NA	0.56	NA	15.61	NA	0.94	NA	0.19	NA	0.33	NA	0.6	NA	1.9	NA	1.69	NA	8.92	NA	NA
C8ORF74	NA	6.62	NA	0.18	NA	3.93	NA	NA	NA	1.08	NA	0.37	NA	3.47	NA	NA	NA	3.68	NA	1.3	NA	NA	NA	NA	NA	0.42	NA	7.47	NA	2.26
C9ORF131	NA	46.81	NA	57.27	NA	41.88	NA	73.49	NA	65.23	NA	79.03	NA	100	NA	93.58	NA	68.28	NA	94.14	NA	64.86	NA	42.59	NA	32.2	NA	92.53	NA	40.11
C9ORF153	NA	31.13	NA	38	NA	24.08	NA	66.87	NA	21.15	NA	87.27	NA	93.64	NA	78.11	NA	42.55	NA	60.26	NA	50.4	NA	51.33	NA	20.55	NA	55.18	NA	40.11
C9ORF43	NA	97.79	NA	98.55	NA	99.21	NA	95.78	NA	98.92	NA	99.44	NA	99.42	NA	99.25	NA	96.71	NA	99.02	NA	99.6	NA	98.1	NA	96.4	NA	95.18	NA	98.87
C9ORF57	NA	1.72	NA	0.09	NA	27.75	NA	3.61	NA	0.36	NA	8.05	NA	25.43	NA	0.75	NA	4.26	NA	0.33	NA	0.8	NA	1.9	NA	0.64	NA	24.34	NA	2.82
CABP2	1.334	0.25	1.7787	0.45	0.553638	NA	0.844051	1.81	2.12862	0.72	0.395929	0.19	0	0.58	0	0.57	0.487688	NA	2.17364	0.98	0.61179	0.6	0	0.38	0.888118	0.21	2.163	0.48	1.43193	0.56
CABS1	1.09481	1.47	0.616183	0.55	-2.92847	3.4	0.53943	0.6	0.107997	4.3	0	2.25	0	1.16	0	1.32	-2.57589	0.19	1.37597	1.3	0	12.65	1.09766	6.08	0.631641	1.48	-0.713696	13.98	0.956476	2.82
CABYR	1.07097	100	-1.5481	100	-3.42955	99.74	0.844051	100	2.16317	100	0.837076	100	1.01658	98.27	0.888969	100	-0.496347	99.81	1.43942	100	1.11052	99.8	1.72569	99.62	1.85475	100	2.96775	99.52	-0.842555	100
CAGE1	2.09481	50.98	0.431716	29.55	-2.94031	42.15	-0.325211	28.92	-1.05388	91.04	0.758499	11.42	0	76.3	1.226	27.55	-1.50495	40.43	-2.73169	70.03	0.717944	35.74	1.80816	19.01	-1.15425	27.12	1.53165	46.02	-2.24338	42.37
CALR3	1.412	12.75	-0.796594	15.55	-1.5981	5.24	0.561529	7.23	1.63201	15.41	1.49546	12.17	1.65625	5.78	1.34148	4.72	0.874615	21.47	3.30883	30.94	0.804435	27.31	1.80816	16.35	0.49847	19.28	1.64058	10.36	2.73811	36.16
CAPZA3	1.11827	8.58	1.27243	25.82	0.158089	0.26	0.673134	2.41	0.360371	5.73	0	4.31	0	NA	1.99859	5.47	-0.848172	15.67	2.1685	0.98	0	5.62	1.80816	7.6	-5.49185	1.91	1.8365	35.9	1.59596	12.99
CATSPER4	1.52163	6.13	0.931026	1.64	-1.92972	1.57	-0.0248591	NA	1.32784	0.72	1.28901	0.56	1.53116	1.73	1.39593	0.38	0	4.26	-0.680877	8.14	1.17768	2.81	0.223194	0.38	0.923989	0.42	2.47393	6.27	-1.82126	5.08
CATSPERD	-2.5285	3.19	0.819691	9.55	-2.26146	NA	1.22485	19.28	-2.40255	5.02	0	1.5	1.01658	5.78	0.728504	8.3	0.0350469	52.42	1.73213	29.32	0	16.47	2.44559	8.75	-2.32193	15.25	0.587142	9.64	0.650311	41.81
CCDC105	1.04672	0.74	0.431716	0.64	0	NA	0.29956	NA	0.479227	3.94	0.0480054	2.06	0	NA	1.77032	0.94	0	0.19	2.65428	1.63	1.24107	1.2	0.638232	0.38	0.717853	0.21	0.692111	10.84	2.03736	0.56
CCDC155	2.07697	27.21	0.700418	32.45	0	10.99	0	4.22	1.07248	25.81	0.173536	8.24	1.53116	33.53	-0.447459	3.02	1.03126	53.19	0	56.68	1.17607	14.86	1.44559	25.86	0	51.69	0.789959	25.78	1.44433	62.15
CCDC166	2.2726	13.48	3.37077	11.82	2.06448	2.36	0.159173	1.81	2.82258	7.17	0.982971	0.94	0.77135	5.78	2.34148	4.91	2.27277	8.9	4.11029	63.52	2.84152	6.43	1.96016	0.76	2.37547	4.24	1.55966	26.75	2.3729	12.43
CCDC168	2.23554	70.83	-3.14034	81.36	-4.30766	48.69	0	65.66	0.469219	70.25	0.678606	91.57	1.66866	100	1.59524	90	1.5069	56.67	0.466437	39.74	0.879319	60.24	2.44559	80.61	1.65666	65.89	2.55271	86.51	-4.73499	68.36
CCDC172	-3.20343e-16	0.25	0	1.82	0	NA	-1.87846	NA	0	NA	0.173536	0.94	0	NA	1.11548	NA	0	0.19	-0.0631566	0.33	0	0.2	1.54512	3.8	0.477275	0.21	1.69211	2.17	1.55099	1.13
CCDC183	-0.93523	90.44	1.57315	96.27	1.04146	100	0.748818	93.98	0.817773	73.48	1.0485	98.31	1.37915	97.11	1.59524	99.62	1.22678	94.39	1.32396	94.14	1.41474	100	1.09766	95.06	0.735813	89.19	1.88159	88.67	1.3729	99.44
CCDC185	2.3977	43.87	-0.118697	54	0	0.52	0.0733629	37.35	1.9219	53.41	0.837076	13.3	1.19213	NA	1.34148	67.55	3.1614	74.27	2.4506	74.27	0.950588	11.04	1.88616	32.32	-2.54812	6.14	1.04905	27.47	2.04828	55.37
CCDC27	2.05282	1.23	1.06559	3.82	-1.75132	1.31	-0.889214	14.46	-1.16829	2.15	0.395929	8.99	1.01658	24.28	1.03336	1.7	1.78267	5.22	0.9245	53.42	0.964191	8.63	0.584963	5.7	1.03884	4.03	-0.208927	15.66	-1.7538	6.21
CCDC42	0.72316	20.1	-2.48627	14.27	-2.52166	4.71	-1.63725	22.89	0.934682	31.54	0.980891	47.94	0	61.27	1.4484	7.55	-0.22039	29.21	0.222299	59.61	0.264703	9.04	2.28209	51.33	0.592752	31.14	0.587142	13.73	-1.09153	34.46
CCDC54	1.2726	10.78	0.964651	19.45	-2.26709	4.71	1.01757	40.36	-0.637594	6.45	0.289854	15.73	1.20923	21.97	1.03336	30	-3.33587	17.6	1.39833	45.6	1.30327	31.53	0.638232	17.49	-1.16827	17.16	1.53165	10.6	-1.40317	23.16
CCDC62	-0.881728	83.09	1.15792	89.36	0.93086	82.98	-1.09979	98.8	0	77.42	1.28901	82.77	0.209228	100	1.34148	99.81	1.16911	91.68	-0.505155	83.71	1.03745	94.78	1.96016	92.4	-2.08229	78.6	1.53165	87.95	-1.55532	88.7
CCDC63	1.16408	2.45	0.480269	1.64	-1.11627	NA	0.550554	3.01	1.32507	7.89	0	0.75	0.209228	3.47	0.448396	1.13	1.66243	3.87	0.842064	1.3	0.412701	2.41	1.44559	9.89	-2.32193	4.66	0.692111	7.95	-2.44584	5.08
CCDC70	0.387661	2.45	1.02898	2	1.22692	3.93	0	13.86	1.49164	1.79	1.67604	0.56	0.209228	10.98	0.788496	3.4	0.520474	1.16	-0.299899	2.93	-2.05722	0.4	0.223194	2.28	0	4.87	0.181149	8.43	1.47682	1.13
CCDC79	1.86452	5.88	0	5.18	0.0563912	3.66	0	2.41	0	0.36	1.2333	6.18	1.37915	22.54	1.39593	3.58	1.45676	7.93	-0.553899	2.93	-0.152223	1.41	1.33867	4.94	1.9003	2.75	0.692111	9.16	1.56992	7.34
CCDC83	2.22477	7.6	1.35325	40.55	-3.32193	9.42	-0.246132	2.41	0.651786	4.66	0	3.56	0	35.84	1.54793	0.38	2.11455	1.74	2.00729	9.45	0.167236	71.08	1.44559	1.14	-1.75748	0.42	2.40612	17.83	2.19927	2.26
CCER1	0.392895	1.23	0.326244	0.45	-2.48436	0.26	1.37426	1.2	0.37116	0.72	-2.40107	1.12	0.209228	NA	0.810966	NA	-3.19844	1.93	0.460856	0.98	0	0.2	1.72569	4.18	-3.20722	0.64	-1.6938	7.95	1.07772	1.13
CCIN	1.334	62.99	1.45493	96.18	1.2756	61.26	-1.50645	98.8	1.59567	84.23	1.34346	76.03	0.209228	94.8	1.03336	97.36	-1.31265	83.37	1.85222	97.72	1.47197	86.14	1.80816	96.2	0.898213	63.35	2.08804	79.52	-1.91777	76.84
CCL27	1.34399	36.52	0.700877	9.82	0.994991	3.4	-0.809922	57.83	2.146	59.5	0.676037	3.75	1.20923	6.36	0.100473	17.17	1.40188	5.22	1.38504	11.4	0.622411	8.84	0.96016	34.22	0.519358	26.06	1.33495	5.78	1.48478	23.16
CCT8L2	1.36375	1.72	-1.44869	2.73	-3.2793	0.26	1.72376	0.6	0.908999	2.87	0	3.93	0.209228	15.61	1.59524	19.81	-1.61182	3.29	0.613511	0.65	1.41881	3.61	0.808157	6.08	-1.88113	0.85	0.789959	14.46	1.8115	3.95
CD200R1L	2.02206	3.68	0.0942711	2.09	1.17187	0.52	0	2.41	2.32491	5.73	0.759106	8.05	0	23.12	1.34148	1.32	0.604802	9.09	1.46644	8.14	0	0.6	1.96016	5.32	1.14024	1.06	3.31455	14.94	0	2.82
CDC20B	1.1975	38.24	1.45602	56.27	0	18.06	-0.385993	22.89	0	33.69	0.289854	78.09	0.79419	5.2	0	12.45	0.861879	65.96	-0.19851	80.46	-1.04803	51.81	0.223194	52.09	1.30883	38.98	0.692111	47.95	1.01288	69.49
CDRT15	1.1836	2.7	1.1587	1.55	-1.85335	NA	-0.983714	2.41	0.998281	0.72	1.28901	0.75	1.01658	20.23	1.03336	0.38	-0.59368	1.74	-0.582958	2.61	1.04097	1.2	3.22319	2.28	1.54638	1.06	2.50308	6.51	0.8115	5.08
CDY1	NA	0.25	NA	NA	NA	NA	NA	NA	NA	0.36	NA	0.19	NA	NA	NA	NA	NA	NA	NA	NA	NA	0.2	NA	0.38	NA	NA	NA	2.17	NA	NA
CDY1B	NA	NA	NA	NA	NA	NA	NA	NA	NA	NA	NA	NA	NA	NA	NA	NA	NA	NA	NA	NA	NA	3.01	NA	0.38	NA	NA	NA	3.61	NA	NA
CDY2B	NA	0.74	-2.32193	0.09	NA	0.26	NA	NA	NA	1.08	NA	0.94	NA	5.2	NA	NA	NA	1.16	NA	0.33	NA	19.28	NA	1.14	NA	0.21	NA	3.86	NA	0.56
CELA3B	0.412003	4.17	0.617319	0.73	0	11.78	0	NA	0.381869	5.02	0	1.87	1.37915	8.67	0	1.51	1.60989	4.26	0.378758	5.21	0.525141	8.43	0.445587	1.9	0.735813	1.06	0.881589	37.11	0	23.73
CERS3	1.03444	87.5	1.52465	60	-1.81976	15.18	0.289507	66.87	1.31393	99.64	0.910502	44.94	0.531156	63.58	1.59524	85.47	0.857609	23.98	-1.04773	46.91	0.719044	82.73	2.72569	67.3	-1.9893	49.15	2.90362	47.23	-2.12287	46.89
CETN1	1.61529	0.49	0.215236	0.73	0.0489435	NA	0.311341	1.81	-0.5454	1.43	0	0.19	0	1.16	0	0.57	0.46541	0.19	1.85515	0.33	1.10968	0.4	1.33867	0.38	0.985329	1.91	1.78996	5.06	0.909645	0.56
CFHR5	1.4587	6.37	0.240693	10.36	-3.32733	2.09	0.325211	11.45	-1.008	NA	-2.40127	2.62	0.77135	1.16	0.226004	3.58	-1.42811	14.31	2.37919	7.17	0	6.22	0.638232	14.45	-3.59043	2.75	-1.50433	13.49	-0.614024	10.17
CGB1	1.26211	19.85	1.35393	0.82	0.378319	3.4	1.0357	1.2	0	20.79	1.17354	0.56	0	NA	-0.448396	0.38	0	7.74	1.28922	11.4	1.24107	0.6	0	6.46	0	2.33	2.13535	10.12	0.746453	13.56
CGB5	1.1753	76.23	0	7.45	0	23.82	0	2.41	0	73.12	0	3.75	0	NA	-0.448396	1.13	0	38.1	0	10.42	0.716843	10.44	0	21.29	0	8.05	2.53165	35.9	0.927425	40.11
CGB8	1.1753	46.57	0.819973	4.18	0	10.73	0	3.01	0.67374	62.72	0	3	0.209228	NA	0	0.38	0	19.15	0	17.59	0.965118	5.42	0.638232	14.07	0	4.03	2.53165	20.48	0.297757	14.12
CIB3	1.67978	3.68	1.61635	69.64	0.793357	1.05	0.996847	7.83	1.31951	6.09	1.49546	0.94	1.19213	22.54	1.68544	2.83	0.95706	7.54	3.16477	8.47	0.0374487	11.85	1.22319	11.41	-1.94708	2.33	0.881589	3.86	-0.515579	9.6
CIB4	1.25154	11.03	1.47982	10	0.171868	7.07	1.43629	1.81	0.766065	1.79	1.49546	71.91	0	NA	1.2849	0.94	0.599697	13.73	2.24727	21.5	0.622411	36.55	0.445587	9.89	-2.32193	3.18	0.881589	15.18	1.53948	15.82
CLPSL1	0.573467	32.6	0.701336	76.09	-2.32193	2.62	0	1.2	0.761972	5.02	0	0.56	0	NA	0.341481	5.47	2.25152	30.17	1.51083	75.9	0.419483	3.82	1.22319	3.42	1.62913	1.48	2.13535	28.67	0.897776	61.02
CLPSL2	1.12986	28.19	0.526033	84.64	0.636393	12.57	0.996847	10.24	0.127218	5.38	0	2.43	0.209228	1.73	0.888969	3.21	2.12169	58.61	2.25272	37.46	1.17848	11.65	1.72569	9.89	1.83078	3.6	3.09763	20.48	0.712795	58.19
CLRN1	2.26211	1.23	1.52534	9.45	-1.88969	2.09	1.22485	16.87	2.9971	NA	1.1749	1.87	0.531156	28.32	0	2.83	0.0948592	1.16	3.00353	8.14	1.8008	0.6	0	3.42	0	4.66	2.00897	10.12	-0.462978	3.95
CLRN2	0	NA	0	0.36	0	NA	0	0.6	0.00868224	0.36	0	0.94	0	NA	-1.09592	1.89	1.08	1.74	0.714364	0.33	1.41881	NA	1.63823	1.52	-0.497329	0.42	1.47393	1.93	1.02384	NA
CMTM1	1.49499	100	0.056324	100	0.93086	100	0.566219	100	1.43137	100	0.496193	100	0.531156	100	1.03336	100	1.01984	100	-0.487214	100	-0.0647602	100	1.22319	100	0.612327	100	-0.94847	100	0.8115	100
CMTM2	0.186444	89.22	1.09817	70.36	-1.52857	89.01	1.11371	96.99	1.19825	76.34	0	92.32	1.53116	95.95	1.10047	97.92	1.22347	88.78	-0.842726	71.34	-0.245332	64.26	0.223194	87.83	1.42697	60.81	2.84221	93.49	0	87.57
CNBD1	2.45409	3.43	-2.46248	0.73	-2.39505	0.26	0.23399	0.6	2.47047	0.72	0.91214	0.19	0.531156	9.83	1.54793	0.57	-2.40599	1.35	0.0740886	0.98	2.02683	0.2	2.16179	3.42	-2.44996	6.57	0.253137	2.41	1.52015	1.13
CNBD2	2.44948	53.68	-0.128473	75.18	3.3283	44.76	1.30944	84.94	1.95433	35.48	1.58892	92.7	1.01658	28.32	1.226	95.85	0.240209	53.58	2.22609	74.92	1.52451	69.68	1.72569	67.3	-1.16794	60.17	3.14924	46.51	-1.78245	72.32
CNGA2	0.0220569	2.21	-3.39391	30.73	-3.97904	NA	1.52585	4.22	-0.578521	NA	1.83823	0.94	0	0.58	0.888969	0.38	1.29831	2.13	1.23192	10.75	1.52325	0.6	0.514573	5.32	-2.00868	0.21	-0.929754	3.37	-3.79413	15.25
CNTD1	0.918963	100	0.159421	100	0.714657	100	-1.57473	100	0.770147	100	0	100	1.20923	100	1.1646	100	1.83373	100	0.347651	100	0.240094	100	1.33867	100	-2.89728	100	1.78778	100	0.23285	99.44
COX7B2	1.89879	34.8	-2.11143	7.18	0	1.57	-0.280108	3.01	0.376525	7.53	0	0.56	0	NA	2.1646	0.38	1.23668	17.79	2.26351	15.31	0.523883	7.63	1.33867	11.79	-1.50574	10.38	1.58714	13.49	0.733156	7.34
COX8C	0	10.78	0	5.09	0	1.57	0	33.73	0.101533	3.23	1.23287	5.99	1.37915	23.7	1.59524	22.45	0	10.06	0	48.86	1.67154	7.43	1.33867	22.05	0	8.26	2.50308	6.02	0.984954	39.55
CPA5	0.573467	56.13	1.35364	45.64	-1.38915	20.16	1.75582	66.87	0.479227	70.25	1.23374	25.66	-0.388355	14.45	2.4224	50.75	-3.47748	32.69	-0.0946748	40.39	1.5752	10.44	1.63823	48.29	1.49572	33.9	0.789959	32.77	0.927425	43.5
CPXCR1	0.836501	8.58	0	1.45	-1.43327	0.79	1.27737	13.25	-1.12065	12.54	1.04801	1.69	0.531156	1.16	0.641041	2.08	-1.93399	17.41	-1.25822	11.4	0.525141	1	0.36257	17.87	0.849557	1.69	-4.35428	3.86	-1.31844	19.21
CRISP1	1.05889	3.92	0.573735	14.27	0.272402	NA	0	NA	-2.21393	0.72	0.289013	0.56	0	NA	0.641041	NA	0	0.58	-0.628031	8.47	0	14.26	0.96016	0.38	1.40175	NA	2.00897	10.36	1.27958	5.08
CRISP2	0	22.55	1.70172	23.91	-2.44182	2.09	0	0.6	1.12403	11.47	0.397489	5.62	0.79419	25.43	0.226004	0.94	-0.934792	56.29	2.34165	15.96	0.717944	70.48	0.638232	8.37	-1.16283	6.99	-0.460606	23.37	1.19927	25.99
CRYBA4	1.25154	11.52	1.03219	26.18	-2.46325	54.19	0.673134	34.94	-2.08915	18.28	0	10.49	0	8.67	0	45.66	1.2886	27.85	-0.412151	8.79	1.04009	29.12	1.33867	32.7	-3.19712	19.92	1.53165	23.13	0.746453	35.59
CRYGC	0	2.94	-3.47447	0.36	1.11528	0.26	-1.30944	0.6	0	7.89	0	0.19	0	0.58	1.39593	0.57	0.857609	1.16	2.10041	36.81	0.526399	0.2	0.96016	3.04	0.612327	1.27	1.78996	5.3	-2.37449	19.21
CSH1	0.996966	1.96	2.67857	0.45	0	0.26	1.15278	NA	0.37116	1.43	0.0509831	0.37	0	0.58	0.448396	NA	1.31086	0.77	1.86713	1.3	0.170456	NA	1.22319	1.14	0.990862	0.21	1.26861	1.93	0.939053	5.65
CSH2	-1.13548	6.37	2.76995	3.27	0.35435	0.79	0.82199	0.6	1.26305	3.94	1.04949	0.37	0.209228	6.94	1.54793	0.38	2.04273	3.48	1.35229	4.56	0.620058	0.4	1.22319	2.66	-0.721917	2.54	2.7172	2.65	0.939053	10.17
CSHL1	1.57347	0.25	2.31045	0.18	0.253087	NA	0.725914	NA	0	NA	0.982452	NA	0	0.58	0.962969	NA	0.973232	0.19	1.25295	NA	0	NA	1.44559	0.38	-2.33107	0.21	-2.29278	2.65	0.759628	NA
CSN3	0.20847	3.92	0.783189	18.09	-2.53104	1.57	0.115477	NA	0	12.54	0	3	0	NA	0	NA	1.32949	0.58	0.192645	1.3	0	0.4	1.22319	11.03	0	4.87	0.789959	10.36	-2.0931	3.95
CSNK1A1L	-0.548621	68.63	0.223582	85.09	-1.10745	81.68	-0.62298	86.75	0.852835	100	0.0489986	66.48	0	87.28	0.347923	92.64	-1.73874	81.24	-0.599943	22.8	-1.00783	88.55	1.54512	98.1	1.7591	64.62	1.33495	46.51	0.614305	63.28
CST8	0	0.98	0.659467	0.18	1.17592	0.26	0.325211	NA	1.68026	0.36	0	0.19	0	0.58	0	NA	0.246755	NA	1.47235	0.65	0	NA	0	NA	-2.36082	NA	1.88159	3.61	0.444331	1.13
CST9	-2.32193	10.29	0	62.91	0.798625	2.62	-0.678072	8.43	0.37116	20.79	0	3.18	1.53116	2.31	1.2849	2.83	1.4987	1.55	1.54582	47.23	1.30254	1.61	1.09766	1.14	0	0.21	2.34304	6.99	1.31136	8.47
CST9L	1.61529	2.45	0.478663	33.18	0.868764	0.52	-0.77267	0.6	0.923731	8.6	0.289013	0.94	0.531156	2.89	0.728504	0.38	0.476592	0.77	1.98581	9.45	0.175273	1.61	1.22319	0.38	1.80772	0.64	1.19907	6.27	1.43615	1.13
CSTL1	0.313823	33.33	1.27304	12.09	2.73959	40.84	-0.241008	2.41	0.761972	21.86	0.676037	0.37	0	0.58	1.54793	3.96	1.69408	29.4	1.73213	31.27	0.887012	14.26	1.88616	1.14	-0.704159	0.42	1.23286	32.05	-1.77093	23.73
CT45A1	1.02206	22.3	0	7.55	0	6.54	0	30.72	0.980776	27.24	0	7.49	0.79419	27.17	1.03336	78.11	1.38417	23.79	0.636362	42.35	0	5.22	0.807355	7.98	0.832967	17.16	1.92531	22.65	1.13977	40.68
CT45A2	0.807932	17.16	0	3.27	0	3.14	0	23.49	0	19.35	0.499103	3	0.209228	19.08	0.448396	20.19	0.8404	8.7	0.796503	46.25	0	2.21	0.169925	3.8	0.631641	10.59	1.26861	19.04	0	23.16
CT45A3	0.687638	9.31	0	4	0	2.09	0	16.87	0.224902	14.7	0	1.69	1.37915	20.23	0.728504	38.68	0.920678	11.03	0.718653	20.85	0	2.01	0.584963	3.8	1.00961	10.17	0.0291463	7.95	0.11422	18.64
CT45A5	1.37353	23.53	0.820536	5.55	0.460243	4.19	0.912066	18.07	1.05251	25.09	0.591985	4.87	1.53116	21.97	1.68544	48.68	1.38417	15.09	1.97331	46.58	0	3.21	-0.192645	5.7	1.09043	13.77	2.7172	18.07	0.984954	28.25
CT45A6	0.0709665	7.6	0.742471	2.73	0.631415	2.09	1.48176	2.41	0.224902	13.26	0.499103	1.69	0	6.36	0.728504	16.04	0.8404	5.42	1.63483	6.19	0	1.41	0.321928	3.8	0	5.08	1.26861	2.89	0.614305	13.56
CT47A1	0	1.23	0	0.09	0	0.26	0	NA	0	0.36	0	0.37	0	NA	0	NA	0.1093	1.35	0.0513992	0.98	0	NA	1.11548	3.04	0	2.75	0	0.48	0	0.56
CT47A10	0	0.49	0	NA	0	NA	0	NA	0	NA	0	NA	0	NA	0	NA	0	0.39	0.0513992	0.65	0	NA	-0.223194	0.38	0	1.27	0	0.72	0	NA
CT47A11	0	NA	0	NA	0	0.26	0	NA	0	NA	0	NA	0	NA	0	NA	0.1093	0.77	0.0513992	NA	0	NA	0.222392	0.76	0	0.21	0	NA	0	0.56
CT47A2	0	1.47	0	0.27	0	0.79	0	NA	0.230838	0.72	0	NA	0	NA	0	0.19	0.573898	1.93	0.0513992	7.49	0	NA	1.41504	5.32	0	2.97	0	6.51	0	1.13
CT47A6	0	0.74	0	0.09	0	0.52	0	NA	0.230838	0.36	0	0.37	0	NA	0	NA	0.360221	0.77	0.0513992	0.65	0	NA	0	3.04	0	2.97	0	0.72	0	NA
CT47A7	0	0.74	0	0.09	0	NA	0	NA	0	NA	0	0.19	0	NA	0	NA	0	NA	0.0513992	0.98	0	NA	-0.223194	1.14	0	0.42	0	0.48	0	NA
CT47A9	0	0.74	0	NA	0	NA	0	NA	0	NA	0	0.19	0	NA	0	NA	0	0.19	0.0513992	2.28	0	NA	-0.223194	0.76	0	1.48	0	1.93	0	NA
CT47B1	0	3.19	0	0.64	-2.3452	1.57	0	0.6	-2.7066	2.15	0.0529648	0.94	0	NA	0.728504	0.38	0.360221	4.45	0.173141	1.3	-3.29907	0.4	0.736966	9.89	0.612327	8.26	2.24293	2.65	-2.32193	3.39
CT62	0.334001	45.59	0.15736	88.36	0.171868	36.65	0	6.02	1.00868	55.2	0	12.73	0	0.58	0.728504	13.4	0.4987	35.98	0.636362	71.01	1.17768	92.37	0.808157	45.25	1.16696	2.97	1.74186	27.71	1.63956	41.81
CT83	0.141356	22.79	0.894593	16	0	8.9	0	NA	0.656204	12.54	0.178083	1.31	0	NA	0.641041	0.19	1.82938	57.64	0	4.23	0	4.02	0.415037	1.52	0.832967	5.3	2.1721	61.2	0.164884	10.73
CTAG1B	1.87144	43.63	0.27088	22.91	0	9.95	0	3.01	1.39483	23.66	0.0559323	6.93	0	5.78	0.341481	14.72	1.99284	24.76	2.08447	26.06	0.301071	17.47	0	28.14	1.33263	53.39	0.766112	20	1.14982	21.47
CTAG2	2.02826	38.24	1.37956	12.36	0.537763	12.3	0.869681	5.42	1.78006	20.79	0.594028	8.05	0	5.2	0.641041	10.57	-0.249516	22.44	2.66442	17.26	0	12.05	0.241008	18.63	-0.862169	51.48	2.55271	22.41	0.628738	14.69
CTAGE1	-0.57289	89.71	0.930765	94.45	-1.67155	98.95	-0.0586853	98.8	1.87172	100	-2.03019	97.19	0.79419	96.53	-2.3771	86.04	-0.100936	98.65	1.2999	100	1.17687	96.79	1.72569	97.34	-2.34215	81.78	1.15568	100	-3.09574	90.96
CTAGE6	1.38324	95.34	1.43079	95.64	1.63639	97.12	1.67759	23.49	0.766065	93.91	2.29006	98.31	1.1428	71.1	2.06731	2.08	-0.441425	94.58	2.99383	97.72	1.47132	94.78	0.96016	41.83	2.5552	46.82	0.789959	98.55	1.65737	89.83
CTAGE9	1.5128	99.75	1.03122	99.82	0.922734	100	0	78.92	0.923731	100	0.758499	100	1.20923	99.42	0.888969	77.36	1.40773	99.61	0	99.67	1.11052	99.4	1.72569	99.24	0.851619	94.49	0.881589	100	1.0882	100
CTCFL	-2.32193	99.51	2.28446	99.82	-3.92346	99.74	-0.0357041	85.54	-1.32017	100	0	99.44	1.37915	100	1.10047	99.81	-3.32193	100	2.87229	99.35	0.581534	99	1.80816	99.24	-0.924336	99.79	4.24076	72.53	-1.35779	97.74
CXORF49B	NA	54.41	NA	22.73	NA	3.66	NA	1.2	NA	76.34	NA	4.68	NA	1.73	NA	1.51	NA	28.43	NA	76.22	NA	7.43	NA	28.52	NA	18.43	NA	26.02	NA	58.76
CXORF51A	NA	NA	NA	0.64	NA	0.26	NA	NA	NA	1.43	NA	0.19	NA	NA	NA	NA	NA	0.58	NA	0.98	NA	NA	NA	1.52	NA	8.69	NA	2.41	NA	2.26
CXORF66	NA	NA	NA	0.27	NA	NA	NA	NA	NA	NA	NA	0.56	NA	0.58	NA	NA	NA	0.58	NA	NA	NA	0.2	NA	NA	NA	NA	NA	3.37	NA	NA
CYLC1	0	0.74	0.328623	0.36	-4.35895	0.26	-1.7252	2.41	0.133568	0.36	0.758499	1.5	0	NA	1.54793	0.19	-4.33663	0.39	-3.41831	0.65	-2.39372	0.2	0.445587	0.38	-2.32193	NA	0.789959	3.13	-4.35119	0.56
CYLC2	1.84356	0.49	0	NA	-4.30391	NA	-0.325211	NA	-0.796381	1.43	-2.34879	3.75	0	NA	0.226004	NA	0	0.19	1.44756	NA	0.800284	0.6	1.44559	0.76	-2.27927	0.42	-0.177967	6.75	-2.74722	0.56
CYP11B1	2.53912	1.72	3.13908	1	-1.55368	0.26	1.01992	1.2	3.18217	1.43	0.177175	2.62	0.997028	34.1	2.4224	0.57	0.0940234	1.93	3.80776	0.65	1.70468	1	2.16179	1.52	1.83386	4.45	1.55966	7.95	2.30906	NA
CYP11B2	1.29336	NA	0	0.36	0.471429	0.79	-1.92225	0.6	2.71299	NA	0.982971	0.75	0	NA	2.25575	NA	-0.542105	0.39	0	NA	1.65841	NA	1.80816	0.38	-0.636266	0.42	1.55966	4.58	-0.749819	NA
DAZ1	NA	32.6	NA	0.18	NA	19.63	NA	40.96	NA	17.56	NA	52.43	NA	NA	NA	19.62	NA	13.73	NA	0.33	NA	72.09	NA	12.55	NA	41.1	NA	60	NA	0.56
DAZ2	NA	5.64	NA	NA	NA	3.4	NA	7.83	NA	4.66	NA	21.72	NA	NA	NA	2.08	NA	3.29	NA	NA	NA	10.44	NA	2.66	NA	21.61	NA	32.77	NA	NA
DAZ3	NA	2.21	NA	NA	NA	2.09	NA	9.04	NA	4.66	NA	3	NA	NA	NA	2.26	NA	1.74	NA	NA	NA	7.23	NA	4.18	NA	22.88	NA	25.54	NA	NA
DAZ4	NA	0.49	NA	NA	NA	0.26	NA	NA	NA	0.36	NA	NA	NA	NA	NA	NA	NA	NA	NA	NA	NA	2.61	NA	0.38	NA	0.64	NA	6.75	NA	NA
DAZL	1.97786	34.07	0.893389	30.55	1.16844	37.17	1.77267	13.86	0.856679	31.54	-2.23328	5.99	0.209228	13.87	1.03336	8.87	1.03126	38.3	0.752514	13.68	0.719044	25.5	0.638232	47.53	0.650699	40.89	0.789959	84.58	-2.54268	10.73
DBX1	1.5987	1.96	0.156468	0.91	0.636393	20.68	0	10.24	0	3.94	-2.03291	2.06	0	0.58	0.641041	1.7	0.407729	4.06	0	2.93	1.17848	NA	0	6.08	0	0.64	2.53165	9.4	0.484777	2.82
DCAF4L1	-1.06702	95.34	0	97.55	0.171868	93.19	0	99.4	0	92.11	0	95.51	1.01658	100	1.226	99.25	-0.983221	96.52	0	96.74	1.50313	93.78	0	91.25	-2.32193	94.92	0.587142	94.22	-0.732878	95.48
DCAF4L2	-1.13548	17.65	0.560516	6.45	-2.47115	2.62	1.34362	59.04	1.21894	1.79	0	3	0	1.16	1.92644	47.92	-2.9788	12.96	2.82431	6.84	1.83367	5.82	1.80816	12.93	-2.27776	23.31	2.23426	16.63	1.92742	5.65
DCAF8L1	0.392895	10.54	-2.25726	3.18	-2.4347	1.05	0	1.81	-0.937878	3.94	0.174447	2.43	0.77135	1.16	-0.744161	0.75	-3.97082	7.35	-0.466437	10.1	0.803398	0.6	2.28209	10.27	-2.82215	14.83	1.64058	8.67	-3.07365	5.65
DCAF8L2	0.539115	12.25	0	7.09	0	3.14	-2.41863	1.2	-1.00827	5.73	0	1.69	0	NA	0.888969	0.94	0.515061	12.19	-0.466437	29.97	1.67097	NA	2.72569	8.75	1.30883	29.66	1.64058	6.27	-0.0926307	5.65
DCST1	2.72632	32.35	1.27417	45	0.850955	14.66	0.977019	7.83	0.825639	29.75	0	13.3	1.20923	10.98	1.4484	4.34	3.27196	42.17	1.88986	28.01	0.708005	27.31	2.16179	22.05	2.45092	16.53	2.81342	13.25	2.81934	20.34
DDI1	1.8007	0.98	0.969862	1.91	0.714657	NA	1.135	0.6	1.74755	0.36	0	13.86	1.63109	84.97	0.810966	NA	1.50417	1.16	1.35741	34.2	1.6721	0.2	1.8365	4.18	1.92399	1.69	0.692111	36.39	1.07772	1.13
DDX4	-3.38589	16.67	0.184108	9.45	-2.50245	1.57	0.844051	14.46	0.669376	8.24	0	6.55	-1.79077	10.4	-1.11902	44.72	-1.17337	23.6	-0.766842	7.82	-0.983471	11.45	0.223194	18.25	-4.64386	6.36	-1.91882	22.89	-4.20584	16.38
DDX53	1.25154	15.44	0	5.73	0.454617	5.24	-0.415037	3.01	-1.90037	9.68	0	2.62	1.5175	2.89	-0.100473	1.32	-3.03855	17.21	-0.473931	8.47	0	3.41	2.39312	9.51	-2.82215	11.23	1.61143	23.61	-0.838942	5.65
DEFB104A	-1.97143	0.25	-0.674069	NA	-1.16929	0.52	0.512133	NA	-0.621074	4.3	0	NA	0	NA	0	NA	-1.44278	NA	-0.257097	2.28	-2.3452	NA	-0.445587	NA	0	NA	0.736966	0.96	-0.505027	3.39
DEFB105A	-1.97143	NA	-1.45102	NA	-1.80568	NA	0	NA	-1.00827	0.36	0	NA	0	NA	0	NA	-1.44278	NA	-1.78836	0.65	-2.3452	NA	-0.445587	NA	0	NA	0.736966	NA	-1.02915	0.56
DEFB106A	-1.97143	NA	-1.45102	NA	-1.80568	NA	0	NA	-1.00827	NA	0	NA	0	NA	0	NA	-1.44278	NA	-1.78836	0.33	-2.3452	NA	-0.445587	NA	0	NA	0.736966	1.45	-1.02915	NA
DEFB107A	-1.97143	NA	-1.45102	NA	-1.80568	NA	0	NA	-1.00827	NA	0	NA	0	NA	0	NA	-1.44278	NA	-1.78836	0.65	-2.3452	NA	-0.445587	NA	0	NA	0.736966	3.13	-0.749567	NA
DEFB110	0	NA	0	NA	0	NA	0	NA	0	NA	0	NA	0	NA	0	NA	0	NA	1.11029	NA	0	NA	0	NA	0.450084	NA	0.181149	0.24	0	NA
DEFB112	0	NA	0	NA	-3.32193	NA	-2.39505	NA	0	NA	0	NA	0	NA	0	NA	-2.32193	NA	1.11029	0.33	0	NA	0	NA	-1.91073	NA	0.0291463	NA	0	NA
DEFB114	0	NA	0	NA	0	NA	0.321928	NA	0	NA	0	NA	0	NA	0	NA	0	NA	-0.347923	NA	0	NA	0	NA	0.450084	NA	0.318653	0.24	0	NA
DEFB118	1.44948	NA	0.573735	0.36	0	NA	-2.05177	NA	1.78208	0.72	0	1.31	0	NA	0.100473	0.38	0	NA	-2.50524	1.3	0.0374487	NA	0.808157	0.38	-1.45597	0.21	3.66658	8.43	0.772684	1.13
DEFB119	2.50393	2.21	1.35315	0.18	2.61432	0.52	0.325211	1.81	1.97901	0.36	0.0480054	1.69	0	NA	0	28.68	1.05784	0.39	2.27359	1.95	0.0356839	NA	0.96016	1.52	0.442028	0.21	3.31043	4.58	1.25162	NA
DEFB121	1.29336	NA	0	NA	2.1343	NA	0	NA	0.785875	NA	0	0.19	0	NA	0	NA	0.335867	NA	1.82399	NA	0	NA	0.638232	NA	0	NA	0.666576	NA	0.73964	NA
DEFB123	-1.13093	NA	0.476698	0.18	2.29735	NA	1.50964	NA	1.5012	0.36	-2.4269	0.19	0	NA	0	NA	0.558195	0.19	2.69051	14.98	0	0.2	1.09766	NA	0.669509	2.54	3.51386	2.41	2.04828	1.69
DEFB125	0	0.49	0.431716	0.36	0.443299	NA	-1.83036	NA	0.931041	0.72	0.395929	1.69	0.209228	NA	1.4484	0.19	0	NA	2.53292	1.95	0.175273	0.4	1.33867	0.76	-1.32228	0.42	0	2.89	0.956476	0.56
DEFB126	1.95849	52.45	1.32773	6.64	1.95334	7.07	-0.293497	0.6	0.589031	24.37	0	0.37	0	NA	0.547932	NA	1.40188	13.15	2.87549	52.12	1.17687	26.31	0.638232	1.52	1.48791	13.56	3.74492	12.77	0.956476	31.64
DEFB127	0	NA	0	NA	-0.863746	NA	0	NA	0	NA	0	0.19	0	NA	0	NA	0	NA	0.482666	0.33	0	NA	0	NA	0	NA	2.69211	4.58	0	0.56
DEFB128	-2.32193	NA	0	NA	0	NA	0	NA	0	NA	0	NA	0	NA	0	NA	0	NA	2.0514	NA	0	NA	0	NA	0	NA	1.88159	0.72	0	NA
DEFB129	0	0.25	-0.216093	0.09	-2.6726	NA	0.0357041	NA	-2.3493	NA	0	1.12	0.209228	NA	0	NA	0	NA	-0.633287	0.65	1.17687	6.02	0.638232	0.38	0	NA	1.88159	2.41	0.577377	2.26
DEFB130	NA	NA	-1.49911	NA	-1.66482	NA	0	NA	NA	NA	NA	NA	NA	NA	0	NA	NA	NA	NA	NA	NA	NA	NA	NA	0	NA	NA	0.72	NA	NA
DEFB134	-1.92563	NA	-1.49911	NA	-1.66482	NA	0	NA	-0.937878	NA	0	NA	0	NA	0.341481	NA	-1.49341	NA	-1.85875	NA	-2.58398	NA	0	0.38	0	NA	3.28967	NA	-1.02915	NA
DEFB135	-1.92563	NA	-1.49911	NA	-1.66482	NA	0	NA	-0.937878	NA	0	NA	0	NA	0	NA	-1.49341	0.19	-1.85875	0.98	-2.58398	NA	0	NA	0	NA	1.50308	0.48	-1.02915	NA
DKKL1	2.41674	48.04	-0.652386	79.64	0.558892	29.32	1.05817	81.93	0.678091	62.37	0	32.96	1.01658	2.89	-0.547932	53.21	-1.08854	82.21	0.111346	97.72	0.887012	69.68	1.09766	76.81	-2.32193	89.19	2.55966	49.4	1.81781	98.31
DMRT1	1.13606	20.59	-0.478672	22.64	0.975481	19.9	0.426756	50.6	1.65937	45.52	0.290694	9.18	1.19213	12.14	-0.641041	11.51	-2.71224	25.92	2.38179	72.96	-0.123325	3.61	-0.289507	32.7	2.08343	6.57	2.45943	24.58	1.57738	80.23
DMRTB1	1.42146	5.39	0.92959	2.27	0.372364	0.52	-3.03625	7.23	0	2.15	0.911048	0.19	0	NA	0	13.02	-1.67488	4.06	2.40827	19.87	0	NA	2.22319	4.56	0	5.72	1.53165	13.73	1.06171	24.86
DMRTC2	1.61529	6.37	1.98218	30.27	1.41697	0.26	0	NA	0	7.53	0	2.62	0.209228	2.89	0.347923	0.38	0	26.89	1.22489	6.84	1.30401	22.49	1.72569	2.66	-1.83402	1.06	2.31043	14.94	-0.863672	18.08
DNAH17	1.53912	100	0.0411087	99.91	-2.14182	100	0.932801	100	1.38187	100	0	99.81	0.79419	100	1.59524	100	-0.260006	100	2.24382	100	1.35938	100	2.03055	100	-3.27776	100	-0.64579	100	-1.46211	100
DNAJB3	0.607683	65.2	0.661198	3.27	1.17187	15.45	-0.0493207	NA	1.49411	35.48	1.58994	56.18	0.531156	1.73	-0.222392	0.19	0.279047	20.7	0.341246	0.33	0	25.1	-0.192645	1.52	0	7.42	0.473931	21.69	1.11422	4.52
DNAJB8	1.76399	0.74	1.21684	0.45	0.93086	0.79	-1.2935	1.81	2.26577	0.72	0.837651	1.12	0.531156	17.34	0.888969	0.94	1.70838	NA	0.703933	1.63	2.32764	0.2	1.72569	1.52	0.631641	NA	2.84221	3.86	-0.370822	0.56
DND1	1.05889	100	1.38061	100	0.378319	100	-3.33438	100	-0.64109	100	3.67185	99.81	-2.12623	100	0.547932	100	1.79613	100	0	100	1.62476	100	2.16179	99.62	0.699267	100	-0.683973	100	0	100
DPEP3	-0.889005	32.6	0.865125	28.45	0.471429	19.9	1.18771	61.45	0	35.13	-2.14839	52.81	0	85.55	0.341481	69.81	-2.2533	45.26	1.68944	60.59	-0.369321	37.15	0.223194	55.51	-1.60407	50.42	0.692111	47.71	0.52412	32.77
DPPA2	0.521628	14.46	0.92946	2.82	0	2.62	-0.268914	1.81	2.10961	22.58	0	5.62	0.209228	14.45	0.810966	0.38	1.22678	5.42	2.89362	29.97	0.717944	0.8	0.808157	1.52	-3.08229	6.14	2.1721	15.18	1.33368	34.46
DPPA3	0.503926	3.19	0.92763	1	0	1.31	0	0.6	0	0.72	1.17354	0.94	0	19.65	-0.00846158	0.38	0	11.03	2.27379	7.17	0	1.81	1.33867	3.8	-0.413691	0.42	0	19.28	0	4.52
DPPA5	0	2.21	0.09497	0.55	0	1.31	-0.257793	NA	1.00176	0.36	0.173536	1.5	0.79419	1.16	1.59524	0.19	0.0198398	5.42	1.11786	4.23	-1.94927	6.02	1.22319	1.9	-2.4292	0.21	0.881589	8.67	0.577377	6.78
DRD3	1.34399	0.49	1.43061	0.45	-3.36151	1.05	0.956914	10.24	1.84875	1.08	1.79832	0.56	1.79419	3.47	0	12.64	1.34787	0.19	1.59355	2.61	1.11052	NA	0.223194	1.14	0.592752	1.06	-1.6938	4.1	-1.23735	1.13
DSCR4	2.13562	28.68	0.894326	3.45	-2.03178	4.45	-0.450742	NA	0	4.3	0	3.37	0.916045	0.58	0	NA	0.949054	8.7	2.01867	28.99	0	1.81	1.33867	5.7	1.47727	39.19	-0.454516	22.17	2.05103	31.64
DUSP21	1.29336	0.49	0.701489	0.36	0.164995	1.31	-1.48176	NA	-0.937878	1.79	0.676037	1.12	0.77135	9.25	0.962969	NA	0.679643	0.19	-0.464184	NA	1.17527	0.6	2.09766	0.76	1.29678	1.06	0.405992	10.36	0.927425	NA
DYDC1	0.20847	2.94	0.99751	34.45	-2.32193	1.83	0	15.06	0.67374	11.47	0.836501	9.55	0.531156	8.09	0.888969	4.91	0.413559	49.32	0.925868	75.57	-0.401781	6.43	0	11.03	1.21424	3.6	2.76611	20.48	-1.16559	67.8
EDDM3B	0.373529	2.21	0.702101	36.91	0	NA	0.268914	NA	1.25142	NA	0.0480054	0.37	1.65625	15.61	0.962969	0.19	1.85975	6.38	0.889586	9.77	0	1.61	0.638232	NA	-2.32193	NA	1.74186	5.54	-1.13313	15.82
EFCAB3	-2.259	38.24	2.70953	34.64	-1.92288	23.04	0.62298	26.51	1.72695	9.68	0.91214	81.84	1.53116	45.09	1.10047	19.81	-1.80217	20.12	1.82264	6.84	1.47002	12.45	1.72569	23.19	-0.565125	11.02	2.46655	10.36	-2.56112	46.89
EFCAB5	-1.3367	67.4	1.74076	75.73	-3.86862	91.1	0	87.35	-1.38725	57.35	1.0485	92.88	1.37915	99.42	-1.34375	99.25	1.4511	88.78	0	60.91	1.30254	56.63	1.63823	83.65	0.37485	91.31	2.64058	86.75	-0.883753	79.1
ELSPBP1	0	1.96	0	1	0.863746	2.36	1.60783	29.52	1.14304	2.87	0	11.8	0	NA	0.280108	28.3	1.56587	2.13	0.232213	4.23	0	2.81	0	8.75	-1.18169	19.28	1.64058	6.51	-1.64816	5.08
ENDOV	2.44485	100	2.14032	100	0.705212	100	0	100	-1.11462	100	1.677	100	0.209228	100	1.7285	100	2.52731	100	1.78836	100	1.5746	100	2.72569	100	2.79539	100	1.92531	100	2.0429	100
ENTHD1	0.850576	46.57	-1.71366	80	-1.48297	55.76	1.49577	58.43	-0.996856	67.03	0.980891	38.2	0.209228	22.54	0	18.49	-0.995727	78.72	-1.18782	46.25	0.888969	32.73	0	49.81	2.0243	94.92	1.53165	61.93	-1.34736	43.5
EPPIN	1.72632	19.61	1.80056	29.27	0.175131	16.75	0.197533	8.43	0.848981	7.53	0.910502	13.11	0.79419	4.05	0	2.08	0	50.87	2.17756	89.9	0.0356839	10.44	1.33867	30.42	1.39759	3.39	1.76611	21.93	-0.883573	78.53
EQTN	0.777608	20.34	0	5.82	-1.35655	21.73	-1.4982	27.11	0.955894	15.41	0.495464	35.02	0.79419	33.53	1.10047	43.96	0.334201	14.51	-0.377928	22.8	1.52577	3.21	1.72569	12.55	0.798678	13.14	1.69116	33.25	1.55099	32.2
ERICH6	2.34399	43.63	-0.394954	40	-3.1281	6.81	0.95883	53.61	3.48646	30.82	1.23374	65.54	0.79419	80.35	0.341481	36.98	1.89991	35.01	0.466316	91.21	1.46609	80.52	1.22319	47.91	-2.55663	31.36	-0.885278	53.98	2.08552	63.28
ERICH6B	-0.300395	0.98	0	0.27	0.915316	NA	0	4.22	0.139891	0.36	0.496193	0.37	1.01658	1.73	0.888969	11.89	0	NA	0	1.95	-3.11073	0.4	0.96016	0.76	1.28463	1.06	3.29385	5.3	-3.34846	0.56
ESX1	0.822287	22.55	0.617967	6.18	0.471429	1.57	0	6.02	-1.43292	7.17	1.49728	0.75	0.209228	0.58	1.54793	41.89	0	5.61	0.919632	12.7	0.418129	NA	1.09766	15.97	0	2.54	1.58714	11.57	0.23285	7.91
EVX2	-2.35686	1.47	0	0.18	-2.04314	5.5	0	18.67	1.77803	1.08	0	2.43	0	0.58	0.226004	8.87	1.22014	1.35	-0.607564	1.3	-0.469485	41.37	0	3.04	0.592752	2.33	-0.34956	8.19	0.956476	1.69
EXD1	1.47696	26.23	1.59569	34.18	-2.79476	8.64	-0.70335	21.69	0.271717	28.32	0	4.49	-1.1127	21.97	0.341481	32.64	-0.563448	51.26	0.297099	44.63	0.624761	11.65	2.03055	15.21	-2.22134	21.82	1.53165	27.71	-1.31752	44.07
FABP12	2.04672	3.43	2.60229	0.64	1.35491	NA	0	0.6	2.57043	21.51	0.291533	0.37	0	NA	1.2849	0.75	0.183104	1.35	2.16688	0.65	1.87226	0.8	2.03055	1.52	1.40175	NA	2.163	2.41	-1.02817	NA
FAM154A	0.404696	15.93	1.27273	53.27	-2.32789	4.97	-2.01667	13.25	1.17689	8.96	1.11214	44.19	0.209228	11.56	0.180572	12.26	-2.71848	22.82	1.93017	51.79	1.03921	49.6	0.584963	22.43	-2.54094	12.5	1.64058	16.63	-1.251	32.77
FAM166A	0.0948133	28.92	0.782321	29.91	0.253087	13.61	0	59.04	2.22508	9.32	0.174447	30.71	0.209228	62.43	1.03336	53.02	1.34787	37.91	1.0514	69.06	1.62182	52.81	1.88616	34.22	-0.823459	20.97	1.92531	65.3	1.706	55.37
FAM170A	0.293359	15.2	0	12	1.05639	4.97	0	7.23	0.774217	4.66	2.8264	11.24	1.1428	17.92	1.2849	5.28	1.02746	9.48	0	8.79	0.853499	31.33	1.22319	6.84	0.923989	3.6	1.3505	14.46	0	28.25
FAM170B	0.687638	5.88	0.617481	3.64	0	1.83	0	5.42	0.67374	3.58	1.17354	17.79	1.37915	6.36	1.226	6.98	0.279047	8.32	0	1.95	1.47263	2.01	0.808157	23.57	0	3.18	1.58714	9.64	0	8.47
FAM187B	1.5128	10.78	1.76165	6.55	-1.90449	0.79	1.79754	7.23	1.30833	3.23	1.58892	7.68	1.20923	2.31	1.64104	14.72	-0.133737	11.99	2.63202	6.19	0.886033	10.04	1.96016	15.97	1.33263	11.02	2.76611	17.11	1.97354	15.82
FAM205A	0.3539	9.56	0.525514	27.73	0.793357	7.33	0	18.07	2.11122	55.56	0	37.83	0	54.91	0.641041	19.62	1.50963	20.89	0	32.57	1.71684	28.11	2.09766	30.04	0.908237	15.68	2.74186	34.22	1.36431	8.47
FAM209A	1.52163	54.41	2.63739	43.36	2.49181	34.29	1.60783	21.69	0.484204	19	1.49583	40.26	0.531156	99.42	1.54793	20.19	2.19836	44.29	3.11082	20.52	0.963262	29.12	1.80816	50.19	1.05323	36.44	1.7172	31.57	2.19193	46.89
FAM217A	-2.10296	1.72	1.0973	0.64	-3.19847	1.05	0.424271	2.41	0.484204	0.72	-2.74685	13.3	1.01658	31.79	1.2849	4.34	0.684473	0.97	2.89963	4.56	1.47393	0.4	1.44559	0.76	-0.09425	0.85	1.64058	21.69	-0.576597	19.21
FAM221B	1.486	40.69	1.18713	78.73	1.32325	68.06	1.26107	36.14	1.80589	13.98	0	35.77	0	71.68	1.2849	80.57	1.6048	70.02	1.52393	49.19	1.84631	97.59	1.33867	13.69	0	8.9	0.202629	55.9	1.0882	57.63
FAM24A	-0.293359	0.25	0.215236	0.09	0	NA	-0.867523	NA	-2.32193	NA	0	NA	1.37915	0.58	-0.341481	NA	0	NA	-0.241008	NA	0	NA	0	NA	0	NA	3.27707	0.96	0	NA
FAM26D	0	5.15	0.428023	4	-1.57474	0.26	0	7.83	0	4.66	0.495464	32.96	1.79419	2.31	0.226004	2.45	0.509628	3.48	0	29.32	-1.31958	10.24	1.33867	11.41	-0.298081	1.48	2.84221	7.71	0.779343	10.17
FAM46D	1.05889	25.74	0.479913	28.73	-1.79188	5.24	0.347923	NA	1.00868	6.45	0.676037	7.12	0	5.78	1.59524	3.58	-1.5927	13.73	1.38234	47.88	1.11136	49.6	1.66297	5.32	-1.06976	35.38	0.587142	33.25	-1.46866	44.63
FAM47A	1.50393	2.94	0.618129	6.91	-3.09761	1.83	-0.111373	NA	-1.94539	5.73	0.0489986	0.94	0	0.58	1.71049	0.19	-4.32956	5.61	-0.633287	5.86	-1.85805	NA	2.88616	0.76	-1.74849	1.27	2.02975	13.25	-3.50378	1.69
FAM47B	0.20847	0.98	-2.6579	0.82	0.164995	0.26	-0.1591	NA	-2.24418	1.43	0.496193	1.5	0	NA	0.100473	0.19	-4.67709	0.58	-1.42709	NA	1.5746	0.2	2.76751	1.14	1.0764	0.42	1.47393	6.27	1.95074	0.56
FAM47C	1.57347	24.51	-2.39288	9.91	-2.49697	1.83	0.673134	3.01	0.485841	1.43	0.289854	3.37	1.19213	4.05	1.1646	2.08	-3.58064	11.41	1.16178	11.73	-1.99598	10.84	2.54512	13.69	0.239637	1.69	-0.464807	14.22	-2.18249	20.9
FAM71A	-1.767	23.04	0.456835	5.73	-0.98439	4.45	1.01641	17.47	1.53277	8.6	0.0489986	20.97	-2.32193	40.46	1.2849	11.13	-0.968887	15.28	2.15053	21.82	0.888969	20.48	1.22319	20.53	-1.14993	2.75	0	13.01	2.00169	15.25
FAM71B	0	0.49	0.273352	0.18	-2.46325	NA	0.325211	NA	0	1.08	3.10606	1.31	1.1428	1.73	-1.3169	NA	0.698867	0.39	-1.94114	NA	1.10801	1	1.63823	0.38	1.0764	0.21	2.53165	11.81	-1.58877	0.56
FAM71C	1.71866	1.47	1.21706	9.36	0	NA	-0.10579	0.6	0.934682	1.43	1.34346	9.93	0.531156	2.89	0	1.32	1.17255	2.32	0.59687	8.14	1.57338	1.81	1.09766	3.04	1.36334	NA	0.692111	14.46	1.01288	5.08
FAM71D	1.40248	100	0.965543	99.91	0.994991	99.74	0.0444635	94.58	1.57743	100	1.54312	99.25	0.531156	100	0.810966	100	-1.45348	100	-0.902036	80.46	0.717944	100	0.808157	99.62	0.699667	100	0.650058	92.53	1.16488	99.44
FAM71E1	2.07697	99.02	0.928937	99.91	0.719356	100	0	99.4	0.489165	99.64	0.173536	99.63	1.01658	83.24	0	99.81	0	99.81	0	99.35	0.0392113	100	1.22319	97.72	1.59275	97.46	2.86485	98.55	0.0617116	100
FAM71E2	1.81513	23.53	0.927369	29.36	0.0489435	34.55	0	9.04	1.3223	44.8	0	4.87	0.531156	5.2	-1.39593	5.66	1.15526	29.01	0.79244	50.49	1.57581	13.65	0.638232	8.75	0	1.48	3.20795	35.9	0.628738	31.07
FAM71F1	-3.3395	21.57	1.54983	46.64	0.709942	4.71	1.53324	86.75	0.923731	41.94	0.678606	22.47	0.405835	15.61	2.79079	84.91	-0.968475	18.38	2.68614	44.63	0	50.4	2.09766	47.91	-0.364115	14.62	2.20795	18.55	1.55855	63.84
FAM9A	0	1.72	-1.85175	4.36	1.63141	10.99	0.925999	3.61	-0.379673	1.43	1.11261	10.67	0	NA	-0.100473	6.79	0.520474	2.51	0	0.98	0.884073	0.6	1.22319	6.08	0	2.33	2.63333	6.02	-3.15001	1.69
FAM9B	0.878321	4.9	1.00086	0.36	-3.29191	1.31	-0.757926	NA	-0.863878	1.43	1.17445	14.04	0.174831	NA	0.807355	0.57	0.187339	18.18	0.725137	2.61	1.03657	12.05	1.63823	7.22	-1.49601	4.45	1.27684	5.78	-1.6475	4.52
FAM9C	1.18644	13.97	0.429501	12.27	0.151149	8.9	-0.146104	10.84	-0.61595	6.09	1.39632	72.85	1.19213	27.17	1.4484	7.74	0	15.09	0.889423	31.6	0.963262	7.83	1.80816	62.36	0.539947	18.64	1.0199	21.93	-2.4742	9.04
FANCA	-1.48876	100	-0.432487	100	0.719356	100	0.604709	100	-1.2426	100	1.6333	100	0.531156	100	1.59524	100	-0.938988	100	-0.751164	100	-0.482476	100	2.44559	100	-1.78636	100	-2.50913	100	-2.88857	100
FANCD2OS	3.00643	14.71	0.78015	33.09	-2.39513	NA	0	6.63	0.584403	4.66	-2.23328	0.37	1.20923	67.05	1.54793	NA	1.09821	8.51	0.636362	19.87	0.733144	18.88	2.44559	3.42	-0.592961	0.21	-3.538	33.01	-1.14717	17.51
FATE1	1.50393	59.8	-1.75365	50.36	0.705212	62.57	1.20794	35.54	0.879075	64.52	1.39827	99.44	0	NA	0.641041	20.57	-1.32326	82.59	2.52616	49.84	1.35938	33.73	1.28011	92.78	-1.55085	75.85	2.08804	62.65	1.65737	55.37
FBXO39	-3.45686	74.26	0	85.45	-2.51896	58.64	0	96.39	1.32507	97.13	0.495464	88.01	1.01658	84.97	1.34148	44.15	0.713119	78.92	0	92.51	-1.04643	47.99	1.63823	93.92	-2.94084	44.28	0.587142	88.43	-0.752011	72.88
FBXO47	2.43554	6.86	2.45307	5.82	1.29834	3.66	0	3.01	1.06585	3.94	1.49583	4.31	0.209228	4.62	1.1646	2.26	1.73906	14.7	0	22.48	1.71849	0.4	0.223194	9.51	0.816183	13.35	3.04905	16.39	2.327	6.78
FEZF1	0.807932	48.53	0.0972972	9.55	1.55627	69.9	0.621488	65.06	1.48172	44.44	0	3.93	0	0.58	1.77032	28.11	0	80.46	1.23605	5.86	0.883092	23.49	1.88616	49.05	1.42408	23.09	2.58714	81.45	0.385823	22.03
FGF4	2.63575	2.7	3.10829	1.27	-1.15941	3.4	-1.11371	NA	3.65159	2.15	0	NA	0	NA	0	NA	0.965316	0.77	2.15478	8.79	0.405886	0.8	0.638232	1.52	1.32954	0.21	2.62741	10.12	1.47272	8.47
FKBP6	1.39289	46.08	1.35393	19.09	-3.22503	11.78	0.664254	34.94	1.31393	64.16	1.29027	15.36	1.5175	97.69	0.728504	27.36	-2.40138	53.77	1.93966	63.52	0.800284	31.73	1.96016	28.9	2.20376	46.4	0.318653	33.49	0.484777	53.67
FMR1NB	-1.86934	8.09	-1.87389	5.09	0	0.79	-1.99227	1.81	0.537282	3.23	-2.26896	3.93	1.53116	2.89	-0.808684	2.08	-1.68951	6.96	2.4871	4.23	0	4.02	0.459432	17.49	0.0150482	6.57	2.74186	4.34	1.56992	12.99
FNDC7	-2.35686	9.56	0	9.45	-2.56847	4.19	1.0357	86.14	0.931041	1.79	0.495464	6.18	1.53116	44.51	1.03336	82.08	-1.38306	5.8	-0.788496	13.36	1.17848	3.41	1.09766	27.38	-0.913098	5.51	1.58714	16.87	1.88581	9.6
FNDC8	2.47241	99.02	1.7418	98.82	1.59561	99.21	-0.713777	100	1.81406	99.28	1.23287	97.38	1.01658	99.42	0.888969	99.43	1.4048	98.26	-1.77534	100	1.11052	99.8	1.54512	98.48	-1.50574	98.52	1.19907	98.07	1.47682	96.61
FOXE3	1.95198	51.23	1.0644	27.91	0.788893	73.04	0	54.82	0.852835	54.12	0.758499	17.6	1.20923	27.17	0.226004	44.34	1.45676	40.62	2.24827	72.96	0.888969	22.29	2.28209	71.1	1.32078	41.53	2.13535	74.22	1.12444	54.24
FOXR1	0.118272	5.39	0	0.73	-1.78989	NA	-0.450742	6.02	0.265947	1.08	0.676679	0.75	1.33311	26.59	1.85049	34.53	-2.48369	1.93	0.672524	8.79	1.52451	1.61	1.9542	4.94	0.29467	0.21	3.15384	4.34	1.62154	2.82
FOXR2	0	2.21	0	0.91	0	1.31	0	1.2	-0.31639	0.72	1.39632	1.31	0.997028	3.47	-1.35896	1.51	0.272646	4.64	0.273792	3.91	0.624761	0.2	0.96016	1.9	-1.00115	14.62	0.692111	5.06	-1.86367	5.65
FSCB	-2.88801	9.8	-1.60551	6.09	-4.31998	NA	0.5025	NA	1.48172	0.72	0.395929	1.12	1.20923	4.05	1.49902	0.38	-1.90838	4.45	-0.0391477	4.56	1.17768	1.2	1.22319	3.42	1.30883	1.06	-0.186582	12.05	-2.81052	5.65
FSCN3	1.5304	43.87	1.50368	45.45	-1.65266	53.14	2.05988	92.77	-1.13949	83.15	1.87482	65.36	0.628227	97.69	2.36896	70.94	1.50417	45.26	-0.466039	100	1.52577	58.23	1.54512	74.52	-0.614329	50	3.31455	98.55	-2.68603	55.37
FTHL17	1.18644	15.69	0.415037	4.18	0.372364	0.79	-0.251105	NA	-0.448713	10.75	0.0489986	0.37	0.174831	0.58	0.100473	0.19	0	6.96	-0.0276238	4.56	0	0.4	2.44559	1.9	-2.36082	2.33	1.3505	5.06	-1.27466	3.39
FTMT	0	6.86	1.18801	8.82	0	NA	0.152003	NA	0	NA	2.90187	0.19	-0.388355	NA	0	NA	0	0.19	0.525956	1.95	-0.286304	0.2	0.223194	0.38	-2.25348	2.75	0.557995	2.41	0	4.52
FUT5	0.313823	15.44	1.12673	29.91	-0.109145	31.15	0	58.43	1.06917	37.28	0	24.53	0.79419	35.84	1.54793	84.34	0.413559	31.14	0.175593	82.41	1.17848	20.28	2.49621	49.43	-3.18904	12.08	0.587142	22.17	0.650311	68.93
GAB4	-2.81775	5.64	0.326839	4.45	0	0.52	0	3.61	0.224902	1.08	0.495464	1.12	0.79419	21.97	0	3.77	0.698867	7.74	0	38.11	0.624761	2.01	0.808157	9.13	0.839115	13.56	2.1721	12.53	-0.767838	20.9
GABRR3	0.878321	8.82	0.325648	0.91	-2.3452	0.52	0	3.01	2.11122	NA	0.0499912	NA	0	NA	0.547932	3.4	0	1.35	0.273792	0.33	0.173669	0.2	1.44559	1.9	0.37485	NA	1.64058	1.45	0	NA
GAGE1	0.556393	13.24	0	4.18	0.0489435	3.4	-0.82199	0.6	-0.389273	13.26	0	1.12	0	NA	0	NA	0.372245	7.54	1.82459	9.45	0	0.8	1.96016	9.51	0.239637	27.97	1.58714	8.19	1.24227	10.73
GAGE12D	0.807932	18.38	0	7.55	0	3.4	0	7.23	-0.0386363	15.05	0	1.5	0	NA	0	NA	0.932908	13.35	1.8946	28.34	0	1	1.96016	15.97	1.15366	36.44	0	18.8	0.554676	14.12
GAGE12F	0.556393	0.74	0	0.18	0	NA	0	NA	-0.522841	NA	0	0.19	0	NA	0	NA	0	0.97	1.85875	NA	0	NA	1.09766	NA	0.717853	2.75	0	0.24	0.0291463	1.13
GAGE12J	1.44948	20.34	-2.37444	4.91	0	3.93	0	0.6	-0.522841	12.54	0	1.31	0	0.58	1.59524	0.19	1.21348	10.64	1.85875	7.49	0	1.61	2.16179	11.79	0	31.14	0	9.16	1.49269	12.43
GAGE13	0.251539	9.31	0	2.27	0	0.26	0	0.6	-0.389273	5.38	0	0.19	0	NA	0	NA	0	5.22	1.85875	7.82	0	0.4	1.54512	5.7	0.612327	15.68	0	5.78	1.09861	7.34
GAGE2A	0.556393	13.24	0	4.64	0	1.83	0	0.6	-0.0386363	14.34	0	1.31	0	NA	0	0.38	0.482151	9.67	1.85875	9.77	0	0.4	1.63823	12.17	0.717853	27.75	0	8.92	0.315709	10.17
GAGE2E	0.687638	6.37	0	1.45	0	1.05	0	NA	-0.522841	3.94	0	0.56	0	NA	0	NA	0.123597	4.84	1.85875	2.28	0	NA	1.88616	4.56	0	14.19	0	2.65	0.554676	4.52
GALNTL5	0	1.96	-2.42535	0.45	-2.55336	0.52	0.953242	36.14	0.376525	0.36	1.17627	NA	-2.71604	1.16	2.10047	55.47	1.04663	1.74	2.89328	0.98	0.0374487	0.4	1.80735	4.18	-3.19504	0.85	1.58714	5.06	-3.01835	1.13
GAPDHS	1.2726	75	1.21502	56.82	-1.37998	77.75	-1.61171	72.89	1.66938	43.73	0	43.82	1.20923	90.17	0.547932	81.51	0.599941	64.99	0.0995357	92.18	1.52451	62.85	2.59243	60.84	1.45976	96.4	-1.20826	71.81	2.56232	63.84
GAST	0.486004	21.57	1.12593	3.09	-1.12882	20.94	1.18771	21.69	0.678091	89.25	0.289854	NA	0	0.58	1.03336	20.75	0	7.93	0.437183	27.36	-1.65032	0.2	0	3.42	1.9003	2.75	2.42146	44.82	-1.49783	20.34
GGN	2.71482	99.02	1.94678	97.18	0.779923	94.5	1.56862	100	1.9219	99.64	1.49583	98.13	1.20923	97.69	1.92644	100	1.96517	98.65	3.12598	100	1.41677	99.2	1.72569	96.58	-1.51126	94.92	2.37492	100	2.50257	99.44
GIP	0	7.6	2.19963	2.27	0.0263669	1.31	-0.0820561	1.81	0.00175619	7.53	0	1.12	0	NA	0.448396	NA	1.60225	14.7	1.30297	10.75	0.61888	0.2	1.80816	21.29	0	1.06	0.967746	21.93	0.927425	7.34
GJA10	0	1.47	0.158698	1	0.471429	0.52	0.289507	NA	0	5.73	0	1.69	0	2.31	1.59524	0.38	0	5.8	-0.633287	1.63	-2.32469	2.21	1.33867	1.52	-0.128156	4.45	2.81922	15.42	0.915702	1.69
GJA8	2.334	0.74	0.490984	1	0.348295	0.52	0	5.42	1.61168	1.79	0.0489986	7.68	0	NA	0	1.32	0.269959	0.97	2.29933	65.15	1.30107	0.2	1.72569	5.32	-1.69154	1.48	1.62741	8.67	1.90067	7.34
GK2	0	0.74	-2.38855	0.18	-2.95741	NA	0.51884	3.01	0	NA	0.759106	0.56	0.531156	0.58	1.2849	29.25	0.509628	NA	-0.50786	0.65	1.24107	0.2	1.72569	1.14	-4.40842	NA	0	3.37	-2.41061	NA
GLIPR1L1	1.5304	11.27	1.42996	14.09	0.93086	8.12	0.662965	27.71	1.14304	2.51	1.58857	23.41	1.20923	64.74	1.34148	42.45	1.35698	16.44	0.49674	4.23	1.36008	11.45	2.63823	16.35	1.38627	9.32	0.473931	25.78	1.01288	6.21
GLT6D1	0	NA	0	0.27	-0.321928	NA	0.415037	1.2	1.3027	0.72	0	1.69	0	0.58	1.68544	3.21	0	0.19	0.16491	0.98	0.61888	0.2	1.44559	0.76	-2.24553	1.48	-0.0438444	13.25	0	0.56
GOLGA6A	1.54778	3.43	0.700724	11.09	0	1.57	0	25.9	-1.63517	3.23	0	21.91	0.79419	40.46	1.1646	50	0.870382	9.09	0.466437	20.2	0.178475	2.81	1.72569	18.25	0	8.47	0.881589	16.87	1.14982	6.21
GOLGA6B	1.80793	22.3	0.658994	51.36	0	14.92	0	54.22	-1.24615	25.81	0	61.05	0	87.28	1.1646	90.38	0.4987	45.65	0.788365	34.53	1.57581	35.34	1.80816	57.03	0	36.44	1.96775	29.16	-0.988668	34.46
GOLGA6C	1.16408	0.25	0.856942	1.18	0	0.26	0	4.82	2.14619	1.08	0	3.18	0	2.89	1.1646	10.57	0.698867	2.13	0.466437	5.21	0.304006	NA	1.80816	7.6	0.289127	1.69	1.74186	2.17	1.69918	NA
GOLGA6D	0.623508	0.49	0.658679	0.18	0	0.26	0	2.41	0.856679	NA	0.173536	1.31	1.37915	2.89	1.10047	0.57	0.698867	0.77	0.466437	2.28	0	NA	0.96016	1.52	0	0.85	0.967746	0.72	1.69918	1.69
GOLGA6L1	0.230165	13.48	0.0959013	2.91	-1.72475	21.73	0	3.01	0.575101	67.38	0	7.3	1.19213	6.36	0	18.87	-0.72289	18.18	0	2.61	0.520101	2.01	0.808157	1.9	2.18427	1.48	0	35.18	-1.55712	19.77
GOLGA6L6	0.230165	20.1	0	3.82	1.04894	38.22	0	7.23	0.841243	78.49	0	11.24	1.36397	12.72	0.448396	30	-0.72289	28.43	0	6.51	0.801323	3.41	0.223194	7.98	0.994768	4.03	1.47393	48.67	-1.23519	28.81
GOT1L1	2.4021	1.23	2.54627	0.27	0.823044	0.26	-0.137504	NA	1.66034	NA	0	NA	0.997028	0.58	0	NA	1.61356	0.19	0.918084	0.65	-0.948718	NA	2.09766	NA	0.37485	NA	2.90907	3.37	0.554676	NA
GPHB5	0	NA	0.32783	0.18	0.0563912	NA	1.32521	0.6	1.36578	2.15	0	NA	0	NA	0	NA	0	NA	1.23732	NA	0	NA	0	NA	0	0.21	0.881589	1.45	0.164884	1.69
GPR139	0.793433	1.23	2.14077	30.27	-2.57367	NA	-0.421697	42.17	0	NA	1.17354	0.94	1.37915	1.73	0.641041	15.47	0	0.39	0.540695	0.98	0	0.2	0	4.18	-2.32193	0.21	0	3.61	0.628738	NA
GPR31	1.26112	9.8	0.86241	44.73	-1.62775	12.3	0.534897	37.35	1.53996	25.45	0.495464	38.2	0	5.2	0.810966	8.68	0.87646	27.08	-0.374369	65.15	1.17848	11.85	1.88616	18.25	0.111481	30.3	2.34304	35.9	1.11422	15.82
GPR32	2.25154	1.72	1.1568	0.64	0.793357	NA	0.305149	3.61	0	6.45	0	3.93	1.37915	51.45	0.152003	2.83	1.51506	0.97	-0.629155	1.63	0	1.61	1.33867	2.66	-1.62226	0.85	0.881589	14.7	-1.74808	2.82
GPX5	0.486004	5.88	0.820114	0.73	0.265992	1.05	0.450742	NA	0.37116	0.72	1.28901	0.56	0.531156	2.31	2.10047	0.19	-1.74283	2.32	2.21272	6.19	0.888969	49	1.44559	1.9	-0.258925	1.06	2.53165	8.19	0.927425	5.65
GPX6	0.718665	11.03	0	0.55	-3.08619	NA	-1.2581	NA	0	1.79	0.289013	0.75	1.37915	6.94	1.2849	NA	0.413559	2.13	-1.43936	4.23	0.888969	1	1.22319	0.76	-0.843504	4.24	2.1721	5.3	-2.57548	1.69
GRXCR1	-2.39097	0.74	0	0.36	-4.33361	NA	0	NA	0.770147	0.72	0	0.19	0	NA	1.81097	0.19	1.0006	0.39	0	0.98	0	1.81	0.96016	0.38	-3.58612	0.42	-2.35428	2.41	0.984954	0.56
GSC2	0.793433	NA	0.326045	NA	0	NA	-0.395141	0.6	1.03565	0.72	0	NA	0	0.58	0.810966	2.26	0	NA	1.66504	NA	0	NA	1.80816	0.38	1.52318	NA	0	0.96	0.184557	0.56
GSG1	0	14.46	0.614884	13.18	0.793357	2.62	1.39206	64.46	1.88872	21.51	1.04801	47.57	0	69.36	1.34148	37.17	1.46839	17.99	2.57298	10.1	-0.20469	3.01	0.445587	23.19	0.118079	9.32	0.692111	20.48	-1.56911	6.21
GSTA5	1.21936	0.25	1.82018	7.18	0	NA	-0.648275	NA	2.09035	1.08	-1.87138	0.56	0	NA	0	0.19	-1.02327	20.89	1.6766	9.45	1.5264	0.2	0	NA	0.713119	0.21	2.00897	0.72	-0.962626	5.65
GTF2A1L	-1.54314	70.83	1.06559	54.18	-2.26853	54.19	0.325211	80.72	0.757867	68.1	1.17354	76.97	1.01658	8.09	1.49902	70.75	0.870382	66.54	2.26156	83.71	1.24107	86.55	0.638232	79.09	-1.14179	62.92	-2.32193	56.14	-2.09751	55.93
GTSF1	1.63981	61.03	0.617643	70.91	0.631415	37.96	0	84.94	1.63425	90.68	0	73.97	1.20923	82.08	0	58.68	1.78267	82.79	2.81629	81.76	0	28.11	1.88616	77.57	1.0764	67.58	2.58714	81.45	1.51239	55.93
GTSF1L	1.4402	24.51	1.35266	24.27	2.49666	7.85	0.469485	6.63	0.584403	44.09	0.836501	38.01	0.209228	26.01	1.64104	0.38	1.69648	36.75	2.03712	19.22	1.30107	5.62	1.88616	30.04	-1.8799	42.58	0.508837	35.9	-0.503817	47.46
GUCA1A	0	62.99	0.158698	47.55	-1.39339	56.02	0.420237	75.3	1.75787	85.3	1.04801	13.11	0	34.1	0.728504	63.77	1.24021	66.54	1.42633	60.91	1.24184	14.46	1.54512	32.32	1.79156	42.16	2.54572	74.7	1.99055	40.68
H1FNT	1.5128	12.5	1.15836	11.18	1.05639	4.45	0.511104	51.81	0.766065	20.07	0.758499	19.29	1.01658	82.66	1.03336	85.47	1.22014	22.82	0.181799	21.17	1.24184	10.24	1.96016	30.42	1.48121	15.04	2.13535	26.27	-0.949066	7.91
H1FOO	0.671871	2.21	0.430055	1.27	0.0563912	NA	0.749481	4.22	1.99807	3.58	1.39671	0.37	0.209228	19.08	0	1.7	1.29176	0.19	2.81397	2.93	1.02949	0.2	1.80816	0.76	0.519358	NA	0.881589	1.69	1.62874	11.3
H2AFB1	0.503926	78.68	0	50.55	1.04146	67.02	0	69.28	1.39483	47.31	1.3467	59.93	1.20923	96.53	1.92644	71.7	1.61261	52.42	2.02103	90.55	1.36149	19.08	-0.289507	83.65	0	52.12	0.766112	67.23	0.402718	93.22
H2BFWT	1.4587	38.48	-2.36149	1.27	-2.32193	3.66	0	0.6	1.58208	31.54	1.44844	0.56	0	NA	1.54793	0.57	0.703633	7.54	0	33.55	0.805471	0.2	0.96016	2.66	0	1.69	0.692111	13.98	1.67495	24.29
HDGFL1	2.93886	19.61	0.85598	2.09	-2.3681	NA	0	3.01	1.14304	16.49	0.495464	0.75	0.209228	1.16	1.1646	2.08	1.21013	0.77	2.4888	0.33	1.57642	1.2	1.88616	18.25	-0.47453	1.48	0.587142	3.13	1.34246	1.69
HEATR9	1.42146	29.66	1.59413	17.73	-2.47159	9.16	0.0641407	4.82	0.931041	16.49	0.759106	37.83	1.36397	79.19	1.1646	1.7	-1.83885	34.62	-0.469783	18.89	1.41881	10.44	0.445587	24.71	0.0904284	23.31	1.04905	36.87	-2.49415	23.73
HES3	0.822287	0.25	0	0.09	0	0.26	0	3.01	0	NA	0	NA	1.37915	3.47	0	0.38	0	0.58	1.11355	0.65	0	NA	0.638232	1.52	0.93957	1.48	1.78996	2.17	0.927425	NA
HIGD1C	1.43086	0.74	0.0961341	0.18	0	NA	0	2.41	0.133568	NA	1.49546	0.19	0.79419	3.47	1.68544	0.94	0.272646	0.19	0.0581842	0.33	0.415418	NA	2.44559	0.76	-2.32193	0.21	0.587142	1.2	0.444331	NA
HIST1H1A	1.63981	6.62	2.1273	5	1.10814	NA	1.2581	5.42	1.68459	6.81	1.34346	2.43	1.01658	24.86	1.81097	NA	1.50144	3.48	2.52926	60.91	1.67324	0.4	0.445587	1.9	2.24428	2.97	1.47393	24.34	1.57738	3.39
HIST1H1T	1.82229	16.18	1.32862	34	0.697143	2.62	0.450742	13.25	1.26883	22.58	0.588574	33.9	0.531156	46.82	0.728504	3.21	1.41356	24.76	0.353179	46.58	-1.21896	38.76	1.44559	5.7	1.73348	9.96	0.473931	20.96	-1.41448	28.25
HIST1H2AA	1.486	NA	-1.4026	0.09	-2.52703	NA	-0.479173	NA	0	0.36	0.910502	8.61	0	NA	0	NA	1.00833	0.77	2.58714	NA	0	NA	0.223194	0.38	1.21562	NA	1.47393	1.45	-1.59299	0.56
HIST1H2BA	1.74904	0.49	0	0.45	0.366384	NA	0.865779	NA	0	NA	-1.14274	3	0	NA	0	NA	1.00833	4.84	2.71793	NA	0	NA	0.638232	NA	1.53727	0.21	0.473931	2.17	1.12444	NA
HIST1H2BB	1.76399	11.03	-0.828053	5.55	0	5.24	0.673134	14.46	1.49164	8.96	0.588574	1.69	0.531156	60.12	0.448396	3.02	1.50144	5.42	1.96541	32.25	0.806507	13.05	1.54512	5.32	2.27304	7.63	2.05889	14.7	1.57738	11.86
HIST1H3J	1.31382	45.59	1.5036	51.82	-2.0255	51.31	0.263034	49.4	0.848981	65.95	0	8.24	0.209228	77.46	0.448396	12.08	1.90819	40.23	2.5836	85.34	1.04009	31.93	1.54512	28.52	1.83911	32.63	1.64058	69.64	1.63956	67.8
HIST1H4F	1.71866	3.43	1.03146	1.82	1.78889	0.26	0.77267	7.83	1.20731	2.87	0	1.69	0.503704	38.15	1.2849	0.57	-0.722231	2.13	2.58242	55.7	0.526399	0.4	1.22319	4.18	2.0886	1.69	1.53165	29.4	2.08297	NA
HMGB4	-2.35686	0.25	0.216093	0.82	-0.714657	2.36	0.348846	3.01	0.579759	0.36	0.676037	0.75	0.209228	0.58	0.810966	2.64	0.144781	3.68	1.76594	1.63	0	0.6	1.44559	1.52	0.519358	0.42	2.53165	5.06	-1.29701	1.13
HMHB1	0	11.03	1.03244	6.73	0.863746	3.66	0.450742	15.06	0	2.51	3.32482	21.54	0.405835	12.14	1.10047	2.45	0.953063	6.96	1.61959	2.93	0.886033	0.8	1.80816	45.25	1.16696	6.57	1.53165	6.27	0.164884	4.52
HNRNPCL1	0.251539	1.47	0	0.64	-2.54856	NA	1.03917	0.6	0.260155	1.79	0.495464	1.87	0	NA	0	0.57	0.00447063	1.74	1.53778	4.56	0	0.2	1.54512	7.98	-2.43558	5.72	0	2.89	1.20891	7.34
HNRNPCL2	NA	27.21	NA	31.36	NA	31.68	-2.32193	33.13	NA	38.35	NA	22.66	NA	30.06	-2.32193	36.98	-3.32193	42.17	NA	11.4	NA	29.52	NA	37.26	NA	33.9	NA	13.73	NA	56.5
HORMAD1	-1.69297	53.19	3.70521	37.82	-1.00487	42.93	-0.692172	11.45	1.98955	67.03	0.496921	32.58	0.79419	89.02	0.728504	3.58	3.58432	71.57	3.51143	44.95	1.41474	5.62	2.72569	46.01	1.88218	52.12	3.58374	66.51	2.99048	51.98
HORMAD2	1.54778	3.19	0.583625	3	0	0.26	1.56622	71.69	0	2.87	0	35.21	1.53116	14.45	1.1646	37.55	1.51235	42.94	0.848433	5.86	1.76344	0.2	1.22319	11.41	0	4.66	2.58714	8.43	1.83977	9.6
HSF5	1.12986	40.44	-0.985073	56.09	-3.39505	26.18	-0.244919	51.81	-2.32193	40.14	0.677964	63.11	1.37915	99.42	1.85049	56.79	0.992835	64.6	0.591803	47.88	0.886033	48.19	0.96016	42.97	-1.18522	45.97	2.27707	70.6	-0.567402	35.03
HSFX2	1.86452	99.75	0.857628	100	0.918653	99.74	0	100	2.21912	100	1.44881	99.81	1.20923	100	1.2849	100	2.36312	99.61	1.71651	100	1.52262	100	1.80735	100	1.40883	99.79	0.181149	99.52	0.956476	100
HSFY2	NA	32.6	NA	0.27	NA	1.31	NA	50.6	NA	1.79	NA	17.98	NA	17.92	NA	39.62	NA	9.67	NA	NA	NA	41.37	NA	8.75	NA	2.54	NA	10.84	NA	NA
HTN1	0	1.72	0.659309	4.73	-3.3582	2.09	-1.24157	NA	0	8.6	0	0.19	0	NA	0	NA	0.360221	0.39	-0.734379	0.98	0	1.41	0	3.42	-1.625	41.95	0.789959	4.82	0	3.39
HTN3	0	1.72	0.378796	1	0	NA	-0.749481	NA	1.31393	7.53	0	0.19	0	NA	0	NA	0.1093	0.19	1.31119	1.63	0	0.6	0	5.32	0	18.22	1.64058	0.96	1.05103	NA
HYPM	2.12986	8.09	1.55042	7.45	0.0489435	12.83	-0.996847	1.81	-0.937878	6.45	0.676679	0.75	0	NA	0.810966	0.38	1.45676	0.77	-0.27629	NA	0.0286032	0.4	2.39312	3.42	0	5.51	0.587142	4.82	-0.00721957	1.69
IGF2BP1	1.43086	70.34	2.4409	69.91	-2.35852	79.58	0.566219	56.02	1.93286	94.98	1.34387	95.69	0	6.36	0	7.74	1.74138	72.15	1.80726	90.88	0.0303767	19.68	1.80816	69.2	1.47052	80.08	2.24293	84.58	2.19927	77.97
IGLL1	1.15276	9.07	1.30055	8.36	0.558892	3.14	0.77267	6.02	1.12722	6.09	0.588574	11.99	1.37915	95.95	0.728504	10.75	1.28224	14.89	2.00644	6.19	0.0392113	4.22	1.09766	12.17	-1.40583	14.19	0	10.84	1.74645	18.08
IL13	0	24.75	1.30115	17	-1.3579	31.68	0.671731	43.37	0.934682	29.03	3.35123	19.66	1.1428	52.02	0.888969	43.58	0.713119	31.91	0.955397	7.17	0.176875	22.29	0.445587	23.95	0.799203	9.32	2.53165	27.71	0	17.51
IL17F	-2.35686	8.58	0.893121	0.45	1.2756	35.34	1.45074	1.2	1.4106	20.79	0.836501	11.8	1.01658	3.47	1.59524	1.13	0.924766	4.64	1.79513	2.61	0	2.01	0.808157	2.66	2.38836	5.93	1.45913	38.07	0.11422	3.95
IL21	1.12986	4.66	0.661198	9.55	-3.43969	4.97	0.214219	NA	-2.12837	16.85	0.397489	2.43	1.01658	1.73	0	0.19	1.35698	14.51	-0.163387	1.63	-0.701342	1	0	3.8	0.735813	11.23	0.473931	20.72	0.427919	1.69
IL3	1.04672	0.25	1.09672	0.45	0.278784	NA	0.561186	1.2	1.81604	0.36	3.33788	0.75	-0.388355	2.89	0.641041	NA	0.17255	0.19	0.709851	0.33	0	NA	1.54512	0.76	1.29678	0.21	1.558	2.17	0.164884	NA
IL31	1.58193	0.25	0.480626	NA	0	NA	0.125531	1.2	0.139891	6.09	0.758499	0.37	0.209228	42.77	1.81097	0.19	-1.43888	1.16	-0.0931094	2.28	0.41406	0.4	1.80816	0.76	1.30883	NA	-0.213812	11.33	-1.65622	2.82
IL4I1	1.08294	100	-0.89366	100	0.93086	100	-0.62298	100	1.20731	100	0.758499	100	1.20923	100	0.415037	100	1.23339	100	-1.82527	100	0.624761	100	0	100	0.799203	100	-0.467616	100	2.30688	100
INHA	0	94.85	0.273146	96.45	0.863746	50.26	-0.385993	100	0.494109	75.63	0.590622	93.45	1.53116	54.91	0.728504	100	0.953063	89.17	1.65062	100	-1.68828	98.39	0.223194	90.87	0.612327	93.64	0.692111	67.47	1.50458	97.18
INSL3	1.16408	94.61	1.35325	66.64	0.99111	94.24	-0.0599039	53.01	0.845117	84.59	1.44693	85.96	1.89917	98.84	1.39593	35.85	0.874615	94.58	2.8949	98.05	1.04009	48.19	1.44559	68.06	0.37485	67.16	1.58714	98.55	3.03611	85.31
INSL6	0.180572	6.37	1.57164	4.91	-3.41226	1.05	0.757041	2.41	1.58875	2.15	0	2.25	1.66866	89.6	1.54749	NA	0.413559	4.84	1.70582	6.19	0.0392113	6.02	2.32193	1.9	2.13598	1.69	-0.830075	13.98	1.8918	9.6
IQCF1	0.430862	10.29	0.38109	11.18	-1.5535	12.83	-2.40327	18.07	0.774217	3.23	-1.54565	26.4	0	3.47	0.810966	13.4	1.17255	13.73	0.605764	14.33	0.806507	15.86	0.638232	6.84	0.37485	5.51	0.587142	31.08	1.76299	38.42
IQCF2	0.573467	0.49	0	0.09	-2.3681	0.26	0	0.6	0	2.87	-2.35435	0.56	0	NA	0	NA	0	0.77	0	0.33	0	NA	0.445587	0.38	0	1.27	-2.03203	6.02	-2.79134	1.13
IQCF3	1.03444	0.25	0.670824	0.27	0.994991	NA	1.152	0.6	0.146186	NA	-2.38062	1.31	0	0.58	0.547932	3.4	0.520474	0.77	0.516563	1.3	-0.761456	0.6	1.09766	NA	-1.94708	NA	2.05889	4.1	1.12444	5.65
IQCF5	0.0948133	0.49	0	0.18	-3.06641	0.26	0	NA	0.593645	NA	-1.85816	0.19	0	NA	0.728504	NA	0.0350469	0.97	0	NA	0.304006	0.2	0.638232	0.76	0	NA	2.05889	4.82	1.18456	3.95
IQCF6	1.89879	0.25	0.217591	0.64	0.793357	0.52	0	NA	1.33061	1.08	-1.4433	4.12	0	0.58	0.641041	NA	0.713119	3.68	0	6.19	1.11136	1.2	1.33867	0.76	0.908237	1.69	1.47393	9.64	1.02384	2.26
IRGC	1.05889	1.72	-1.15665	7.18	0.992552	1.83	0.961143	21.69	1.13673	3.58	0.911048	2.81	1.01658	76.3	0.29956	18.87	2.30919	10.06	0.980158	31.92	1.41881	5.62	1.54512	19.39	0.49847	5.3	2.97296	19.52	0.539479	16.38
IZUMO1	1.84356	35.54	1.21759	15.73	0.793357	25.13	0.953242	19.28	1.07578	40.5	-0.979439	34.27	0.79419	24.28	-0.347923	48.68	-2.03016	29.21	0.429384	30.94	0	31.33	0.223194	18.25	0	3.18	2.58714	36.87	2.01837	33.9
IZUMO2	1.68764	12.99	0.78044	1.64	0.471429	48.17	-0.26107	3.61	0	2.87	0	0.19	-2.32193	1.16	-0.29956	1.13	1.4652	28.63	1.11786	3.26	1.52514	23.09	0.808157	3.8	0.0622371	5.3	2.1721	19.04	1.36431	12.43
KCNA10	1.5128	5.64	0.617481	1.55	1.02397	14.92	-0.53943	2.41	0.494109	8.24	0	2.06	0.209228	0.58	1.1646	1.32	0.713119	19.92	0.770137	4.56	0.526399	1.41	0	4.94	0.805496	2.75	2.50308	38.07	0	1.13
KCNU1	1.65803	5.15	2.23593	17.09	-2.37422	1.83	0	19.88	2.13654	5.02	0	1.87	-2.32193	NA	-1.28857	7.36	-3.29397	22.24	0.166876	9.45	0.198239	73.09	1.09766	20.15	-2.06073	31.78	2.24293	7.95	-3.28067	11.86
KCNV2	1.5642	30.39	2.15708	29.36	-1.42742	48.17	-0.851961	43.98	2.13776	33.69	1.44731	66.1	1.20923	97.69	0.758992	69.06	-1.35249	30.56	1.54142	69.38	1.33822	18.47	1.45943	39.16	0	56.99	-1.61667	65.78	1.74018	37.29
KCTD19	1.25154	31.86	0.480269	60.18	-1.70536	48.43	1.18771	68.07	-1.21574	38.35	1.11261	83.15	1.01658	93.06	-1.03703	64.15	0.694085	72.34	-2.86383	85.34	-0.788805	34.74	0.96016	82.51	0.816183	81.78	1.53165	69.88	-2.92056	52.54
KIF24	1.82941	100	-1.25777	100	-1.3746	100	0	100	2.3563	100	0.588574	100	1.01658	100	1.49902	100	1.6526	100	0	100	1.52451	100	2.22319	100	-1.20716	100	2.78996	100	-1.68406	100
KIF2B	-2.97319	0.98	2.02933	0.45	-3.95555	0.26	-1.78407	NA	0.254339	2.51	0	1.31	0	NA	0.547932	0.19	-3.80741	NA	-1.53911	NA	1.03568	1	0.445587	0.76	-2.68793	0.85	-2.32193	12.53	0.592182	NA
KIF4B	0.850576	99.26	1.50412	96.82	-3.34873	99.74	0.630921	100	-2.82782	100	3.29729	91.95	0.142801	95.38	-0.957082	90.38	1.95506	96.71	1.51656	99.67	0.716843	78.51	1.88616	99.24	-0.689897	98.94	0.881589	99.76	0.614305	94.92
KLHL10	1.43086	45.34	1.43024	62.09	1.2197	17.8	1.09543	77.71	1.43651	24.01	0	63.3	1.01658	71.68	1.226	58.11	1.56849	39.26	0.104533	63.19	0.695774	91.16	0.96016	66.54	0.816183	22.25	2.11661	48.67	1.8115	40.11
KRT25	0.850576	0.98	1.74054	0.73	1.30773	1.31	-2.67959	0.6	-1.56406	7.53	0.289854	25.66	0	NA	1.1646	0.38	-3.2967	0.58	-1.09805	0.33	-2.48794	0.6	0.223194	9.13	-3.32193	2.97	2.65364	7.71	1.02384	11.86
KRT26	1.40248	1.23	0.431716	0.45	-2.50925	0.26	0.289507	NA	0.365776	NA	1.23243	0.19	0	NA	0	NA	-2.37988	NA	1.44746	NA	-2.51384	0.2	0.96016	1.14	-3.90689	1.27	3.18115	3.37	-2.43556	3.39
KRT28	0.607019	2.45	1.26066	0.64	0.240065	0.26	-2.41489	NA	0	1.08	0.289854	0.94	0	NA	-0.981176	0.19	-2.39563	2.9	-1.11135	0.33	1.57702	NA	0	0.38	0	2.12	2.2601	3.86	0.444331	17.51
KRT33A	2.01582	61.27	0.805798	29.09	1.10455	1.05	0	3.01	0.92739	64.52	0.496193	8.05	0	NA	0.962969	25.09	-2.32193	1.74	-1.28344	1.63	0.178475	0.2	0	6.46	-2.32193	2.97	2.89814	4.58	0.484777	16.38
KRT33B	-1.598	64.71	0.892719	8.45	0.151149	2.36	0.953242	3.61	-2.32193	74.55	0.589257	20.6	0	NA	0.547932	16.42	-1.09446	10.25	-1.04909	2.93	0.526399	1.81	0	21.67	0	4.03	-0.128733	5.3	0.484777	14.69
KRT35	-2.10934	2.45	1.43015	8.55	0.62642	11.78	1.18771	NA	0	2.15	0.911048	2.81	0	NA	0	0.94	0	NA	-0.694132	NA	0	0.8	0	1.9	-2.32193	1.91	2.60069	5.06	0	4.52
KRT82	0.539115	14.95	0.858452	3	0.366384	0.26	1.03917	0.6	1.07248	63.08	1.34346	11.05	0	NA	1.2849	3.21	-2.53605	0.19	-0.192645	2.28	1.23878	0.8	0.808157	10.65	0	4.87	2.50308	2.89	0.927425	3.95
KRTAP10-1	NA	0.74	0.429501	0.55	0	0.79	0	NA	NA	1.43	NA	0.56	NA	1.73	0	NA	NA	0.58	NA	0.65	NA	NA	NA	0.76	0	0.85	NA	2.41	NA	0.56
KRTAP10-12	NA	0.74	0.156021	NA	0	NA	0	NA	NA	4.3	NA	3.75	NA	0.58	0.547932	NA	NA	0.19	NA	NA	NA	0.6	NA	1.52	0	0.64	NA	6.75	NA	NA
KRTAP10-2	NA	2.21	0.894058	0.73	0.863746	2.62	0	NA	NA	9.32	NA	0.37	NA	13.29	1.226	0.38	NA	2.71	NA	10.42	NA	0.4	NA	4.56	0	1.27	NA	8.43	NA	5.65
KRTAP10-6	NA	0.49	0.52586	0.82	0	4.71	0	NA	NA	0.72	NA	0.56	NA	3.47	0.226004	0.19	NA	0.39	NA	0.33	NA	0.6	NA	0.76	0	0.85	NA	7.95	NA	2.26
KRTAP10-7	NA	0.49	0	0.18	0.171868	0.26	0	NA	NA	0.36	NA	0.56	NA	1.73	0	NA	NA	0.39	NA	0.33	NA	1.41	NA	0.38	0	1.27	NA	5.78	NA	1.13
KRTAP12-4	NA	NA	0	NA	0	NA	0	NA	NA	0.36	NA	0.19	NA	1.16	0	NA	NA	NA	NA	NA	NA	NA	NA	NA	0	0.21	NA	1.69	NA	NA
KRTAP13-1	NA	0.25	0	NA	0	NA	0.584963	NA	NA	3.58	NA	0.75	NA	NA	0.547932	0.57	NA	NA	NA	NA	NA	2.41	NA	NA	-1.0373	1.91	NA	4.34	NA	1.69
KRTAP19-8	NA	0.74	0	0.09	0	NA	0	0.6	NA	NA	NA	NA	NA	1.16	0.641041	NA	NA	NA	NA	NA	NA	0.2	NA	1.52	0.799203	NA	NA	0.96	NA	NA
KRTAP20-1	NA	0.25	0	NA	0	NA	0	NA	NA	NA	NA	NA	NA	NA	0	NA	NA	NA	NA	NA	NA	NA	NA	NA	0	NA	NA	0.24	NA	NA
KRTAP20-2	NA	0.49	0	NA	0	NA	0	NA	NA	NA	NA	NA	NA	NA	0	NA	NA	NA	NA	NA	NA	0.6	NA	NA	0.0622371	0.42	NA	0.72	NA	NA
KRTAP21-1	NA	NA	0	NA	0	NA	0	NA	-2.32193	NA	NA	NA	NA	0.58	0	NA	-2.32193	0.19	NA	NA	NA	NA	NA	NA	0	NA	NA	NA	NA	NA
KRTAP21-2	NA	1.23	0	0.82	0	NA	0	1.81	NA	0.72	NA	NA	NA	NA	0.641041	NA	-3.90689	NA	NA	NA	NA	0.4	NA	2.66	-2.72918	1.06	-2.32193	0.24	NA	NA
KRTAP26-1	NA	0.74	0	0.18	0	NA	0	0.6	-2.32193	2.15	NA	0.75	NA	NA	1.03336	0.19	-2.32193	NA	NA	0.33	NA	5.02	NA	0.38	0	2.97	-2.32193	7.47	NA	0.56
KRTAP6-1	NA	0.25	0	NA	0	NA	0	NA	NA	NA	NA	NA	NA	NA	0	NA	NA	NA	NA	NA	NA	NA	NA	NA	0	NA	NA	NA	NA	NA
KRTAP8-1	NA	0.98	1.15769	0.36	0.0563912	NA	1.0357	1.2	NA	NA	NA	NA	NA	0.58	0	3.4	NA	0.19	NA	NA	NA	1.41	NA	0.76	0	0.85	NA	1.93	NA	2.82
KRTAP9-2	-2.32193	1.23	0.65726	0.45	0	1.57	0	NA	NA	8.96	NA	NA	NA	NA	0	NA	-2.32193	0.39	NA	0.33	NA	NA	NA	1.52	0	24.36	NA	2.89	-2.32193	3.39
LALBA	1.03444	1.23	0.480448	9.18	0.0563912	0.26	0.953242	4.22	0.766065	1.43	0.836501	0.19	0	0.58	0	2.26	1.27905	0.39	0.392317	3.58	0	NA	0	1.14	0	2.75	0.692111	1.45	0.11422	5.65
LCA5L	2.43086	100	-1.16591	100	-2.9067	100	1.49577	100	1.26883	100	0.676037	100	2.23125	100	0.888969	100	1.09096	100	1.09494	100	-1.72866	100	1.88616	100	1.6472	99.79	0.473931	100	-3.89379	100
LCE2D	2.03444	3.43	2.83572	0.55	0	NA	0.62298	NA	0.980776	47.31	1.34427	0.37	0	NA	0	NA	2.88964	0.58	2.67735	0.33	0	NA	2.33867	1.52	1.88218	10.81	2.04905	1.45	-0.533001	0.56
LCE3C	1.98425	1.96	2.81189	0.18	0	NA	1.05817	NA	0.224902	28.32	0	NA	0	NA	0	NA	2.80757	NA	2.2996	NA	0	0.2	2.09766	NA	1.52318	3.39	0.444184	0.72	1.73298	NA
LDHAL6B	1.40248	52.94	0.965671	42.36	0.558892	57.85	0.953242	37.95	-1.63517	68.1	-1.42018	76.78	1.53116	73.99	0.728504	18.3	0.953063	66.15	-0.308356	58.31	1.30327	34.54	2.16179	61.22	-1.78636	50.21	1.47393	96.14	1.22337	32.77
LDHC	1.90554	44.12	1.15769	66.55	1.85949	31.68	1.18771	28.31	0.923731	50.9	1.67604	52.81	1.66866	27.75	0.100473	24.15	1.70838	55.9	-0.711451	82.08	1.36149	39.96	1.88616	47.91	1.43798	65.25	3.09763	49.64	1.90083	57.63
LELP1	2.65993	2.21	2.87284	NA	0.700466	NA	0.146492	NA	1.52555	10.75	1.2333	0.19	0	NA	0.810966	0.19	-0.494987	0.19	2.28055	0.33	0.167236	0.2	2.49621	0.76	1.15016	1.06	1.45913	4.1	2.09841	0.56
LEMD1	1.77879	56.13	3.44076	44.09	1.58792	92.15	1.93838	85.54	2.20128	95.7	0	45.69	0.997028	0.58	0.728504	66.04	2.59723	90.33	0.477547	100	0.624761	21.89	1.22319	23.95	1.99557	43.43	1.69211	78.55	0.562576	93.79
LGALS13	1.25154	0.98	1.02952	NA	0	NA	-1.59904	NA	0	NA	0	NA	0	NA	-1.59254	0.94	-1.60501	0.97	2.64202	0.98	0	NA	1.72569	NA	0	NA	1.8365	1.69	1.61783	NA
LIN28B	1.82229	50.49	1.37851	12.09	0.171868	6.28	-0.088688	49.4	0.848981	24.73	0	3.56	0	3.47	0.100473	31.32	0	23.21	2.04398	58.96	-2.76743	9.04	1.54512	17.87	0.200388	38.14	0.70044	33.01	-0.0538902	64.97
LINC00452	0.878321	15.69	NA	14.27	NA	5.76	NA	46.99	0	20.07	0	15.73	0	20.23	NA	56.98	0	10.64	0.788365	60.26	0	5.22	1.41504	53.99	NA	25	1.10715	14.7	0.154677	18.08
LOC400736	NA	0.49	NA	0.91	NA	NA	NA	1.2	NA	1.43	NA	0.75	NA	NA	NA	0.38	NA	1.16	NA	1.95	NA	NA	NA	2.28	NA	1.48	NA	2.89	NA	4.52
LOC81691	NA	100	-0.0216799	100	-1.34611	100	1.18771	100	0	100	NA	100	0	100	1.39593	100	NA	100	NA	100	-2.32193	100	NA	100	1.28463	100	NA	100	0	100
LRIT1	1.71866	0.98	0.894058	1	-2.4071	5.76	-0.293497	3.01	0.931041	0.72	1.04801	0.37	0	0.58	0.728504	2.64	-2.07881	3.48	0.689769	6.19	-0.0526873	0.4	0	1.9	-1.72918	0.64	-1.59596	5.54	1.23285	2.26
LRRC52	2.95198	1.47	2.8265	23.82	0.705212	0.26	0	30.12	0.905292	1.79	0	7.87	0.531156	1.16	0.100473	42.64	2.42979	59.96	1.42589	51.14	0.0144996	2.41	1.80816	14.07	1.34869	50.21	2.78996	7.23	1.66079	44.63
LRRC74A	0	3.19	0.479913	4.55	0	15.18	-2.37109	37.35	-1.56818	1.79	0	2.06	1.20923	30.64	0.226004	29.06	1.2886	6.38	0.862635	3.26	0.418129	2.21	0.808157	9.89	1.14024	4.45	-1.73479	20.24	0.979182	10.73
LRRD1	0.793433	35.29	0	43.55	0	14.92	0.611283	75.9	1.67783	23.66	1.04999	47.19	0.209228	91.33	1.7285	81.32	1.81843	34.62	1.0548	61.89	1.62123	38.76	1.88616	67.3	1.87109	28.81	3.26861	51.81	1.05103	62.71
LUZP4	0	5.64	0.660411	4.45	-2.48574	0.79	-1.2581	1.81	-2.13354	6.09	0.984011	3.18	0	NA	0.962969	0.75	-2.37839	3.48	-0.614997	4.56	0.0392113	1.2	1.88616	14.45	-1.69029	26.48	-2.13024	6.27	-1.99939	1.69
LYPD4	0.313823	7.6	1.59487	18.18	0.983316	0.26	-0.329483	1.2	0	6.81	0	13.86	1.01658	5.2	0	1.13	0.476592	8.7	0.26551	NA	0.806507	8.84	2.80816	2.66	0.612327	1.27	1.12601	25.06	1.69918	7.91
LYZL1	0	0.98	-1.25424	8.45	0	0.52	0	NA	0	NA	1.11214	0.56	0	NA	0.448396	NA	0.684473	1.16	1.79393	0.65	0	0.4	0.638232	0.38	-1.10191	0.64	1.69211	2.17	2.19927	2.26
LYZL2	0.655929	4.9	1.59503	23.09	0.558892	4.45	-0.325211	0.6	0	0.72	0	NA	0	NA	0.341481	0.19	-1.3136	4.45	1.93939	8.47	0.623587	3.41	0.223194	0.76	-2.39869	0.21	2.27707	3.13	-0.936105	15.82
LYZL4	1.58193	12.25	1.03292	5.27	0.99111	9.42	1.51718	9.04	1.00868	NA	-2.48137	NA	0.79419	0.58	1.10047	14.53	-1.93611	7.16	0.585995	0.65	0.624761	5.82	0.445587	4.56	0	0.64	2.09763	9.88	-1.65206	1.69
LYZL6	1.68764	18.38	0.892585	0.09	0	1.57	-0.479649	0.6	0.00175619	NA	1.17399	0.56	1.78282	1.73	0	0.19	0	0.58	-1.04331	NA	0	NA	1.09766	1.14	0	NA	1.88159	7.23	-2.55045	NA
MAEL	2.60702	41.18	0.574034	54.55	-3.542	55.5	0.325211	99.4	0.344035	21.51	0.0499912	90.07	1.20923	59.54	1.7285	99.43	-0.0257313	64.8	2.55587	68.73	-0.160773	88.35	2.80816	58.56	-2.47758	28.81	1.39838	57.83	-2.71768	41.81
MAF	-0.541734	100	-1.93355	100	1.32941	100	-1.30944	100	1.72485	100	1.04801	100	1.20923	100	1.03336	100	1.15873	100	-1.02505	100	-1.60247	100	1.22319	100	1.0764	100	2.1721	100	0.625085	100
MAGEA1	1.69546	44.85	2.08065	32.27	1.46024	9.69	1.03917	8.43	2.38836	37.63	0.401383	2.81	0	2.31	1.03336	2.64	2.23351	30.17	2.88219	31.92	0	11.45	1.22239	16.35	-0.536721	62.71	2.55271	36.14	-0.60863	23.73
MAGEA11	1.97143	66.18	0.742025	23.73	1.551	32.46	-0.53943	3.61	2.69309	50.9	0.913777	3	0	NA	0.888969	1.51	-2.3252	18.57	3.08528	51.47	0.168847	1.2	1.11548	19.39	1.40883	40.47	2.74186	36.63	-1.28401	44.63
MAGEA12	2.12408	48.28	1.8765	19.82	1.85523	19.63	0.455941	97.59	2.49519	48.03	0.294887	33.52	0	NA	1.85049	93.96	2.61758	35.59	2.51863	17.59	0.415418	12.05	1.73697	26.24	1.11808	82.42	2.163	41.93	1.14982	25.42
MAGEA2	2.12408	50.49	0.658837	17.18	0.537763	23.04	0	10.84	2.44277	51.97	0.0549438	8.8	0.79419	1.73	0.962969	7.36	2.49183	32.88	1.82399	43.65	0.173669	6.02	1.5025	23.95	1.39759	79.45	0.766112	50.6	1.14982	41.81
MAGEA3	2.02826	62.99	-0.503384	23.82	-0.466697	25.65	1.03917	11.45	2.64193	59.86	-2.1689	16.29	0	0.58	-1.48814	4.72	-0.588684	41.59	2.62914	18.57	0.522624	12.25	2.05889	28.14	0.954985	83.05	1.62741	52.77	-1.69568	28.25
MAGEA4	1.63981	58.09	1.78225	21.82	1.78666	20.94	0.484311	2.41	2.28016	70.97	0.0539546	5.43	0	1.16	0.888969	5.85	-0.521182	27.66	2.95281	62.87	0.620058	1.2	-0.222392	17.87	-1.86217	44.07	1.51743	36.87	1.93623	35.03
MAGEA6	1.87144	66.18	0.658837	26.09	-1.70052	30.1	0	17.47	2.64193	69.18	0.0549438	14.23	0	1.16	0.641041	13.02	0.366157	43.91	1.82399	19.87	0.415418	12.25	1.9386	32.7	-1.28309	85.59	0.6647	56.14	1.63956	30.51
MAGEA8	1.334	40.69	0.616346	44.09	0.918653	10.21	0	11.45	0.955908	21.15	1.49765	20.04	1.01658	67.05	1.7285	11.89	1.31086	28.82	2.42893	52.77	0.168847	19.08	1.80735	24.71	1.20614	18.64	2.40612	36.39	0.956476	33.33
MAGEA9B	1.74904	68.63	0.326442	17.82	0	16.75	0	5.42	2.57627	52.69	0	3.75	1.01658	4.05	1.1646	4.91	1.67722	24.56	1.71651	36.16	0.712431	2.21	1.11548	20.15	1.52969	36.23	0.181149	40.96	1.8115	44.63
MAGEB1	0.655929	10.05	1.03219	16.55	0.353602	2.88	-0.799587	1.2	-3.2972	8.24	0	1.31	0	NA	0	0.75	-2.21403	13.93	0.227257	14.33	0.0321479	0.4	2.49621	15.97	-1.86235	25.64	-0.454516	11.33	-1.41049	9.04
MAGEB16	-1.86934	10.54	-2.42511	4.36	-3.37941	1.05	0	0.6	-0.863878	5.38	0.837076	2.06	0.174831	0.58	0.448396	0.38	0	8.51	0.217292	5.21	0.293706	0.4	2.54512	6.08	0	17.8	-0.530968	10.6	0.733156	1.69
MAGEB18	0.20847	2.94	0.158698	4.36	0.460243	1.83	-0.925999	0.6	-2.083	2.87	0	2.62	0	NA	0	NA	-1.45484	1.55	1.83123	15.31	0	0.2	2.84769	2.28	-2.24274	10.59	0.881589	10.84	-1.32871	6.78
MAGEB2	0.996966	37.99	0.479199	10.36	-2.15198	12.83	-1.34362	4.82	0.282308	40.14	0	4.49	1.19213	8.09	0	3.02	0.95706	24.37	0.463372	15.64	0.884073	3.41	2.54512	22.81	-1.28442	36.23	1.5025	33.98	-2.14545	20.34
MAGEB3	1.2726	2.94	0	2	0.719356	0.26	-1.11371	2.41	0.520656	3.94	1.17399	0.75	0	NA	0.641041	0.94	0	1.16	-0.206451	16.29	0.884073	NA	2.76751	5.32	1.48791	6.99	2.1062	8.19	-1.44639	3.95
MAGEB4	0.521628	2.7	0.782032	21.91	-0.0882255	NA	-2.21981	NA	-2.76976	0.72	1.17399	0.75	0	0.58	1.77032	0.19	-3.43056	0.19	-1.23343	10.42	0.520101	0.6	2.09766	2.66	0.612327	0.42	1.558	5.06	0.11422	4.52
MAGEB6	0.878321	16.42	-2.55673	6.45	-2.08567	7.85	-0.865779	6.02	0.144805	29.75	0.173536	1.31	0	NA	1.10047	1.7	0.874615	12.19	0.216792	18.24	0.295182	0.4	2.88616	11.41	-2.03268	35.59	1.69211	13.73	-0.905899	14.12
MAGEC1	-2.56608	27.94	-1.2476	32.36	-1.76569	7.59	0	19.28	-0.880086	21.51	-1.78318	6.55	0	1.16	0.100473	4.53	-3.21561	38.68	2.76915	70.03	0	9.64	-0.638232	23.57	-3.58852	73.09	-0.964067	26.02	0.8115	20.9
MAGEC2	-1.35027	34.07	1.43052	23.36	-2.13256	7.59	0.996847	19.88	-1.27278	22.94	0.499103	5.43	0	1.16	0	3.96	1.32331	31.72	2.55946	27.36	-2.4347	13.65	-0.192645	22.81	1.15366	74.36	1.96775	23.86	0.385823	28.81
MARCH10	2.07697	83.82	2.80856	77.45	0.621407	13.61	1.07692	99.4	0.994797	59.86	0.982452	50.75	0	26.59	0.641041	94.72	1.37225	94.2	1.92832	86.97	0.883092	83.13	2.16179	56.27	1.48514	52.33	2.40612	31.33	1.09861	79.66
MARCH11	2.37353	9.31	1.9469	31.18	0.259554	5.76	1.0357	43.37	-0.439078	4.3	0.0509831	3.93	0.209228	2.31	1.10047	79.62	3.09298	9.86	3.31876	32.25	1.23954	61.04	2.39312	14.07	-1.26198	6.36	2.23426	10.84	2.33142	24.86
MBD3L1	0.93226	0.98	0.786908	0.09	-0.265992	NA	-1.0357	NA	1.48917	NA	-1.95307	1.5	0	NA	1.03336	NA	0.95706	0.39	2.43285	39.09	0	NA	1.96016	0.38	0	NA	0.789959	7.23	1.67833	31.07
MBD3L2	0.412003	1.47	0.701183	0.36	0.0414571	NA	1.078	NA	0	0.72	0	NA	0	NA	0.341481	0.19	0.0350469	1.16	0.321928	0.98	0	0.2	2.92363	3.42	1.42697	0.85	0.587142	0.72	0.23285	4.52
MBD3L5	0	1.47	0.781453	1.55	0	NA	0	0.6	0	4.3	1.04801	0.37	0	NA	1.64104	0.19	0.0350469	1.74	0.466437	0.98	1.11052	0.8	2.63823	7.22	1.22699	2.97	0.587142	1.45	0	6.21
MC3R	0.251539	2.45	1.73927	1.45	2.8471	10.47	-0.0357041	7.23	1.14304	3.94	0.837076	3.93	0	0.58	0.226004	5.09	-1.05919	3.68	2.51298	3.26	0	0.8	1.09766	1.9	0.771075	11.23	3.163	8.67	-0.986932	6.78
MCMDC2	3.18922	100	3.50232	100	0.548055	100	1.078	100	0.226234	100	1.04949	100	1.78282	100	1.03336	100	2.9839	100	0.492593	100	3.07036	100	2.03055	100	-1.90195	100	3.47025	99.76	-0.931863	100
MEIOB	0	20.34	1.92737	24.73	-3.69844	6.02	0	46.39	1.06917	30.82	-1.56222	34.83	0.531156	48.55	0	54.53	1.22678	37.33	1.1616	70.36	0	12.65	2.16179	40.68	0.351744	37.29	0.587142	26.75	1.0882	21.47
MMP20	1.72632	5.39	0.661198	17.82	0.558892	24.08	0.415037	1.2	1.71828	27.24	0	14.61	0	NA	0.888969	0.19	0.17255	4.84	1.24626	27.69	0	12.25	2.44559	1.52	1.35604	2.97	2.69211	17.59	1.49269	17.51
MORC1	-2.11346	5.15	-2.95359	3.55	-4.01088	3.14	-2.39036	57.83	1.9684	3.23	0.911048	6.37	0.79419	43.35	-1.42275	77.17	-3.35043	4.06	-0.0251347	16.61	0	13.86	1.72569	18.25	-3.83049	38.35	1.64058	12.29	-4.33801	9.04
MOS	1.71097	1.72	-0.273122	NA	-1.60349	0.26	-0.106915	5.42	2.11764	0.36	0.496921	0.19	0.77135	1.73	1.2849	9.06	-0.797799	0.97	2.63105	6.19	1.34947	NA	1.80816	3.42	1.09557	NA	0.318653	4.1	2.44025	6.78
MRGPRG	0	NA	0	NA	0	NA	0	NA	0	NA	0	NA	0	NA	-1.226	NA	0	NA	0	0.33	0	NA	0	NA	0	NA	0.473931	NA	0	NA
MRGPRX4	0.118272	6.13	0.379561	5	0.460243	0.26	-0.460568	2.41	0	16.13	0	1.69	1.01658	NA	0.341481	0.19	-0.887306	2.51	-0.540988	0.33	0.965118	0.6	1.09766	3.04	0	69.07	0.692111	6.75	0.885809	0.56
MROH2B	1.99062	1.96	-3.9202	2.73	-2.32193	3.66	-3.32193	1.2	-1.1512	1.43	0.759106	3.18	0	1.16	-0.69167	0.75	-2.65957	3.68	1.59805	NA	1.10968	0.2	1.54512	25.48	-4.70112	4.87	-0.484618	8.67	-2.9563	2.26
MROH8	1.57347	98.04	2.01533	99.82	2.95171	100	-1.97138	100	1.7143	99.64	-1.17526	99.81	1.37915	99.42	-0.206451	100	1.56325	99.81	1.75251	100	0.964191	100	1.88616	100	2.01697	99.58	3.80467	98.8	0.366238	99.44
MS4A13	1.11827	0.98	0	NA	0	0.26	0	NA	0	NA	0	NA	0	0.58	0	NA	-1.9478	0.77	0	0.33	0	NA	0.808157	0.38	-1.84465	0.64	-2.76714	0.24	-3.32193	0.56
MS4A5	1.42146	NA	0.379561	0.36	-2.63409	NA	0	NA	0	NA	0	NA	0.47572	NA	0	NA	0	0.19	-0.26494	NA	0	NA	0	NA	0	NA	0.473931	NA	0	NA
MS4A6E	0.778786	5.88	0.272528	6.55	0.171868	2.09	0.325211	9.04	1.37116	8.6	0.758499	12.36	1.64373	0.58	0.641041	1.89	0	17.79	0.168581	1.3	0.418129	1.41	0.223194	15.59	0	6.57	-0.327023	8.92	1.75643	1.13
NAA11	1.23017	16.67	1.24511	4.82	-2.35934	1.05	-1.27738	7.83	0.678091	6.45	0	1.5	1.20923	4.62	1.226	36.23	-1.15627	7.93	0.295307	14.33	1.17687	1.2	0	7.6	1.22699	26.48	2.86485	12.53	0.164884	7.91
NACA2	1.69546	100	0.135158	100	1.10095	100	0.82199	100	1.3223	100	0.760319	99.81	0.209228	100	0.641041	100	-0.628476	100	1.00947	96.42	1.71574	100	1.44559	100	-1.92156	100	1.45913	93.49	1.57738	100
NANOS2	1.54778	4.41	0.893656	2.64	0.378319	NA	0	43.37	0.133568	14.34	0	10.3	1.01658	5.2	0.180572	49.06	1.86826	2.9	0	12.05	0	3.61	1.09766	3.42	0.994768	5.72	1.04905	17.83	0	10.17
NBPF6	1.21936	32.6	0.858314	60.09	0.641354	36.13	0	0.6	0.589031	7.89	0.173536	1.5	0.79419	7.51	0	0.38	0.17255	8.7	0	10.1	0	1.41	0.96016	13.31	1.9318	40.89	3.29801	18.07	1.50458	13.56
NEUROG1	0	3.19	0.573234	0.55	-2.39358	0.26	0.865779	6.63	1.07907	10.04	2.93891	0.19	-0.179127	8.09	0	2.08	0	0.58	0.856119	4.89	0	NA	0.445587	4.94	0	NA	2.13535	7.95	0.733156	22.6
NEUROG2	0.293359	20.83	0.820959	37.18	2.05639	42.93	1.35902	58.43	0	25.81	-1.64216	4.87	0.531156	4.62	-1.90138	63.02	0.413559	11.41	0	12.05	0.0392113	6.43	1.09766	58.56	0	44.28	0.473931	11.81	0	34.46
NKX2-4	NA	1.47	0	0.55	0	0.26	0	13.25	NA	12.19	NA	1.12	NA	4.05	0	10.19	NA	14.31	NA	4.89	NA	3.01	NA	7.22	0.816183	50.85	NA	4.34	NA	2.26
NLRP10	0	26.47	0.618129	6	0.278784	0.26	-0.187707	2.41	1.27172	73.12	0	3	1.01658	1.73	-0.0740006	0.94	0	3.48	-1.15754	8.79	0.888969	1	0.96016	12.93	0	13.14	2.05889	13.49	1.56992	2.26
NLRP4	-1.83592	15.93	1.18528	21.91	-4.36503	14.14	-2.67783	63.86	-2.6663	30.11	0.676037	27.9	0	23.7	-2.60881	68.68	0.698867	26.31	1.83454	29.32	-1.90515	14.26	0	18.25	-4.75443	34.32	0.0529931	43.37	-2.86372	27.12
NLRP5	-0.457412	2.94	-0.689637	41.27	-3.94797	2.09	-2.33118	1.2	0	2.87	0	3.18	0	6.36	-1.55436	0.57	-3.41202	11.99	1.40561	5.54	-1.35681	12.85	1.09766	2.66	-3.926	2.97	-0.396618	20.96	-0.954154	19.77
NLRP8	-1.15785	1.47	1.65884	32.18	-3.41863	NA	0.420377	NA	-3.07483	2.87	-2.34879	3.75	0	0.58	-0.807355	0.19	-0.946388	9.09	0.209111	0.65	1.52514	86.75	1.44559	1.52	-3.7096	1.06	1.26861	16.14	-0.592794	0.56
NMS	0	NA	-3.32193	NA	-2.32193	NA	0	NA	0	NA	0	NA	-3.32193	NA	-2.32193	NA	0	NA	0	NA	0	NA	0	0.76	0	0.21	2.24293	0.24	0	NA
NOBOX	0.703235	5.15	0	0.18	-2.32193	NA	0	NA	1.72695	13.26	0.399827	1.31	-0.388355	NA	1.85049	0.19	-2.20517	0.97	2.5539	4.23	1.23878	NA	0.96016	0.38	1.73348	0.21	3.66979	5.06	1.65737	1.69
NT5C1B	1.26211	78.43	0.430425	68.45	1.22632	54.45	-1.09543	24.7	1.07248	79.57	0	77.34	1.01658	89.02	1.226	12.26	-2.29446	78.34	1.2356	81.43	1.10968	73.09	0.808157	37.26	-1.60407	29.24	0	90.84	2.13213	49.72
NUP210L	2.71866	21.81	2.8264	39.82	1.15809	8.64	0	27.71	1.05251	16.49	1.049	26.97	0.531156	97.69	0.962969	27.36	3.5125	84.91	2.90435	31.27	1.92421	22.49	2.63823	37.26	1.98533	52.12	2.55271	39.28	2.68357	36.16
NUTM1	-2.3348	72.79	1.17903	14.82	0.325382	24.87	-3.55343	9.64	1.20731	34.77	-2.37517	8.8	0.531156	90.75	1.2849	5.66	-0.0325688	22.05	-1.5199	52.77	0.887012	5.42	0.96016	8.37	-1.807	5.3	-1.20285	76.63	-1.83247	27.68
NUTM2F	1.67187	86.52	-2.36149	73.45	0.709942	86.91	0	59.64	2.16472	92.83	0.837076	80.71	1.01658	100	0.888969	62.83	0.509628	82.21	0	90.23	0.962334	95.18	1.72569	71.86	0.799203	69.92	2.13535	96.63	0.885809	81.36
OAZ3	0.778786	100	3.57079	100	-1.00455	100	1.59488	100	1.47423	100	1.11309	99.63	0.209228	60.12	1.49902	100	3.4035	100	2.9781	100	1.46936	100	2.76751	100	-0.939253	100	3.49947	99.76	0.442888	99.44
OCM2	0.0709665	0.49	0	0.64	0	NA	0	19.88	2.29706	2.15	0.291533	0.37	1.20923	4.62	1.85049	5.28	-1.27156	1.16	1.11029	2.93	0.961405	1.2	1.09766	2.66	0.771075	0.64	3.14462	5.78	0	1.13
ODF1	3.05282	2.21	3.33079	1.55	-0.942515	0.79	1.09543	17.47	2.7184	2.51	0.91214	1.5	0.79419	0.58	2.226	28.49	-1.57512	4.84	3.73921	5.54	2.86034	0.4	2.09766	7.22	-1.54764	1.48	1.38278	7.71	1.61783	7.91
ODF3	0.929611	2.7	0.0898147	8.18	-0.927114	1.05	0.113839	4.82	1.20128	1.43	1.39632	11.61	1.37915	97.69	-0.169925	18.11	1.46239	7.74	1.31465	37.13	1.17848	3.21	0.893085	4.94	0.37485	3.39	1.74186	32.53	1.59596	4.52
ODF4	1.96498	39.71	0.895663	15.73	0.377142	NA	1.32521	2.41	0.931041	13.62	0	3	1.5175	14.45	1.34148	3.21	1.61589	2.9	0.675042	NA	-0.701342	5.02	2.88616	1.52	-0.41891	0.85	2.05889	13.01	-1.39368	1.13
OOSP2	0.141356	0.49	0	0.09	0	0.26	0.566219	0.6	0.825639	0.36	0.588574	1.12	0.503704	4.05	0.448396	0.38	0	NA	0.805498	0.33	0.624761	5.62	0	1.52	0	1.69	0.473931	9.16	0.444331	1.13
OPN1LW	1.54778	2.7	1.70187	0.36	1.21305	NA	1.01992	NA	2.01193	1.79	1.54559	0.56	1.01658	1.73	-0.76288	0.57	1.95521	0.58	-0.11106	28.34	1.6721	0.6	0.906891	3.04	-2.22222	1.06	2.55271	2.17	1.3729	3.95
OPN5	2.01582	5.64	0.783044	3.18	1.32633	2.62	0.125531	13.86	-1.76089	9.68	1.34387	10.67	1.37915	1.16	-0.901384	7.55	-2.55974	2.71	-0.584963	4.23	0.0392113	1.41	0.96016	7.22	1.84435	12.5	1.45913	8.67	0.699183	18.08
OR10A4	1.55639	0.49	-0.157583	0.64	1.32941	0.52	-0.159173	NA	1.14619	0.36	0.980891	1.87	1.90967	35.26	0.241008	NA	0.791656	0.39	-0.447556	1.3	0.178475	0.6	0.808157	NA	0.892312	0.21	2.81922	25.3	1.33368	0.56
OR10A7	0.251539	NA	0.157806	NA	0	NA	1.55531	NA	0	NA	0.289013	0.37	0	NA	0.100473	0.19	0	0.19	1.03541	NA	0.033917	NA	1.44559	1.14	0	NA	1.04905	1.69	0	0.56
OR10H5	1.67978	36.52	1.35286	3.55	0.793357	2.62	0.551721	1.81	1.37384	9.68	1.11214	0.37	0.503704	18.5	0.728504	4.15	0.796126	10.44	2.98521	6.84	1.17687	24.1	1.33867	2.28	0.612327	2.12	1.69211	12.29	2.58849	6.78
OR10J1	2.54345	0.98	2.74877	0.36	0	NA	1.56622	NA	1.04915	0.36	0.911594	0.37	0.531156	1.16	0	NA	2.5516	0.19	1.23586	0.33	0	NA	2.63823	0.76	1.40175	0.21	1.26861	1.93	1.48863	NA
OR11A1	1.87144	0.49	0.379179	0.36	0.164995	0.26	0.865779	1.2	-0.889484	0.72	0.0480054	6.74	0.531156	2.89	0.888969	1.13	1.20005	0.39	2.29836	0.33	1.30401	0.4	0.808157	2.28	1.98059	6.99	-0.268923	11.33	1.17475	1.69
OR11G2	0.655929	0.25	0	0.18	-2.46325	0.26	0.72291	NA	1.18913	0.72	0.173536	0.56	0.77135	0.58	-1.27663	NA	-1.59378	NA	0.700936	0.33	1.11136	0.4	1.09766	0.38	0	NA	0.881589	7.47	-2.33561	NA
OR11H4	0.639809	2.94	0.572565	0.45	-1.29138	0.26	-0.293497	1.2	1.84318	7.17	0.588574	2.25	1.19213	16.76	1.54793	0.57	-0.311377	1.35	0.777895	14.33	1.47393	0.2	1.22319	2.28	-2.36082	1.06	-1.5656	7.47	1.63956	6.21
OR11H6	1.56496	4.41	0.328623	0.27	-3.04072	NA	-0.088688	0.6	-0.793968	3.94	-1.83794	1.12	1.89917	2.89	1.77032	0.19	-0.492297	2.9	-0.160465	2.28	0.0409718	0.6	1.63823	0.38	-2.02515	NA	0.139955	3.61	2.15737	1.13
OR13C3	0.2726	0.25	-2.33524	0.27	0	NA	0	NA	1.75787	NA	0.676037	0.19	0	42.77	0.341481	NA	0	0.77	0	1.3	0.41134	0.2	1.09766	1.14	0	0.21	1.69211	1.45	-1.78577	0.56
OR13D1	1.38324	1.47	-1.3972	0.36	0.558892	0.26	-0.227753	NA	-0.900906	1.79	0.980891	2.43	0	93.06	1.4484	0.19	-1.71351	1.35	0.0557473	1.3	1.66983	1	1.96016	0.38	-1.66115	0.21	2.58714	10.6	1.13977	1.69
OR13G1	1.16408	0.25	0.999876	3	0.700466	NA	-0.869681	0.6	0.901576	NA	-1.72439	0.56	0.977204	43.93	0	NA	0.0350469	NA	-0.938142	6.84	1.36149	9.24	1.63823	1.9	2.53159	1.06	-0.987536	1.93	2.43404	2.82
OR14A16	0	0.25	3.02023	1.18	0.400026	NA	0.366049	NA	1.04915	NA	0.0489986	NA	0.977204	15.61	0	NA	-0.27218	0.39	2.6853	1.63	1.52514	NA	0	NA	1.2737	0.21	2.00897	2.41	1.4959	0.56
OR14J1	1.1753	0.49	0	NA	-2.57237	NA	-1.32521	NA	0.127218	0.72	0.589257	0.56	0	NA	0.547932	0.38	0.568683	0.19	1.42997	NA	0	0.2	0	0.38	1.71883	0.21	0.881589	3.61	0	NA
OR1C1	1.62351	1.23	3.40301	8.09	-2.4916	1.05	1.11015	NA	1.41842	0.36	1.87426	0.19	0.977204	32.37	1.2849	0.38	0.0028663	NA	2.51946	18.24	1.03921	19.88	1.80816	7.6	2.37908	3.81	2.43665	1.93	2.43404	8.47
OR1D2	0	NA	0	0.09	0	0.26	-0.932801	NA	0.934682	1.43	-2.37517	0.56	1.90967	4.62	1.99859	NA	0	0.39	0.293064	NA	0.625934	0.2	0.638232	0.38	1.23964	NA	1.53165	1.93	0.23285	NA
OR1E1	0	1.23	-2.61249	4.45	0	0.79	0.124395	5.42	1.27172	1.79	0	4.68	0.79419	5.78	0.226004	16.23	0.883044	2.32	1.50916	1.95	1.84833	0.2	0.445587	3.8	0.539947	7.42	1.47393	4.34	1.45663	1.69
OR1G1	1.90554	2.94	0.783189	1	0.700594	NA	0.865779	6.63	0	3.58	0.836501	6.93	1.53116	8.09	1.10047	1.13	0.883044	0.77	0.634788	4.23	0	0.8	0.445587	2.66	1.95215	0.21	0.587142	10.36	0.885809	0.56
OR1J2	-1.38589	48.53	1.0644	22.91	-2.39689	23.82	1.135	10.84	2.06253	36.2	0	15.54	0.531156	35.84	1.39593	4.15	1.56587	29.59	0.497046	56.03	2.03745	18.67	0	23.57	0	26.06	1.74186	35.66	1.3626	41.24
OR1J4	0.971431	22.3	0.328623	9.55	1.64135	11.26	0.289507	0.6	1.9913	27.24	1.44655	4.49	0.531156	24.28	1.34148	0.38	1.56587	17.41	-0.545824	45.28	1.71464	3.61	0	4.56	-1.94708	7.42	0.967746	24.58	1.47682	12.99
OR1K1	1.486	1.72	1.09625	0.64	1.60071	0.26	-1.29187	0.6	1.04579	8.6	0	6.55	1.20923	61.27	1.4484	1.89	1.51506	1.55	1.73001	4.23	1.71464	3.01	1.22319	1.52	-0.553099	1.91	2.64058	21.45	0.915702	2.82
OR1L3	1.07097	1.47	0.964779	1.64	1.11528	NA	0.242754	3.01	-0.394974	NA	1.23243	1.5	1.01658	20.23	0.888969	2.64	0.874615	0.77	1.51902	15.31	1.29739	0.8	1.44559	1.14	-0.601716	0.85	2.27707	10.36	0	3.39
OR1N1	1.91896	0.25	0.618129	1.18	-1.15771	0.52	0.190814	1.81	-2.26734	1.08	0	4.87	0.209228	14.45	1.2849	2.26	0.158732	0.77	1.06939	26.06	-0.519567	1.2	1.88616	1.52	-1.32716	0.21	0.967746	3.37	1.07772	8.47
OR2A4	1.93886	97.55	0.893522	98.91	1.2724	99.74	0	28.31	1.13673	98.21	0	99.63	1.53116	93.06	1.03336	36.23	1.16566	99.03	0	98.7	1.11052	99	2.22319	78.33	1.67105	72.25	3.13535	98.31	1.23285	97.18
OR2AK2	0.864516	0.49	3.12394	0.27	0	NA	0	NA	1.62075	0.36	0	0.56	-0.433331	84.39	1.68544	0.57	-0.0560926	NA	2.34908	4.56	1.52514	1	1.63823	0.76	2.27918	2.33	-0.987536	2.65	1.85213	NA
OR2D2	1.91896	0.98	1.03268	0.18	1.28047	0.79	-0.39727	1.2	1.59364	0.36	1.11214	1.5	0.79419	24.28	-0.986288	0.75	0.703633	1.93	-0.884523	NA	1.57702	0.2	1.72569	0.76	-0.729176	0.21	2.50308	7.47	-1.44311	0.56
OR2F1	1.03444	1.23	-1.48079	0.45	0	NA	0.575804	1.2	0.484204	0.36	1.87538	0.56	-0.388355	NA	2.226	NA	0.563448	0.58	2.84081	NA	0.172063	0.4	0.96016	2.66	-2.86957	NA	0.789959	2.17	-1.27099	NA
OR2F2	0.573467	0.25	0.929982	0.09	0.460243	NA	1.45594	NA	0.848981	2.51	0	0.75	0.142801	1.73	1.96297	NA	-2.54307	NA	2.89301	NA	0.714639	0.4	1.33867	0.38	-0.163341	0.42	-2.59596	4.58	0.444331	0.56
OR2G6	1.334	NA	2.90849	0.18	0	NA	0	NA	1.41842	NA	0.289854	22.1	1.5037	6.36	0	0.19	-1.97626	NA	2.34908	1.63	0.523883	12.25	0.445587	NA	-2.738	0.42	1.39838	7.47	-0.66114	NA
OR2H1	-1.14662	2.94	0.781742	1.73	-2.48574	0.52	-2.21016	8.43	1.20128	0.36	1.23243	11.24	0	1.73	0.226004	8.68	-1.38704	2.32	1.28014	2.61	0.304006	12.05	0.638232	3.42	0.214792	3.18	2.20795	13.01	1.02384	5.08
OR2J2	-1.75697	0.74	0	0.36	0	NA	0	1.81	-2.00501	0.36	0.289854	0.19	0.531156	1.73	0.100473	1.32	-0.774495	0.39	1.8927	NA	0.966971	2.81	0.638232	NA	-1.65486	NA	1.64058	1.45	1.65737	1.13
OR2J3	-0.5068	8.09	1.0973	0.91	-1.3067	0.26	0.736966	1.2	-0.889484	0.36	0.495464	0.37	0.79419	1.16	1.39593	NA	-2.39716	2.71	1.91231	0.65	1.3629	7.63	1.33867	NA	1.81709	0.21	0.789959	1.45	1.93623	NA
OR2K2	1.21936	2.21	-1.60245	4.36	1.22632	NA	0.289507	15.66	1.57277	1.43	0.836501	2.62	0.79419	8.67	1.03336	17.17	-1.11451	5.61	-0.0937576	7.49	1.46936	1.2	1.54512	3.42	1.21424	2.12	2.20795	5.54	0.385823	5.65
OR2V2	0	0.74	0.396578	0.27	-2.45286	NA	-0.152783	NA	0.584403	2.15	2.93891	0.37	1.66866	NA	0.100473	NA	0.360221	0.39	0.472693	14.98	0.418129	0.2	0.808157	1.14	0.14521	0.85	0.881589	4.1	-1.89282	1.13
OR2W1	0.778786	NA	0.156468	0.18	0	NA	1.11371	NA	0	NA	0.396709	NA	0	NA	0	NA	0.360221	0.19	2.23785	NA	0	0.4	0	NA	-2.53081	NA	0	2.41	0.184557	NA
OR2W5	1.412	1.72	2.93506	0.73	-2.3452	NA	0	NA	-1.60797	NA	-1.73267	0.37	0.977204	8.09	0.341481	0.38	0.0872906	0.77	2.34908	0.33	0	19.48	0.808157	NA	-0.916029	NA	2.00897	2.89	-1.29278	NA
OR3A1	0.718665	2.45	0	7.18	-1.09293	1.05	1.18771	15.06	0.494109	3.94	-1.76022	8.8	1.20923	21.97	0.226004	12.64	-1.6169	5.8	1.52638	15.31	0.806507	2.41	1.09766	7.98	0.118079	11.65	-1.94295	9.4	1.67495	0.56
OR4A16	0.958492	0.49	0	NA	0	NA	-0.572282	0.6	-2.41664	NA	0	0.19	0	NA	0	1.51	0	1.55	-0.691878	NA	0	NA	1.09766	6.46	-2.32193	8.47	0	1.45	0.23285	0.56
OR4D1	1.38324	NA	2.74072	0.45	-2.42319	NA	1.32805	NA	1.14304	NA	0.590622	0.94	1.20923	11.56	1.7285	NA	1.3264	NA	1.57374	NA	1.03833	NA	2.03055	1.14	1.47448	0.21	2.20795	8.92	1.15979	NA
OR4D6	0	0.98	0.156914	0.55	0.0563912	NA	1.0357	NA	1.41842	0.36	0.289854	0.37	0.77135	1.16	0	NA	-3.05791	0.77	0.61006	0.33	0	0.2	0	0.38	0.612327	0.21	1.47393	4.58	0.855283	NA
OR4E2	1.334	0.25	-1.77573	0.36	0.793357	NA	-0.422437	NA	-1.28678	NA	0	0.37	0.79419	NA	0.226004	NA	-0.16473	1.16	-0.62183	0.33	1.24261	NA	0.638232	0.38	0	NA	1.64058	2.65	0.444331	NA
OR4K1	0.20847	0.74	0.326839	0.27	-2.4404	NA	-0.152783	4.82	-1.49237	NA	0.289013	NA	0	NA	1.34148	5.09	0.655246	0.19	0.631053	NA	0.719044	1.2	0.638232	0.38	-4.32193	NA	2.20795	1.69	-1.93072	1.13
OR4M1	0.778786	0.25	0.820396	0.45	-2.4404	NA	0.77267	1.2	-1.49237	1.08	0	0.56	1.19213	6.94	1.64104	0.57	-2.23663	0.19	0.890296	0.33	1.67324	0.4	1.22319	NA	-2.16827	0.21	0	4.34	-1.54277	0.56
OR4M2	1.28302	0.98	-0.518983	1.09	0.24723	0.52	0.347923	1.81	0.669376	1.08	0	0.75	0	17.92	1.226	7.17	-1.04287	0.58	-0.662818	NA	1.52325	6.02	1.33867	2.28	0.816183	1.27	0.473931	5.06	0	NA
OR4N2	-1.23785	2.45	-1.33641	1.73	0.558892	0.26	1.86578	36.75	0.984294	3.58	0	1.5	1.19213	5.78	1.39593	72.45	-2.7471	1.16	2.18299	2.93	0.419483	14.46	1.80816	6.84	0.908237	1.91	-0.239237	6.27	1.79551	2.26
OR4N4	0.905543	7.84	0.666584	6.64	-0.0187621	0.52	1.95324	13.86	0.120839	3.58	0	1.12	0	19.08	0.810966	51.32	-0.72289	2.32	1.02181	2.93	1.23878	32.73	1.33867	17.49	0.49847	5.72	0.473931	11.08	0.164884	2.82
OR4Q3	0.996966	NA	-2.41517	0.18	-2.52971	NA	0.0357041	NA	0.984294	0.72	0	0.75	0	3.47	1.4484	0.19	0.22039	0.19	0.19233	NA	1.3629	3.01	0.96016	0.76	0.612327	0.21	2.20795	6.75	0.746453	NA
OR51A7	0	0.25	-0.37937	0.09	-2.50925	NA	-0.748818	NA	0.387194	NA	0	1.69	0	NA	-1.1646	0.19	-2.45702	0.19	-0.930766	0.33	0.719044	18.07	0.223194	NA	0	0.21	2.50308	8.67	-2.55045	NA
OR51I2	0.164076	NA	0.82124	0.27	0.164995	NA	1.03174	1.2	1.48917	0.72	0.0480054	0.94	1.01658	27.17	-0.793549	NA	0	0.58	1.12434	1.3	0.888969	NA	1.44559	0.38	0	0.21	2.79586	5.06	0	0.56
OR51Q1	-0.707819	5.88	0.480269	3.36	-1.88818	0.26	-2.01683	0.6	1.43651	1.79	0	2.81	-1.52774	19.08	0.520832	0.38	1.40773	2.9	-0.628736	4.56	1.67324	1.81	0.96016	1.14	0.592752	1.27	-0.263034	7.23	-2.37179	3.39
OR51S1	0	NA	-0.0952029	0.09	-3.37109	0.26	-1.17351	NA	0	0.36	0	0.19	0	NA	-1.1646	0.19	0	0.19	-0.930766	0.33	1.57702	35.74	0	0.38	-3.3415	NA	-2.32193	2.41	0	NA
OR52D1	1.486	3.19	0.573401	1.36	1.05267	0.26	0.66917	3.01	0	3.58	1.34346	2.25	-2.32193	35.84	0.968291	NA	-1.10611	1.16	0.442379	0.98	1.04097	2.01	2.09766	1.52	-1.22058	1.06	-0.263034	3.13	1.67495	3.95
OR52E2	0	1.72	0.38109	0.45	-2.41863	NA	-0.125531	4.82	0	NA	0	0.56	0	0.58	-2.19574	19.43	-1.55061	3.29	-2.8036	4.23	0	0.2	0	0.38	-1.25969	3.6	3.07839	3.86	-3.34845	0.56
OR52E4	1.25154	0.49	-2.18595	2	-3.40689	0.26	-1.09876	NA	0.381869	NA	0	0.56	0	1.16	-2.83678	0.38	-1.45243	0.77	-1.24101	0.98	0.888969	0.4	0	0.76	-0.78576	0.85	-2.32193	3.61	0.23285	NA
OR52E6	0.864516	4.41	0.273763	8.73	0	NA	-0.54432	0.6	0	0.72	0	0.56	0	1.73	-1.226	0.19	-2.78423	4.06	-1.19334	5.54	0.625934	3.01	1.09766	2.28	1.53617	8.26	0	5.78	-0.865643	3.39
OR52H1	0.971431	0.49	0.821381	0.91	0.926803	NA	0.0218991	0.6	0.381869	NA	1.58857	3	1.01658	94.22	0.624491	NA	1.4652	1.16	0.442379	4.89	1.62593	0.6	1.96016	0.38	0.799203	0.21	2.79586	14.46	-1.04081	0.56
OR52L1	-1.12286	5.15	0.480269	1	1.11171	0.79	-1.24458	1.2	0.682429	3.23	0.173536	1.31	0.531156	2.89	-0.137504	0.19	-1.52663	2.51	-0.0947276	11.4	1.41948	1	2.03055	NA	-2.25969	3.18	3.07839	5.3	1.34241	NA
OR56A1	0.334001	2.45	0	1.36	0	NA	0	NA	-0.991637	0.36	0	0.56	1.66866	3.47	-1.10047	NA	0.0274634	1.35	0	1.95	0	NA	0	NA	-1.84465	NA	1.53165	3.13	0	1.69
OR56A3	1.25154	10.29	0.328623	13.09	-2.46465	0.26	-0.54432	NA	0.852835	5.38	0	1.5	0.209228	1.73	-1.06413	0.19	-2.43399	10.06	0.628736	22.8	0.966971	4.02	0.445587	2.66	0.477275	6.57	3.50308	13.25	-1.45986	12.99
OR56A5	NA	6.37	0	1.91	-1.33082	0.26	0	NA	NA	6.09	NA	0.94	NA	2.89	-0.222392	NA	-2.32193	4.26	NA	25.73	NA	1.2	NA	0.76	1.53617	6.36	NA	9.16	NA	1.13
OR5A1	-3.34516	0.49	-1.90802	0.27	-3.97953	NA	-0.0357041	NA	1.52313	1.08	0	2.62	0.997028	1.16	0	0.19	-3.34967	0.39	-1.88518	NA	-2.37941	NA	0.223194	0.76	0.816183	NA	0.473931	11.57	-2.32193	NA
OR5AC2	0	0.25	0	0.27	0	NA	0	0.6	1.63845	NA	0	0.37	0	NA	1.03336	0.38	-2.34967	0.19	0.166876	NA	0	NA	0.223194	NA	-2.32193	NA	2.13535	7.23	0	0.56
OR5B12	0	0.98	0	1.09	-2.37316	0.26	0.566219	1.81	1.36578	1.43	0.0480054	2.25	0.503704	8.09	1.2849	0.94	1.71312	0.19	1.43718	14.66	0	7.43	1.22319	3.8	1.49847	0.42	0.473931	6.99	1.11422	1.69
OR5B2	1.36375	0.25	0.328623	0.45	0.0563912	NA	0.257793	1.2	1.18608	NA	1.04801	2.06	1.19213	5.78	0	1.51	0.401875	0.97	0.064989	5.21	-1.54573	9.24	1.88616	0.76	0.631641	0.42	1.47393	3.37	0.0617116	NA
OR5B21	1.43086	0.49	0.479377	0.36	-1.87377	NA	0	0.6	1.87741	NA	0.758499	0.37	1.19213	65.32	1.34148	0.19	1.70601	0.77	0	NA	1.04097	0.6	0	0.76	0.908237	0.64	0.473931	5.54	0.342462	0.56
OR5C1	1.68764	0.74	-1.81975	0.36	1.11528	NA	0.484311	1.81	0.817773	8.96	0	5.24	1.20923	52.6	0.888969	1.51	-1.08662	0.58	0.440668	1.63	1.23647	3.01	1.88616	1.52	1.70879	1.69	3.1721	20.24	0.279579	1.69
OR5H14	0.763989	0.74	0	NA	0	NA	0	NA	1.26849	NA	0	NA	0	NA	-2.4815	NA	-3.33587	NA	0.166876	NA	0	NA	0.445587	0.76	-2.32193	NA	-2.32193	1.2	-2.32193	NA
OR5H15	0.186444	0.25	0	NA	0	NA	0	NA	1.26849	NA	0	NA	0	NA	0	NA	-2.34967	NA	0.166876	NA	0	NA	0.445587	NA	0	NA	0.692111	0.72	0	NA
OR5H6	1.1753	2.21	0.271498	0.73	-3.33361	NA	0	NA	1.81382	NA	0.290694	0.56	0	0.58	0	0.19	0	0.77	0.166876	0.33	0.172063	4.22	1.09766	0.38	-2.32193	NA	-2.62982	2.65	-4.64386	1.13
OR5M11	1.42146	37.75	0.430794	3	0.548366	17.28	-0.520351	NA	1.24557	17.56	0	1.5	0	NA	0	NA	-1.22834	4.84	1.17415	11.73	1.47393	1.41	0.223194	0.76	1.43798	0.64	2.50308	12.53	0.8115	4.52
OR5M8	0	0.49	0	0.27	0.0414571	NA	-2.66486	NA	-1.07636	0.36	-2.37517	0.37	0	NA	-2.3771	NA	0	0.39	-0.82596	NA	0	0.2	0	2.28	0.519358	1.69	0.587142	1.69	0	NA
OR5V1	-1.25096	0.74	-1.88669	0.18	-3.37034	NA	1.18771	NA	0.67374	NA	1.23287	1.31	0	0.58	-0.754543	NA	1.13423	0.19	2.24382	0.65	0.526399	NA	0	0.38	2.16104	2.33	0	5.78	-1.83963	NA
OR6A2	2.486	1.47	-2.19406	0.82	1.11528	3.4	-0.522801	NA	1.77422	NA	1.28901	1.69	1.01658	27.75	0.925999	NA	1.4652	1.93	-1.45014	0.98	-1.30999	1	0.96016	0.76	1.41587	0.42	3.05889	9.4	1.90083	1.69
OR6B1	-2.35686	0.49	-2.08916	0.18	0	NA	1.39477	NA	0	NA	1.28901	0.19	-0.388355	NA	2.54793	NA	-1.59888	0.19	2.84081	0.65	0	0.4	1.22319	0.76	1.08677	NA	0	1.93	-2.3235	0.56
OR6B2	0.35311	9.07	0.0331669	12.55	0.793357	0.26	0	3.01	0.589031	6.09	0	1.5	1.20923	4.05	-1.1646	6.6	2.06142	0.77	0.471528	7.49	1.62593	2.01	-1.58496	1.9	0.571511	2.12	0.292782	7.47	1.71627	5.65
OR6C2	1.20847	6.62	0	0.27	0	0.26	0	0.6	1.85091	12.54	0.0480054	0.75	0.531156	10.98	0	NA	1.39305	0.58	0.173141	NA	0.299601	1.41	1.72569	1.9	0.650699	1.91	2.27707	6.75	0.824097	0.56
OR6F1	1.62351	0.49	3.33149	3.91	-2.88464	1.05	0	0.6	1.52313	NA	1.71817	0.56	1.17483	31.21	-2.4561	0.19	0.0597314	0.19	2.34908	14.66	1.71794	15.66	2.54512	3.42	2.20851	1.91	0.318653	2.17	-0.149702	2.26
OR6V1	0.449478	NA	1.54991	1.55	0	NA	1.86968	NA	0.484204	0.36	1.49692	0.19	0.628227	18.5	2.19563	NA	0.988936	0.19	2.99471	15.96	0.522624	0.2	1.44559	0.38	1.50622	NA	0.395029	4.34	0.577377	NA
OR7D4	0.556393	0.25	0.741579	0.36	0	NA	1.19083	NA	1.31951	1.08	0	0.94	0	NA	1.226	NA	0	NA	1.46696	4.23	0.304006	0.2	1.54512	0.38	-1.02515	0.42	-0.829735	10.6	0.64794	1.13
OR7E24	2.3539	7.11	2.01582	0.82	0.994991	NA	-0.802155	1.2	1.67809	2.15	0.910502	0.75	1.19213	NA	0.448396	0.38	0.713119	1.93	1.67669	2.28	1.30401	0.2	1.88616	0.76	1.94445	1.48	1.58714	6.27	1.83035	13.56
OR8A1	1.47696	16.91	-0.260536	6	0.465847	NA	0.474377	NA	0	1.79	0.676679	0.75	0.103474	NA	1.7285	0.19	1.15177	5.03	0.344603	18.89	0.302539	3.21	0.459432	1.52	1.19712	16.95	1.74186	17.59	-1.25249	6.78
OR8B12	0.607019	NA	0	0.27	0	NA	0.701955	NA	0.589031	0.36	0	0.94	0.724556	0.58	0.810966	0.19	-2.1027	0.19	0.542708	1.63	0	NA	-0.638232	NA	0.96579	0.21	2.24293	8.43	0.0982595	NA
OR8B2	1.54778	0.98	0	0.27	0	NA	0	NA	-1.21006	1.08	0	1.5	0.447182	NA	1.85049	NA	0.769096	0.19	0.925868	NA	0.418129	0.6	0.169925	NA	1.14267	0.21	0	4.34	0.699183	NA
OR8B3	1.05889	0.49	0	0.18	0	NA	0	NA	0	0.36	0.911048	0.94	0	NA	1.39593	0.19	0.253271	0.19	0.993543	0.65	0	0.2	-0.638232	NA	-0.387847	NA	0	2.17	-2.44991	0.56
OR8D1	1.67978	2.94	-0.478128	0.64	1.37534	0.26	-0.450742	NA	0	1.43	0.911048	0.37	0.447182	NA	1.34148	NA	1.33257	1.16	0.592288	9.12	1.11052	0.8	-0.415037	0.38	0.142667	2.12	1.74186	13.98	0.885809	0.56
OR8G5	NA	2.45	0.158698	1.36	0	NA	-1.0357	NA	-2.32193	0.36	NA	NA	NA	0.58	0.728504	NA	NA	1.74	NA	0.98	NA	1	NA	NA	0.764156	3.39	NA	2.17	NA	0.56
OR8S1	0.0709665	5.64	0.89553	1.09	0.719356	0.26	1.18771	0.6	1.43651	2.15	1.17354	3.75	1.37915	0.58	1.59524	2.08	1.6048	3.68	1.52883	2.28	1.67267	0.6	1.63823	3.04	-3.90689	0.42	0.692111	9.88	1.27958	1.13
OR9Q2	0	NA	0	NA	0	NA	0	NA	0.908999	NA	0	0.56	0	NA	0	NA	0	NA	0	NA	0	NA	0	NA	-3.32193	NA	0.473931	4.82	0	NA
OTOP2	1.77141	14.71	2.15535	3.64	0.0414571	23.3	0.561529	1.2	1.26595	77.42	0	9.36	0.79419	12.14	0.341481	3.58	1.53412	7.93	1.03158	15.64	1.41542	1.41	1.44559	7.6	2.41998	6.99	1.8365	25.3	-2.02642	6.78
OTP	0	33.33	0.818359	25.45	0.171868	12.04	0	95.18	0.00868224	13.26	0.398269	17.42	0.531156	5.78	0.810966	28.49	0	23.4	-1.54746	14.66	0.148947	42.37	0	29.66	0.419981	30.72	0.473931	33.25	-0.297757	24.86
PABPC3	-1.17161	100	-1.7985	100	0.0542307	100	-2.33295	100	0.848981	100	-2.43254	100	0.531156	100	0.540568	100	1.29808	100	-0.333339	100	1.71794	100	1.54512	100	0.892312	100	1.12601	100	-1.4235	100
PAGE1	0	9.8	0.572063	2.55	0.859495	7.59	0	1.2	-0.423305	5.73	0	0.94	0	1.16	0.448396	0.19	0.493205	11.8	2.628	9.77	0	0.6	1.54512	12.93	0.612327	20.34	0.692111	10.84	1.706	18.08
PAGE2	1.14136	16.42	1.18681	7.36	0.460243	2.09	0.303737	0.6	0.339814	8.24	0	1.87	1.19213	2.31	1.96297	1.51	-3.36335	13.35	-0.105598	14.66	0.0409718	1.81	2.33867	21.67	0.93957	19.28	0	6.99	1.67495	19.77
PAGE2B	0.836501	26.47	0.573735	13	0	10.47	0.713302	6.02	0.513166	11.47	0.396709	8.05	2.00684	27.75	1.7285	9.81	0.279047	16.83	2.38099	10.1	0.806507	7.83	2.59243	38.78	0.753552	25	0.587142	9.16	1.67495	31.64
PAGE3	0.449478	1.23	0.0295157	0.18	0	NA	0	NA	-0.423305	0.36	0	0.37	0	NA	0.962969	NA	0	1.74	0.466437	0.98	0	NA	1.72569	4.18	0	1.27	0	0.24	0.577377	1.69
PAGE5	0	41.42	1.21588	9.18	-2.02412	5.76	1.11699	4.22	-0.31639	7.53	0	6.74	0.174831	9.83	1.03336	0.38	0.279047	15.47	2.35549	7.17	0	2.81	2.28209	28.9	1.72686	43.01	1.53165	10.12	1.38582	7.34
PANX3	-1.3041	19.12	-0.238125	7.45	1.2756	0.79	0.0288213	3.01	-2.33901	1.79	1.34387	2.06	1.33311	8.67	2.06731	8.49	0.857609	7.93	1.42741	21.17	0.625934	17.27	-0.638232	7.98	0.901659	16.95	2.61411	16.14	-1.93987	7.91
PAPOLB	2.31382	2.94	0.820114	10.91	1.37534	6.02	0.575804	17.47	1.35766	11.11	1.049	10.67	0.174831	41.62	0	25.28	1.91658	16.44	-0.00561396	16.61	1.17527	13.25	1.72569	18.63	1.63518	17.58	2.23426	22.17	1.11422	2.82
PASD1	0.503926	9.31	1.2448	3.27	-3.60321	2.36	0.227898	4.22	-1.44285	8.6	0.178991	1.5	0.79419	0.58	1.4484	2.26	-2.28669	9.67	2.12975	28.01	0.713535	0.2	1.77761	31.56	-2.12873	21.82	1.51743	14.94	-2.31141	19.77
PATE3	0	0.98	0	0.64	0	0.26	0	0.6	0.92739	1.43	0	0.56	1.48978	22.54	1.2849	0.38	0	1.35	1.11355	11.07	0.888969	4.42	-0.152003	1.52	0.764156	0.21	0.881589	14.94	0.8115	2.26
PBK	0.0506261	100	-2.30876	100	-1.5854	100	-1.38934	100	1.34144	100	0.758499	99.81	1.53116	100	1.34148	98.87	0.490626	100	-2.52109	100	-1.58976	100	2.22319	100	-1.3267	100	0	100	0.286681	100
PCDHA1	1.32395	68.14	0.572732	89.18	-2.95606	53.14	0.325211	98.8	0.494109	58.06	0.818924	91.01	-0.388355	20.23	1.03336	100	-2.51772	91.88	-1.18659	88.93	1.41745	89.36	2.03055	79.85	-2.2315	65.25	0	59.28	-2.40623	81.92
PCDHA13	1.32395	35.78	0.379944	78	0	37.17	0	85.54	0	18.64	3.16772	87.64	1.72776	9.25	0.810966	97.36	-0.914502	92.46	0	79.15	1.24031	75.1	1.44559	48.29	-2.94708	55.51	0	55.42	0.733156	53.67
PCDHA2	-4.28375	59.07	-2.23934	90.18	-3.94361	54.71	0	95.18	-1.57509	26.88	0.975573	94.01	0.628227	18.5	1.226	99.43	-4.03352	94.2	0	90.23	1.80495	89.96	1.54512	71.86	-4.73169	64.19	0	61.45	-1.79781	84.75
PCDHA4	0.313823	71.08	0.216307	95.09	0.93086	87.43	0	96.39	1.07907	74.55	3.33829	97.94	0.628227	19.65	1.03336	99.81	-0.241033	98.65	0	93.49	1.30181	95.18	1.33867	80.61	-2.31232	83.69	0	85.78	1.07772	85.88
PCDHA5	0.958492	59.56	0.430609	86.27	0.558892	54.19	0.566219	90.36	0.00868224	30.82	3.31123	95.88	-0.179127	19.08	0.641041	98.87	-0.498059	93.42	-0.105688	88.6	1.24031	77.51	0.96016	66.92	-2.08229	59.11	0	63.61	0.915702	74.58
PCDHA7	-2.35686	83.33	-3.00116	96.09	-4.33593	81.68	-2.34672	98.8	-4.32882	64.52	3.18273	99.06	0.405835	20.81	1.39593	99.81	-3.75054	98.45	-2.34663	90.88	1.71739	90.56	1.80816	85.93	-4.40142	81.57	-2.32193	70.12	-4.32193	84.18
PCDHA8	0.850576	33.09	0.216307	73.18	0	26.96	0	90.96	0	19.35	3.44174	78.46	0.628227	9.25	0.810966	97.36	-1.02598	81.82	0	80.78	1.41745	66.67	1.96016	52.85	-3.20385	43.64	0	36.63	0	63.84
PCDHA9	0.467857	25.49	0.38109	64.55	0.378319	17.54	1.32521	77.71	0.00868224	12.54	0	86.7	0.820873	16.18	1.226	96.04	-1.39015	74.08	0.130787	74.27	0.622411	57.63	1.33867	43.35	-3.05733	38.77	0	47.95	0.279579	41.81
PCDHAC1	-3.77727	53.68	0.217591	89.64	-4.06793	68.59	0.800459	97.59	-3.91607	51.97	-1.7866	95.51	0.628227	11.56	-1.78921	98.87	-0.731183	98.84	-0.0216824	95.44	1.47197	81.53	1.63823	68.44	-4.66725	62.08	-3.90689	83.37	1.07772	76.84
PCP2	-2.90864	88.24	0.723373	94	0.93086	69.9	0.62298	18.07	1.00868	60.93	0.173536	82.58	0.77135	97.69	0.641041	18.87	0.961046	87.23	0.940693	97.07	0.304006	97.59	1.72569	41.44	1.00961	58.26	0.587142	66.27	1.0882	96.05
PDCL2	1.43086	6.37	0.326442	3.27	1.05267	2.09	1.1103	2.41	0.561035	16.49	0.980891	7.87	0	3.47	2.226	2.08	0.928843	8.32	2.59801	46.91	0.0392113	NA	1.09766	4.56	0.882176	2.75	1.74186	10.36	-0.588772	41.24
PDHA2	0	1.96	0.743066	0.45	-2.66107	NA	-1.85208	NA	1.07907	3.94	0.911048	0.75	0	NA	-1.59254	0.38	-1.65173	1.93	-1.40608	NA	-1.862	NA	0	3.04	-3.36082	1.69	-1.78304	3.13	-2.49415	0.56
PDILT	1.1753	1.23	-1.16286	1.45	-2.39505	0.26	-0.844051	1.2	0	NA	1.34346	5.62	0	NA	-0.499286	0.38	0	1.16	-1.97431	NA	0.715741	43.37	0	4.18	-3.25969	1.06	2.1721	26.02	-1.35764	0.56
PDZD9	2.00328	21.57	2.14089	26.73	1.59561	30.63	0.161001	83.73	-1.20626	13.26	1.28943	31.65	1.53116	89.02	1.03336	97.17	1.61496	26.69	0.42512	23.13	1.24031	31.93	0.96016	27.76	1.59275	16.53	-3.32193	38.07	-0.912301	11.86
PFN3	0.607019	1.47	1.52655	0.36	1.60071	0.52	0.865779	1.81	0.139891	3.23	3.15336	2.81	0.209228	0.58	1.77032	NA	1.81843	2.9	2.86744	25.73	0.29813	0.4	1.09766	2.28	1.27691	0.64	2.55966	8.19	2.05638	5.65
PFN4	2.20847	95.59	1.35432	96.55	-0.968398	61.26	0.749481	96.99	1.48669	84.59	1.49546	93.82	1.20923	83.24	1.226	97.92	2.09821	96.13	1.36616	95.11	1.47263	98.59	1.44559	97.34	1.55652	86.65	0.789959	66.75	1.53948	96.05
PGK2	1.61529	23.77	-0.926058	17.82	-1.49182	1.83	-0.214219	NA	-1.79156	2.51	0.911048	3.37	2.11612	0.58	0.810966	NA	1.54478	11.99	1.21316	20.2	1.7629	15.86	2.09766	0.38	-2.23189	0.64	2.40612	7.95	1.52412	23.16
PHF7	1.86192	100	-2.33787	100	-1.5738	100	-0.718667	100	0	100	-2.35415	100	0.209228	100	0.547932	100	-1.75689	100	0.369614	100	1.62593	100	1.33867	100	-0.467178	100	0.473931	100	-0.30417	100
PIH1D2	0.958492	99.75	-0.963886	99.82	0.859495	100	1.135	100	0.774217	100	-2.30322	100	1.75979	100	0.810966	100	0.778162	100	1.37322	100	0.887991	100	-0.152003	100	-0.450084	99.36	1.38215	100	0.471371	98.87
PIK3R3	2.50393	100	0.820396	100	-1.77247	100	0.749481	100	-0.830289	100	0.588574	100	1.37915	100	0	100	1.91231	100	1.73104	100	0.804435	100	1.96016	100	1.63164	100	0.202817	100	-2.38651	100
PIWIL1	-2.42429	25.98	-3.87178	19.09	-2.81152	87.96	-2.4144	2.41	-2.32017	37.63	0	59.93	0	2.31	0.341481	5.28	-2.92638	32.88	1.61039	79.8	-2.48794	21.49	0.808157	32.32	-3.91868	16.1	-1.6938	68.92	-0.837151	66.1
PIWIL3	1.25154	22.06	-2.54528	2.64	-2.29088	1.05	0.0874628	6.02	0.841243	2.87	0.758499	5.81	0.79419	32.95	-2.24931	22.64	1.22347	14.89	0.49164	2.93	0.419483	1.61	1.96016	17.49	-3.3415	9.32	1.53165	18.55	-0.120399	2.26
PKD2L2	0.822287	28.68	1.24585	28.73	-3.06178	15.45	-2.63821	40.96	1.21032	6.81	3.00796	43.82	0.142801	98.84	1.10047	22.64	0.620009	30.17	-1.41678	47.23	1.36149	30.52	1.80816	31.18	-1.7096	23.94	0	50.84	-1.79781	16.95
PKMYT1	0.971431	100	2.65903	100	0.558892	100	0	100	1.32507	100	1.0485	99.81	1.01658	100	1.39593	99.81	-0.655918	100	1.04227	100	1.71629	100	2.59243	100	0.799203	100	-0.889731	100	1.4647	100
PLA2G2E	0	0.98	0	NA	0.994991	0.52	1.01641	NA	1.00522	0.36	0	NA	0	NA	0	NA	0	NA	0.296086	NA	0	NA	0	NA	0	0.21	0.789959	1.2	-2.11763	0.56
PLCZ1	0.807932	5.15	-1.31214	4.55	-5.14681	0.26	0.447459	4.82	1.25725	12.19	1.04801	8.8	0.531156	1.16	1.81097	5.47	-0.848172	13.54	1.94913	0.98	0.965118	NA	2.49621	6.08	-3.32193	1.06	1.8365	15.42	-1.23735	5.08
POM121L12	0.733932	NA	0	NA	0	NA	1.17187	NA	-1.66714	0.36	0	0.19	0	NA	0	NA	-1.59826	NA	0	NA	0	NA	0.96016	0.38	-4.33175	NA	-0.955897	1.69	0.0617116	NA
POM121L2	2.3539	35.29	0.820114	13.82	0.709942	36.91	0	10.24	0.92739	14.7	1.17354	22.85	0	10.4	1.4484	13.58	1.74369	40.62	1.99	27.69	1.3629	5.42	0.96016	11.79	1.34131	14.62	1.53165	39.28	1.14982	37.85
POTEA	2.12986	0.74	-0.230805	0.18	1.1343	NA	0	NA	1.8254	NA	-2.45246	NA	0.139594	NA	0	0.19	-0.878476	0.58	1.46644	1.3	0.448646	NA	0.638232	0.38	-1.4727	NA	0.318653	1.2	1.41942	NA
POTEC	1.71097	0.74	-2.34842	16.27	-2.05594	1.31	0	NA	-2.03214	1.43	0	0.94	1.01658	NA	0.547932	NA	0.870382	0.97	0	31.27	0.301071	11.04	1.88616	1.14	-3.32193	2.54	1.8365	7.71	-1.19863	1.69
POTED	1.69546	0.49	0.373695	18	-2.36874	NA	-0.82199	0.6	0.656204	NA	0	NA	0	0.58	0	0.19	0.589433	0.39	-1.28242	6.51	0.415418	14.66	0.808157	1.14	-3.27039	4.66	-0.946684	3.86	-1.85589	1.13
POTEF	0.430862	99.02	-2.34842	99.82	0.859495	100	0	100	1.20731	100	0	98.5	1.53116	100	0.100473	98.11	-1.5258	99.42	-3.35883	97.39	-0.246212	99.8	1.54512	99.62	1.53617	99.58	2.53165	97.35	-1.51043	98.87
POTEG	1.63981	22.79	0.156691	6.36	-2.36079	2.09	-0.749481	NA	0.561035	6.09	0.0480054	1.5	1.36397	2.89	1.1646	0.19	-1.16349	5.61	2.18299	26.06	1.30401	97.39	1.44559	6.08	-3.90689	7.42	-0.755075	20.48	-1.87113	14.69
POU4F2	-2.03707	3.19	0.326839	2.18	0	2.88	0.785487	29.52	0.387194	2.51	-1.75003	0.94	0	5.2	-0.226004	33.21	-2.12112	2.71	0.456371	6.19	0.419483	4.62	1.09766	10.27	-1.55085	2.75	2.88713	5.78	1.43615	5.65
POU5F2	1.32395	16.18	0.428391	7.09	-1.97762	2.36	-0.912066	7.83	0.381869	10.04	0.988159	24.34	0.79419	99.42	1.4484	2.83	-0.838121	15.47	-0.937708	31.27	-0.166723	17.07	1.63823	9.89	0.612327	8.69	-1.97529	53.01	1.65031	14.12
PP2D1	2.53476	13.48	0.741728	15.73	0.553638	14.4	0	26.51	0.00868224	2.15	-2.40682	17.23	1.20923	97.11	1.49902	10.94	1.03505	19.92	0	37.46	1.52514	13.65	1.54512	8.75	1.16696	7.63	-0.705553	56.87	-1.86367	9.6
PPEF2	1.80793	8.33	0.431716	14.09	-1.47198	4.71	0.289507	18.67	1.42879	2.15	0.496193	31.46	1.20923	81.5	0.641041	12.26	-2.45359	11.22	-1.33466	9.45	0.717944	37.55	1.72569	30.42	-2.94708	4.87	-0.655352	18.31	1.01288	14.12
PPP3R2	0.822287	4.17	0.480269	3.36	0.164995	1.83	-0.174163	4.22	1.9219	1.43	0.0480054	10.11	1.20923	31.79	1.03336	21.7	1.16566	4.26	0.856119	0.65	1.52262	35.14	2.72569	13.31	0.892312	5.93	2.20795	13.25	1.40702	3.95
PRAME	1.57347	62.99	-0.48224	80.45	-1.69038	79.06	0.912066	87.95	2.12722	81.36	1.11214	90.07	2.01658	83.24	0	19.43	-1.7592	87.62	-0.114525	100	1.10968	66.27	2.22319	60.08	-2.22609	99.79	-0.146327	84.1	-1.33315	100
PRAMEF1	1.02206	4.66	0.527241	1.73	0	0.26	1.39206	0.6	0	3.94	1.28901	0.75	0	0.58	0.547932	0.19	-2.31603	1.74	1.37207	11.73	0.717944	1	1.44559	6.84	-2.43558	3.18	-0.208927	2.89	1.06171	9.6
PRAMEF11	0.687638	2.7	0	1.36	0	NA	0	1.2	0	4.66	0	2.62	0	NA	1.226	0.19	-2.34967	1.35	0.993543	31.6	0	1	1.33867	4.94	-3.37988	6.99	0.170265	8.67	1.57738	15.82
PRAMEF12	-1.90992	4.9	0	2.73	0	NA	0	10.84	-2.37617	3.94	0.758499	0.75	0	NA	-2.3771	4.72	0.272646	2.71	0.925868	2.28	0.717944	5.02	1.80816	6.84	-2.43558	10.17	1.69211	6.27	1.06171	10.17
PRAMEF13	0	1.47	0	0.73	0	NA	0	0.6	0	1.08	0	0.56	0	NA	0	NA	0	1.55	0.925868	4.23	0	NA	0	2.28	0	3.39	0	4.1	0	3.39
PRAMEF2	0.412003	1.96	-2.57911	1.36	-0.0339317	NA	-0.84176	0.6	0	2.51	0	1.31	0	NA	0.547932	0.19	-1.43335	2.51	1.86132	2.93	0.887991	0.6	0.808157	1.9	0	2.97	-0.724765	4.34	-1.39838	5.65
PRAMEF20	0	0.74	0	0.36	0	NA	0	NA	0	5.38	0	0.56	0	2.31	0	NA	0	0.97	0.925868	2.61	0	0.4	0	2.66	0	4.03	0	11.57	0	4.52
PRAMEF4	0.556393	2.94	0	1	0	NA	0	3.61	-2.37617	5.02	0	2.43	0	NA	1.1646	NA	0.144781	1.74	0.925868	32.25	0.0392113	0.4	1.44559	6.84	0	8.69	1.69211	10.36	-1.05761	12.43
PRAMEF5	0.0709665	0.49	0	0.09	0	NA	0	0.6	0	2.15	0	0.19	0	NA	0	NA	0	0.58	0.925868	9.12	0	NA	1.22319	1.14	0	2.33	0	1.93	1.4647	5.65
PRAMEF6	-3.07039	1.23	0	1	0	NA	0	1.2	-2.37617	5.38	0	1.69	0	NA	0.641041	0.19	-2.34967	0.77	0.925868	42.02	0.966045	1	1.33867	3.42	-3.37988	6.57	0	10.84	1.34246	10.73
PRAMEF9	-2.29987	0.98	0	0.09	0	NA	0	0.6	-2.37617	2.51	0	0.37	0	NA	0	0.19	-2.34967	0.77	0.925868	17.26	0	0.4	1.44559	1.52	-3.37988	3.6	0	4.58	0.712795	4.52
PRDM13	0.313823	34.8	1.94781	15.36	0.93086	61.78	0.0357041	58.43	1.07248	60.57	0	2.06	1.66866	9.83	0	15.85	1.29808	30.75	1.31403	19.22	-2.76743	7.03	1.63823	27	0.589697	75	1.99095	19.04	1.6143	39.55
PRDM14	0.118272	0.25	0.906891	0.55	-0.609026	1.05	-1.11371	NA	-0.204289	1.79	0.91214	8.99	0	3.47	1.10047	0.57	1.5711	2.51	1.48001	6.51	2.86134	0.6	1.72569	6.08	-0.366943	0.42	-0.266237	16.39	-0.642615	2.26
PRDM7	2.16408	7.6	-0.424958	6.91	-2.6971	2.09	0	7.83	-0.791769	1.79	0.396709	7.3	0	15.61	1.1646	3.21	0.51028	11.03	0.76038	15.64	-2.01968	6.02	0.223194	9.13	-1.03534	81.36	1.56071	11.08	0.848083	28.81
PRDM9	-0.359896	23.04	1.27201	2	-5.51306	2.36	-2.58444	1.2	-1.42968	7.89	0.981412	5.81	0.209228	0.58	-1.54128	0.19	-3.12518	11.03	2.71578	23.78	0	1	1.96016	9.89	-3.96816	27.33	-2.16115	14.7	-3.8024	9.6
PRH1	0.412003	99.75	1.42941	99.91	0.987218	100	0	100	0.344035	100	1.28901	99.81	0.79419	100	1.99859	100	0	100	2.35322	100	-0.6462	100	2.03055	100	0.631641	99.79	1.64058	100	1.50458	100
PRKACG	2.00957	0.49	0.782321	1.27	1.59561	4.45	0.873929	3.61	0.254339	2.87	0.981412	1.5	1.5175	44.51	1.34148	23.21	1.23668	1.35	-0.0715106	1.63	1.17607	1.81	2.09766	8.37	0	1.91	1.64058	29.64	1.35565	2.82
PRM1	1.5987	0.74	1.63543	0.18	0	NA	0.597233	0.6	0.127218	0.72	0	0.19	0	0.58	0	NA	0.246755	0.97	1.2582	1.95	0.033917	NA	1.09766	0.76	0	0.21	2.13535	2.65	0.402718	1.13
PRM2	1.21936	1.47	1.92763	0.18	0.465847	NA	1.135	NA	0	2.15	0.174447	NA	1.37915	1.73	0	NA	-0.829793	0.58	1.35616	5.54	0.033917	0.2	0.96016	0.38	-3.32193	NA	1.58714	6.75	0.824097	9.6
PRM3	0.430862	NA	1.81772	NA	0	NA	0.361793	NA	1.13673	0.72	0	NA	0.79419	1.73	0	NA	0.84903	NA	1.50419	0.98	0.521363	NA	0.96016	0.76	0	0.21	0.692111	1.45	0.628738	0.56
PRND	0	71.08	0.929852	97.64	0.62642	81.15	1.62067	81.93	1.3223	86.38	0.911048	95.69	0	33.53	0	50.75	-1.26908	88.97	2.788	83.06	1.11136	62.05	1.33867	93.92	-1.86235	87.5	1.04905	94.94	1.41537	62.15
PRPS1L1	2.51722	8.82	1.09578	5.27	1.2197	11.26	1.39477	6.63	1.75169	62.01	0.911594	6.74	0	10.4	0.728504	24.15	2.23516	26.89	1.55116	1.95	1.66983	12.65	2.44559	56.65	1.77976	16.53	1.45913	11.81	1.62154	8.47
PRR20A	-1.05889	NA	0	NA	0.0798533	NA	0	NA	0	NA	0	NA	0	NA	0	NA	0	NA	0	9.77	-2.7888	NA	1.44559	0.76	0	NA	0	5.54	0	NA
PRR20B	-1.05889	NA	0	NA	0.0798533	NA	0	NA	0	NA	0	NA	0	NA	0	NA	0	NA	0	NA	-2.7888	NA	0	0.38	0	NA	0	NA	0	NA
PRR20C	-1.05889	NA	0	NA	0.0798533	NA	0	NA	0	NA	0	NA	0	NA	0	NA	0	NA	0	NA	-2.7888	NA	0	NA	0	NA	0	NA	0	NA
PRR20D	-1.05889	NA	0	NA	0.0798533	NA	0	NA	0	NA	0	NA	0	NA	0	NA	0	NA	0	NA	-2.7888	NA	0	NA	0	NA	0	NA	0	NA
PRR23A	1.80793	1.23	0.819127	0.64	-2.32193	NA	0	0.6	2.60585	8.96	0	3.75	0.209228	2.31	0.641041	0.38	-2.34967	0.77	2.57614	1.63	0.614157	1.81	0.96016	2.66	0	3.81	2.46655	18.31	2.00169	1.13
PRR23B	1.80793	NA	0	0.27	0	NA	0	0.6	2.6982	7.17	0	1.12	0.209228	NA	1.226	NA	0	NA	2.57614	1.3	0.879161	2.41	1.09766	1.52	-1.02515	1.69	1.45913	11.33	1.52787	0.56
PRR30	0.878321	0.74	1.06464	0.36	0.0563912	0.26	1.09543	0.6	0	10.75	0	6.55	1.01658	1.16	1.81097	0.57	0	NA	1.21947	0.65	0.803398	2.61	1.44559	2.28	0.0904284	1.48	0.789959	19.28	1.21848	1.69
PRSS37	1.31382	3.92	0.701183	11.91	0.926803	11.78	-2.37109	20.48	0.845117	3.58	0	39.33	0.990798	76.3	2.03336	50.94	-0.233339	9.28	2.46644	33.55	1.47067	6.63	1.44559	8.37	0.175165	5.93	1.58714	25.78	0	6.21
PRSS38	-3.3395	0.98	2.55426	0.73	-2.20254	NA	-0.450742	1.81	0.0950391	2.15	0	2.06	1.99703	1.73	0.100473	0.19	1.64041	2.51	2.55788	9.77	0.910787	0.6	0	2.66	1.28144	6.14	-0.517776	8.67	0.10178	2.82
PRSS41	1.412	21.57	1.69873	10.73	0	42.93	0	0.6	0.484204	8.6	0	1.5	1.90967	0.58	1.85049	0.38	0.279047	10.64	0	25.08	0.412701	5.82	0.223194	0.38	0	4.45	0.587142	35.18	1.18456	5.65
PRSS54	0	11.03	-2.47406	3.82	0	1.31	0	50.6	0	4.66	0	1.5	0.531156	6.94	0.888969	80.94	1.39894	2.71	0	2.61	-0.36257	2.41	0.638232	6.46	-2.11451	11.23	2.05889	5.78	0.984954	9.04
PRSS55	-1.54432	5.39	0.0331669	5.36	0.561647	3.4	1.4217	64.46	-0.251124	3.58	0.676037	23.6	0	12.72	0.547932	72.83	-3.0382	4.45	-1.49064	13.68	-2.4827	3.82	1.54512	3.04	-1.34742	5.3	2.30216	38.07	-0.362412	9.6
PRSS58	-3.3395	0.25	0.378605	0.09	0	1.57	0	NA	-2.42845	NA	1.34508	0.19	-0.179127	0.58	1.54793	NA	-1.89553	NA	2.53253	0.65	0.41134	NA	0.808157	2.28	-0.712146	NA	2.1721	4.58	0.342462	NA
PRY2	NA	7.11	NA	NA	NA	2.36	NA	23.49	NA	3.94	NA	2.62	NA	4.05	NA	17.55	NA	3.68	NA	NA	NA	11.04	NA	10.65	NA	36.86	NA	5.3	NA	NA
PSG11	1.05889	4.9	-1.49829	0.64	0.922734	0.79	0.870463	17.47	0.848981	2.87	0.496193	1.69	0	1.73	0.584963	3.21	-1.84895	1.16	1.10748	0.65	0	NA	1.54512	18.25	-2.32193	5.51	-1.33687	5.54	1.14982	2.26
PSG3	1.7415	14.95	0.81955	4.27	1.10814	1.31	0.891029	1.2	0	13.62	0.0489986	4.31	1.01658	4.05	1.23704	0.19	-0.74214	17.41	0.709535	2.93	0.0409718	1	2.22319	16.35	0	6.57	1.78996	7.23	-1.41448	3.95
PSG8	0.850576	12.75	-1.23969	5.64	-2.41863	0.79	0.0445877	0.6	-1.83772	11.83	0	7.12	0.79419	5.78	0.192645	0.75	-2.27508	7.16	1.54729	0.98	0	2.21	2.03055	17.49	-4.32193	20.13	1.78996	4.1	-0.878787	1.13
PSKH2	1.94544	0.74	2.87297	6.64	1.62438	0.26	0.982644	NA	2.46922	1.08	-2.37517	2.25	1.79419	13.87	-0.123777	0.57	-0.736047	0.39	2.20213	NA	2.32294	NA	1.33867	2.66	-0.485884	0.42	0.603382	2.17	1.81781	NA
PSMA8	1.05889	16.42	1.12684	22.55	-3.51221	7.07	0.392056	10.24	1.29423	23.66	1.39632	20.41	1.66866	36.42	1.85049	5.66	0.476592	28.24	1.93533	9.12	0	4.62	0.96016	16.73	-3.29456	34.96	1.19907	28.92	2.23285	11.3
PSMB11	0.134801	3.19	0	2.64	0.471429	1.05	0	11.45	0.570427	5.02	0	3.56	1.01658	13.29	1.49902	21.13	-0.142391	4.06	0.722929	2.61	1.3629	2.81	1.54512	9.13	0.397592	3.39	2.50308	7.71	0.855283	9.6
PTF1A	2.21392	0.49	0.783189	1.91	1.68088	25.92	-0.504273	7.23	0	NA	0.910502	4.31	0.209228	0.58	0.962969	47.36	0	2.9	2.56066	23.13	1.03921	1.2	0.808157	10.65	0	5.3	-1.66217	15.42	-1.38676	11.3
PTH2	1.34399	NA	0	0.91	0	0.26	0	0.6	0	1.08	0	NA	0	2.31	-0.547932	NA	0.874615	1.55	0	3.58	0	0.2	1.33867	0.76	0	NA	0	2.17	0.592182	3.39
PURG	-1.11704	56.13	-0.929631	86.09	-0.145311	51.31	-0.29956	100	-1.31418	58.42	0	95.88	1.5175	39.88	0.962969	99.81	-0.173276	72.92	0.000902248	90.55	-1.59701	92.37	1.72569	68.44	0	40.25	2.09763	77.83	0.7148	78.53
R3HDML	1.65593	5.88	1.40418	17.18	4.56142	92.41	0.378512	2.41	0.127218	6.81	0	1.87	0.79419	0.58	1.1646	NA	0.866137	45.65	0.886159	11.07	1.30254	1.81	0.96016	3.42	2.05058	23.09	4.11189	72.29	1.60329	14.69
RAD21L1	0	8.82	0	14.55	0	2.36	0	1.81	2.11141	8.6	0.759106	4.12	1.37915	1.16	0.962969	5.28	1.56063	12.57	1.95829	5.86	1.47393	0.8	1.33867	8.75	0.0622371	9.32	1.74186	9.4	0.577377	3.95
RAD51AP2	1.31382	43.87	-1.4541	52	-4.36507	89.79	0	31.93	1.43651	92.83	0	6.74	1.01658	1.16	1.39593	55.85	-2.74123	39.26	0.925868	32.57	0.175273	30.92	0.808157	39.54	-1.92434	8.26	1.58714	56.63	-3.56898	31.64
RBM46	0.251539	10.54	0	16.36	-2.7203	2.62	-2.34672	64.46	0	25.09	1.0485	80.34	0	3.47	-2.28369	53.21	-2.40361	33.85	0	26.06	0	8.63	0.445587	19.01	-4.91345	35.81	1.69211	34.46	-3.81919	25.99
RBMXL2	1.07097	16.18	-0.151706	6.36	0.793357	7.33	-0.39727	19.28	1.14619	2.87	1.04801	42.88	1.66866	9.83	0.36257	25.85	1.51777	16.44	-0.877405	11.07	1.41948	14.06	0.808157	24.71	0	8.05	2.50308	17.59	1.73316	9.04
RBMXL3	0	0.49	0	0.36	0	NA	0	1.2	0.916383	1.79	0.984011	1.31	0.531156	2.89	1.7285	0.57	0.936961	0.19	0	1.63	1.30327	0.4	2.28209	0.38	0.923989	0.85	2.88713	8.43	0	1.13
RBMY1A1	NA	6.13	NA	0.18	NA	NA	NA	0.6	NA	3.58	NA	1.31	NA	4.05	NA	0.75	NA	4.26	NA	NA	NA	0.8	NA	5.32	NA	4.03	NA	2.41	NA	NA
RBMY1B	NA	1.96	NA	NA	NA	NA	NA	NA	NA	1.08	NA	0.19	NA	0.58	NA	0.19	NA	1.35	NA	NA	NA	NA	NA	1.14	NA	0.21	NA	NA	NA	NA
RBMY1E	NA	2.45	NA	0.09	NA	NA	NA	NA	NA	0.36	NA	0.37	NA	0.58	NA	NA	NA	0.97	NA	NA	NA	NA	NA	1.52	NA	0.42	NA	NA	NA	NA
RBMY1F	NA	1.23	NA	NA	NA	NA	NA	NA	NA	1.08	NA	0.37	NA	NA	NA	0.19	NA	0.77	NA	NA	NA	NA	NA	0.38	NA	0.42	NA	NA	NA	NA
RBMY1J	NA	2.7	NA	0.18	NA	NA	NA	NA	NA	1.08	NA	0.37	NA	1.16	NA	NA	NA	1.93	NA	NA	NA	NA	NA	1.9	NA	1.06	NA	0.48	NA	NA
RBPJL	1.64789	12.75	1.85701	5.09	-0.00352128	1.31	-0.325211	16.87	-2.3493	9.68	0	5.06	0.209228	21.97	0	12.26	-1.74487	10.06	1.61499	55.37	1.36079	9.24	0.223194	7.22	1.8792	13.98	4.00133	31.33	1.30676	27.12
REC114	0.313823	6.37	0.89379	1.18	-0.680574	0.79	0	1.2	1.63872	7.17	0.980891	1.12	1.53116	24.86	1.92644	NA	0.279047	16.83	0.636362	1.95	-2.01657	0.4	2.09766	1.9	0.197988	2.33	0.881589	10.36	1.17475	4.52
RFPL4B	0.141356	18.14	1.63783	42.36	-3.02711	12.83	-0.323713	35.54	0	21.15	1.04801	37.08	0	NA	0.341481	72.45	-2.48092	15.28	-0.0716912	14.66	-1.25043	19.88	0.96016	55.13	-0.450084	17.16	1.64058	27.23	0.0617116	16.95
RFX6	0	18.14	-1.43962	34.91	-2.72749	43.98	0.106915	4.82	-1.2595	3.23	-1.69933	1.5	0.79419	1.16	0.962969	3.58	-2.28688	21.86	0.604754	7.17	-2.58517	93.57	1.96016	11.41	-4.31553	4.24	-1.78476	57.11	-3.33625	11.3
RGPD4	-0.70897	100	-1.99599	100	0.278784	100	0.82199	100	-2.84841	100	1.04801	100	1.01658	100	0.962969	100	-2.33286	100	0.611911	100	0.507342	100	2.09766	100	-4.68469	100	-0.0790025	100	1.42792	100
RGSL1	1.69546	3.68	1.03317	2.82	-1.7806	1.57	-0.321928	2.41	1.80414	29.39	1.11261	12.17	1.19213	5.78	1.88897	0.38	2.52875	2.51	0.0824622	2.61	1.41881	2.21	1.63823	0.76	-0.90897	2.12	2.34304	8.67	-1.0225	1.69
RHOXF2B	-2.42429	13.73	-2.54511	4.18	0	2.62	0	21.08	0.230838	8.96	0.0529648	7.87	0	91.91	0.226004	5.47	0	9.86	-0.112226	40.07	0	3.61	1.87447	13.31	-2.32193	9.53	1.74186	38.8	-2.38521	11.3
RIMBP3	2.08889	99.75	0.326045	99.91	0.278784	97.64	0	100	-0.0662892	100	0.588574	99.25	1.53116	100	1.03336	100	1.54743	100	1.0514	100	0.966045	100	2.33867	100	-0.68675	100	2.24293	99.76	-1.54479	99.44
RIMBP3C	1.99062	70.34	0.271498	86.18	0	55.5	0	98.19	2.12563	91.04	0.395929	93.45	1.37915	98.27	0.888969	93.02	1.49595	88.39	1.11355	67.43	0.525141	90.76	2.49621	95.06	1.58027	88.35	2.24293	83.13	0.855283	64.97
RNASE11	0	0.25	0	0.91	-2.48574	NA	0.953242	NA	-0.79156	0.36	0.588574	8.05	0.77135	10.98	0.810966	0.19	-2.46517	0.39	0.788496	2.61	1.24261	0.4	1.44559	1.9	1.29678	0.21	1.78996	6.02	1.06171	3.95
RNASE12	0.20847	0.25	0	0.82	0	NA	0	NA	0.660608	NA	0	NA	0	5.2	0.100473	NA	-2.1565	NA	1.22434	NA	1.11136	24.3	0	NA	0	NA	1.78996	1.93	-1.63565	NA
RNASE8	1.56496	NA	0.999378	0.18	0.278784	NA	-1.01641	NA	0.651786	0.72	0.0480054	0.94	0.997028	12.72	2.10047	0.38	1.13423	0.19	0.794696	0.98	0.0409718	NA	1.72569	NA	0	0.21	1.74186	1.69	-1.3489	NA
RNF113B	2.14136	12.99	1.52586	7	1.51902	4.19	1.07692	3.01	0.107997	6.45	0	27.53	0.209228	8.67	1.10047	1.13	0	9.28	0.0558512	61.24	0.601491	25.3	2.76751	1.9	0	2.33	1.6794	61.93	1.63956	14.69
RNF133	1.58193	30.15	1.12707	57.18	-1.77109	29.84	1.15598	34.34	1.42879	16.49	1.677	65.17	1.5175	6.36	2.4484	13.21	1.14127	83.56	1.75825	17.26	1.17447	58.23	1.88616	42.97	0.212899	41.31	0	54.46	1.47682	23.73
RNF148	1.36375	51.96	-1.21747	77.91	0.859495	60.73	1.64735	48.8	1.31672	35.84	1.83736	81.27	1.5175	10.4	2.19563	19.43	-1.55889	93.42	2.2728	38.44	1.4161	91.57	1.88616	61.6	2.44547	59.11	0.967746	83.37	0.279579	52.54
RNF151	0.623508	8.33	2.51364	7.55	0.719356	7.07	0.53943	18.07	1.68026	3.23	1.0485	3	1.01658	19.08	1.4484	10.57	1.1622	6.96	1	10.1	1.88701	9.44	2.44559	9.89	0.892312	6.14	2.09763	10.12	1.77934	15.82
RNF17	0	20.1	0.369342	7.91	-3.0397	4.71	-0.512133	2.41	-2.26898	35.48	0	9.55	0	8.67	-0.100473	7.36	-4.01529	18.38	0.405608	1.95	0	7.23	1.63823	23.95	-4.64386	10.81	-1.27288	11.57	-3.97018	6.21
ROPN1	1.93226	52.7	2.21722	67.36	0.278784	33.25	0.62298	83.13	1.7225	46.59	0.837076	13.67	1.20923	27.17	1.1646	91.13	1.65998	55.51	2.17988	38.76	1.5746	94.58	0.808157	46.01	1.89231	97.67	1.58714	28.92	1.47272	63.84
ROPN1B	2.5304	68.38	2.06535	77.27	0.863746	26.7	-1.12381	83.13	1.62949	50.54	0	11.05	1.01658	49.71	0.888969	80.75	1.75292	81.82	2.41092	45.28	1.80236	98.59	0.808157	42.21	1.53617	97.88	1.64058	36.63	1.53182	64.41
RPL10L	0.623508	10.05	0.0952029	2.27	0.793357	60.21	0.980702	4.82	0	6.45	0	2.25	1.79419	0.58	1.1646	4.91	0.660159	12.77	1.09453	1.3	0	4.02	0.223194	6.08	0	2.97	2.13535	14.46	1.01288	20.9
RSPH10B2	0.905543	67.89	0.526205	81.82	0.151149	67.54	0.336531	98.8	1.36308	49.1	0	75.09	1.19213	98.84	0.641041	99.62	1.61261	88.39	0.0513992	97.07	1.8875	93.37	2.44559	81.37	2.47588	77.12	0.859221	76.14	0.66439	96.05
RSPH6A	1.90554	10.78	-0.920948	9.36	-1.91116	3.14	1.09543	12.65	0.484204	19.71	0	14.79	0.79419	96.53	-0.547932	9.81	0	13.15	1.47995	88.27	-1.49737	7.23	1.80816	14.07	-1.41369	5.93	2.27707	31.33	-1.34123	36.72
S100A7L2	2.02826	0.25	2.64519	NA	0	NA	0	NA	0	NA	0	NA	0	NA	0	NA	2.76471	NA	2.29933	NA	0	NA	1.72569	0.38	0.713119	NA	2.08804	1.2	1.56971	NA
SAGE1	1.59034	24.75	-2.26117	11.18	-1.80898	5.76	-2.64451	33.13	-0.381374	20.07	0.761532	19.1	1.20923	29.48	-2.99444	29.25	-3.31746	19.54	2.24727	27.69	0	4.02	0.169925	14.83	-3.08229	14.83	-1.1173	25.06	1.40702	29.38
SAMD7	-0.269109	15.2	0.74366	1.27	-2.37316	9.16	0.133506	6.63	3.32057	0.72	0	1.12	1.37915	5.2	1.2849	12.83	-0.908154	4.26	3.70826	3.58	2.20345	2.21	2.22319	4.18	-3.32193	1.69	3.18115	15.18	2.9022	5.08
SCGB1D1	0.0709665	NA	-0.617967	1.82	0	NA	0	NA	0	1.08	0	NA	0	NA	0	NA	0	0.58	0.885738	72.64	0	0.4	0	0.38	0	0.21	0	1.2	0.702621	43.5
SCN10A	1.46786	2.7	0.894995	8	0.859495	1.05	0	3.01	1.07907	1.79	-2.23309	16.85	0.79419	NA	0.888969	4.34	0.413559	7.54	0.111202	1.3	1.11136	3.82	1.33867	14.07	0	8.69	1.64058	12.29	0.23285	1.69
SCP2D1	0	0.25	0.271292	NA	0.108796	NA	-0.0357041	NA	-1.96698	NA	0.495464	0.19	0	NA	0.448396	0.19	-2.43128	NA	0.912787	0.33	0	NA	0.638232	NA	0	NA	1.64058	3.13	0	NA
SEL1L2	1.15276	8.09	-2.26745	11.64	0	3.93	0	19.28	0.833462	1.79	0	13.67	0.209228	15.61	0.341481	9.25	-0.675643	2.32	1.5539	17.59	1.52262	50.4	1.72569	41.44	-3.36082	7.84	-0.798774	11.81	-1.17369	16.38
SEPT12	0.749038	19.36	2.72133	52.73	0.93086	5.5	1.37426	9.64	-1.9454	9.32	0.396709	2.62	1.37915	12.72	1.7285	31.7	-0.689696	16.83	1.72788	35.83	1.36008	52.41	1.33867	14.07	1.42697	1.06	1.64058	10.36	0.855283	39.55
SERINC4	0.864516	95.59	0	94.55	0	95.81	0	98.8	0.00868224	68.82	0.676037	91.95	0.79419	100	0.962969	99.81	0.300084	93.42	0	93.81	0.805471	99.4	0.96016	92.78	1.14024	81.99	1.47393	98.07	1.11422	90.96
SHCBP1L	1.54778	2.45	0.527932	5.73	1.59049	NA	-3.16701	1.2	1.71853	10.04	0.589257	1.5	0.77135	2.89	1.59524	0.19	2.36775	5.42	2.51863	27.04	0.418129	NA	2.16179	24.33	-2.13695	8.47	2.34304	13.49	-0.412283	3.95
SIGLECL1	0.313823	2.21	0.780005	0.91	-1.94361	0.26	0	3.01	1.26595	0.72	0.289013	5.99	1.01658	53.76	0.925999	0.38	-2.34967	1.93	-2.44142	1.3	0	0.6	0	9.51	0.979775	3.6	0.881589	4.34	0.779343	3.95
SIRPD	-1.39837	14.46	0	15.64	0.775417	9.69	0	34.34	1.26883	16.85	1.49583	57.49	1.37915	82.08	1.2849	17.74	1.01984	45.45	1.99	21.17	1.24261	4.82	2.49621	18.63	0.892312	29.24	1.04905	39.52	0.956476	5.65
SIX6	1.486	1.72	1.09648	4.64	-2.65531	NA	1.32521	54.82	-2.32193	11.11	0	1.5	1.01658	2.31	0.728504	27.55	1.44542	6.77	0.552305	2.61	0.804435	73.9	0.96016	15.59	0.612327	34.75	1.74186	1.93	0.427919	5.08
SKA3	2.00328	100	1.24553	100	3.24073	100	-1.15278	100	-1.62606	100	1.63297	100	1.20923	100	1.226	100	1.07769	100	-1.7427	100	1.36437	100	2.39312	100	1.69967	100	2.603	100	0	100
SLC25A2	1.15276	54.17	1.38071	29.36	-1.62527	38.22	0.187707	41.57	0.774217	10.04	3.49072	38.76	0.820873	86.13	1.2849	31.32	1.75062	41.97	0.129009	30.29	1.5752	55.42	1.72569	25.48	0.816183	10.81	-0.734786	49.4	0.427919	51.98
SLC25A31	0	4.66	0.895396	2.45	1.93086	0.79	0.321928	6.02	1.49411	0.72	0.289854	3.75	1.20923	6.36	1.4484	6.04	1.66732	1.74	-0.339903	7.17	-0.701342	1.41	1.44559	9.13	1.33263	1.69	1.53165	17.11	-0.967467	9.6
SLC25A52	1.87832	95.59	0.47902	99.45	0	97.91	0	96.99	1.31951	99.28	0.589257	97.75	1.79419	100	1.10047	99.25	-3.07703	99.23	1.5539	92.18	1.17687	98.59	1.63823	99.62	-2.52532	95.76	2.20795	98.55	1.19927	96.05
SLC26A8	-3.19207	54.66	1.61716	79	-2.02269	81.68	-0.667814	79.52	0.998281	30.47	1.04801	57.3	1.66866	100	-0.680887	88.49	-0.882211	76.79	2.30693	71.99	0	48.19	1.33867	46.01	-0.113415	37.08	0.789959	89.88	-3.54425	69.49
SLC36A3	0.718665	3.68	1.12787	1.36	-2.03959	NA	0.77267	1.2	0.774217	8.6	3.04153	3.18	0.628227	57.23	1.4484	2.08	-2.05867	2.71	1.68539	1.63	1.47263	2.21	0.638232	2.28	1.56659	1.48	0.692111	16.63	0.650311	2.26
SLC6A5	0.556393	0.98	0.327037	0.09	-0.22984	0.26	0.450742	7.23	-2.40255	2.51	0	0.56	0	0.58	-2.43025	11.13	-2.37839	1.35	0.544952	2.93	0.304006	NA	0.638232	1.14	-2.75323	0.85	1.58714	3.86	-3.1341	0.56
SLC9B1	0	73.28	1.09672	93.64	-2.08353	70.42	0.978438	98.19	0.774217	84.59	0.589257	96.25	1.37915	98.84	1.34148	99.06	1.23339	83.17	-0.717192	74.59	1.24261	98.39	0.808157	95.82	-2.43206	96.4	-2.70094	73.73	-3.00684	72.32
SLCO6A1	1.15276	47.79	0.783189	5.73	-4.03593	2.62	0.540568	7.83	0.387194	44.44	2.05717	4.87	-0.0664274	0.58	0.810966	10.75	1.35698	25.15	-0.285414	42.35	-1.83062	0.8	2.22319	17.49	-1.67274	15.89	0.510962	8.67	-2.09027	25.99
SLFNL1	2.72632	99.02	1.78203	94.27	1.10455	95.55	1.15278	96.99	0	94.27	0.836501	98.5	1.01658	100	0.728504	93.58	1.73441	99.03	3.24108	100	0.806507	99	2.22319	98.48	1.61233	87.5	1.74186	98.31	1.50838	97.18
SMC1B	1.85756	93.14	-0.33805	85.36	-3.45873	60.99	-1.94867	50	1.58903	70.25	1.28901	61.8	1.20923	99.42	-1.98307	41.51	0.0629931	83.17	-0.902914	95.77	-2.51384	87.55	1.54512	87.45	-0.549968	79.66	-0.755075	82.41	-2.27826	79.1
SMCP	2.02826	14.22	0.422398	1.18	0.253087	NA	1.135	12.65	1.12084	26.16	0.982452	0.56	0	NA	1.2849	62.08	2.96829	0.97	1.75452	2.28	0.412701	0.8	2.39312	10.65	-1.58333	5.3	2.00897	2.89	2.12182	2.82
SMIM21	-0.141356	0.49	0.0304902	0.91	-0.186769	0.26	0	1.81	-0.10489	0.72	0	1.5	1.66866	2.89	1.92644	0.19	0.374184	2.32	-0.714364	0.33	-0.508697	19.28	1.80816	5.32	-1.66115	1.06	1.22542	5.3	-1.78715	1.69
SOX30	1.32395	72.06	1.12787	76.36	0.719356	98.69	0.0357041	74.1	1.14619	90.32	3.19747	81.84	0.628227	60.69	0.641041	66.42	1.99074	87.81	1.46181	96.09	0.173669	86.14	1.54512	88.21	0	75.21	1.53165	96.14	1.9157	66.1
SPA17	1.05889	100	-1.35373	100	0.714657	100	0.947292	100	0.931041	100	0.911048	100	1.63109	97.11	1.49902	100	1.21681	100	1.31062	100	1.11136	100	0.321928	100	-2.31867	100	1.74186	100	0.511556	100
SPACA1	0.164076	0.49	-2.10693	0.91	-3.32525	0.26	0.830075	0.6	0	NA	0	5.06	0	NA	0.810966	NA	-3.41679	1.35	0.909854	1.3	-2.83062	NA	0.96016	2.66	-0.128156	15.47	-2.56243	2.89	-2.90959	1.13
SPACA3	1.81513	11.76	1.76165	6	1.78889	68.85	1.50964	10.24	0.376525	10.75	-1.51172	4.12	1.20923	2.31	0.100473	2.64	1.45393	40.04	0.994684	20.85	1.11136	0.8	1.09766	32.32	0	41.53	2.64058	15.66	0.855283	10.73
SPACA7	0.878321	0.25	1.12536	0.64	1.20699	NA	-0.387205	NA	0.33304	NA	0	0.19	0	NA	0	NA	0	0.19	0.21082	NA	0	NA	1.72569	NA	0	NA	0.0130267	NA	0.315709	NA
SPAG11A	-1.2375	0.74	-2.95122	0.36	-1.80568	0.26	0	0.6	-1.00827	1.43	0.173536	1.12	0	0.58	0	NA	-0.832893	2.71	-1.78836	15.64	-2.3452	3.82	0.36257	1.14	0	NA	0.736966	7.47	-0.113445	10.17
SPAG11B	-1.50357	0.49	-1.65655	0.73	-3.19994	0.79	0.0904362	NA	-0.999585	3.23	1.04801	1.5	0	NA	0.547932	0.57	-0.704503	4.64	0.503739	38.44	-2.3452	13.45	-0.445587	1.52	-2.48398	0.64	0.736966	9.88	0.663182	19.77
SPAM1	-1.926	4.41	-3.4441	1.64	1.60071	3.93	0.575804	0.6	1.19825	0.72	-2.37517	2.62	-0.0664274	0.58	2.06731	0.38	-1.79338	0.97	2.37648	1.63	0.804435	7.23	1.22319	1.9	0.00104223	1.06	3.53165	16.39	-4.01571	3.95
SPANXA2	0	9.31	0	5.45	0.259554	1.31	0	1.2	0.973715	20.79	0	2.06	0	NA	1.64104	NA	0.54763	6.96	1.0514	0.98	0	NA	-0.638232	9.13	0	2.97	0.181149	3.37	0.385823	NA
SPANXC	0	14.46	0.429317	7.36	0.62642	3.14	-0.0357904	3.61	-1.10667	27.24	0.0529648	2.25	0	0.58	1.88897	0.57	-1.41772	10.64	1.56799	2.93	0	NA	-0.638232	12.55	0	6.57	2.40612	6.99	0.8115	3.39
SPANXN1	0.20847	0.74	0.09497	0.27	0	NA	0	0.6	-1.45894	1.08	0	0.75	0	NA	0.226004	NA	0.981105	0.19	1.22132	0.33	0	NA	0.241008	3.42	0	1.69	3.07354	4.58	0	0.56
SPANXN2	0.230165	0.25	-2.37444	0.18	0	0.26	0	NA	0.901576	0.36	0.0529648	0.56	1.37915	2.31	0.448396	0.19	1.06155	0.77	1.16688	1.3	0	NA	0.584963	0.76	-2.71012	3.81	0.444184	1.45	-0.432747	1.69
SPANXN3	0.392895	1.96	0.964524	3.91	0.543074	2.09	-0.152003	NA	-1.7751	6.45	0	5.43	1.66866	3.47	1.10047	NA	-2.35119	1.74	2.07352	3.91	0	0.4	-0.192645	3.04	-0.911905	2.54	1.45913	4.58	-0.824329	3.39
SPANXN4	0	NA	0	NA	0	NA	0	NA	0	NA	0	NA	0	NA	-2.40392	0.19	0.568683	0.39	-1.30801	0.33	0	NA	-0.192645	0.38	0	0.85	3.47025	0.72	0	NA
SPANXN5	-1.47201	1.72	-2.37444	0.82	0.918653	0.26	0	NA	-0.522841	6.09	0	0.19	0	NA	0	NA	0.782674	0.77	0.989999	0.33	0	NA	2.09766	0.38	-2.32193	NA	1.69211	0.96	0.13459	2.82
SPATA12	1.61529	92.4	0.618129	93.73	0.471429	100	-0.0317139	95.78	0	91.04	-1.56082	72.1	1.37915	73.41	0.962969	84.91	0.620009	98.26	1.26597	100	1.30327	41.97	0.638232	80.99	1.09043	91.53	1.64058	99.76	0	97.18
SPATA16	2.74528	2.94	1.94568	2.27	0.719356	NA	0.598224	0.6	3.54676	0.72	0.763348	1.5	0.174831	15.03	1.1646	0.38	1.62774	2.9	4.1747	8.79	1.56851	0.2	0	1.9	-2.47992	2.33	2.11661	7.23	0.599471	5.65
SPATA17	1.21936	99.26	3.00425	99.91	-0.650715	98.17	1.37426	100	1.88684	98.92	1.28943	97.94	0.997028	36.99	-1.35896	98.3	-0.137594	98.07	2.33608	99.35	0.864721	100	2.28209	97.34	0.311636	92.8	-0.429123	93.25	-0.255795	99.44
SPATA19	0	4.41	-0.506326	0.73	-2.5512	NA	1.135	4.22	0.265947	34.77	0.290694	0.37	0	NA	1.68544	2.08	0.945034	0.77	2.54746	13.36	-1.41337	0.4	0.125531	0.76	-1.22324	0.42	0.967746	0.24	0.44756	1.13
SPATA21	0.412003	15.44	0	3	0	9.95	0	6.02	0	13.62	-2.32193	25.47	1.37915	80.35	-2.3771	16.98	0.130693	12.19	0.714364	12.7	0.805471	3.21	1.44559	10.65	0.0441674	2.12	-0.839535	23.61	0.500558	18.08
SPATA22	0	10.05	0.617643	38.45	1.26767	9.42	0.953242	96.99	0	20.07	0.676037	45.69	0.209228	9.25	0	98.68	1.10544	20.12	0.912161	14.33	0.806507	9.24	0.96016	41.06	0.93957	37.08	0.473931	17.11	-1.71142	11.3
SPATA3	-0.293359	2.45	-2.57915	6.36	0	NA	0.566219	51.2	0	1.43	0	1.31	0.209228	NA	0.469485	28.11	0	0.19	0.620613	NA	1.47328	1	-1.54512	1.14	0.592752	NA	1.47393	7.71	0.779343	1.69
SPATA31A3	1.26211	6.62	0.0942711	10.27	0.144176	1.57	0	6.63	-1.14158	12.54	-1.20979	3.93	0	0.58	0	3.77	1.51235	2.51	0	9.45	0.960475	5.42	2.16179	4.56	-1.12676	50	0	16.14	0.0617116	2.26
SPATA31A5	1.42146	3.68	0	7	0.537763	0.52	-2.44182	6.02	0.759717	3.23	0.910502	0.56	0	0.58	0.888969	0.94	0.870382	0.77	0	2.93	0.88211	2.21	1.96016	0.76	0.923989	38.77	0	8.43	0.0617116	1.69
SPATA31A6	-0.948559	2.7	0.429317	3.18	-1.72379	0.26	0	2.41	0.995119	9.32	-1.41143	0.75	0	NA	0.100473	3.21	-2.64267	0.97	0	7.17	0.517575	0.2	2.22319	0.76	-1.82335	17.37	3.20795	6.51	0.956476	2.26
SPATA31C1	0	17.89	0	7.91	0.784415	6.28	0	32.53	-1.40554	9.68	0.289854	7.87	0.209228	67.63	0.641041	46.04	0.509628	7.54	0	52.44	1.24184	28.31	1.22319	17.49	0	20.55	1.69211	24.58	0	38.42
SPATA31D1	-2.51987	2.21	0	0.73	-3.32193	0.52	0	NA	-1.18836	0.72	-1.64589	10.86	0	NA	-2.78799	0.38	-3.90717	3.29	0	NA	-1.33932	0.4	0.808157	4.56	-0.522725	1.48	-1.72477	5.78	-2.64505	1.69
SPATA31D3	0	0.25	0	0.27	0	NA	0	NA	0.757867	NA	0.0480054	0.56	0	0.58	0	NA	0	NA	0	NA	0	NA	1.96016	0.38	1.06224	1.69	2.50308	5.06	0	0.56
SPATA31D4	1.14136	0.49	0	0.55	0	NA	0	2.41	0.757867	4.3	0	7.87	0.209228	1.16	1.54793	0.38	0.165658	0.58	0	0.65	1.30327	1.2	1.88616	3.8	0.799203	2.75	2.50308	13.25	0	1.69
SPATA31E1	-1.42242	20.34	0.157137	1.09	-1.33369	2.88	0.285536	8.43	1.53277	3.58	1.0485	31.27	0	45.66	1.34148	4.15	-3.44371	15.09	0.437183	3.91	1.80599	7.63	0.638232	25.48	-3.32722	3.39	2.88713	20.72	0.484777	7.91
SPATA32	1.12986	80.88	1.30055	80.27	-1.33946	86.39	-0.293497	36.14	1.20731	59.14	0.837076	71.54	1.53116	100	0.641041	29.43	2.20161	93.04	0.00525573	87.95	0.176314	90.76	1.33867	25.48	0.849557	38.14	0.318653	88.19	1.84913	70.62
SPATA33	2.11827	100	0.334875	100	0.719356	100	-0.371249	100	1.26015	100	1.44693	100	1.01658	100	0.100473	100	0.705541	100	-2.03712	100	-1.1709	100	2.03055	100	1.54638	100	0.40691	100	0.279579	100
SPATA4	0.469485	13.48	0.572732	68.09	0.699878	1.57	0.648275	95.18	1.0708	16.49	0.758499	96.63	1.66866	6.36	-0.641041	97.36	-2.12042	61.7	-0.0478187	61.56	0.625934	91.57	1	58.94	1.0243	27.33	1.94342	21.45	-3.40007	60.45
SPATA8	1.7415	8.82	-2.0281	7.91	-2.59196	2.09	-0.108845	7.83	1.43137	7.17	0.910502	18.35	0	2.89	0	1.13	1.87038	14.51	2.11198	4.23	0	9.04	2.03055	36.88	-4.64386	14.41	1.87045	12.05	0.13459	6.78
SPATS1	-1.87245	14.22	1.21502	13.82	-1.31003	13.35	1.43892	19.88	0.980776	49.1	0	5.81	1.20923	4.05	0.341481	33.4	-1.27486	40.62	2.39134	26.06	0	16.47	1.33867	28.14	-0.556357	74.58	2.45913	18.31	-0.377663	44.07
SPDYE4	0.192645	0.49	0	1	0.93086	NA	0	NA	1.73115	NA	0.758499	2.06	0.997028	38.73	1.4484	0.57	-0.22039	1.55	0	3.91	-0.701342	2.21	2.44559	3.04	-1.56161	0.21	2.09763	1.93	0	4.52
SPEM1	1.96498	13.24	0.551787	7.45	-2.36463	0.26	-0.808347	10.24	0.484204	3.94	1.28901	0.56	1.78282	2.89	0.641041	13.21	1.5711	6.19	0.308351	14.98	-0.86458	2.61	2.09766	8.37	1.06224	2.97	1.58714	3.37	1.92157	15.25
SPERT	-3.20343e-16	93.63	2.17332	33.45	-1.27441	86.91	-2.1139	20.48	0.852835	87.1	1.23287	24.16	0	2.31	1.27302	11.32	1.35698	59.57	0.0427394	91.21	-2.67418	2.61	0.808157	13.31	0.799203	18.01	1.06949	53.73	1.33368	54.24
SPINK2	0	50.25	0.999005	51.55	-2.01852	47.12	2.08365	39.76	0.984294	64.87	0.496193	40.64	1.66866	96.53	0.810966	35.09	0.932908	87.04	1.31915	66.45	0	57.43	0.223194	43.35	0.669509	32.42	0.881589	37.35	0.614305	61.58
SPINT3	1.21936	4.41	-1.58236	2.91	-0.161155	0.26	0	NA	0	NA	0	0.37	0	NA	0	0.19	0.390096	NA	1.51083	0.33	0.886033	3.82	0.445587	NA	0	0.42	3.98075	2.41	1.38145	0.56
SPINT4	0.141356	NA	0.426358	NA	2.19185	NA	0	NA	0	NA	0	NA	0	NA	0	NA	1.27905	0.19	1.51083	NA	0	NA	1.09766	NA	0	NA	3.5387	0.96	0.476605	NA
SPO11	1.44948	0.74	0	0.36	0.243233	0.26	0.648275	NA	0.260155	0.72	0	0.19	0	NA	1.81097	0.38	-2.34483	NA	2.51392	1.3	0.520101	0.4	1.88616	0.38	0.31325	NA	3.98075	1.2	1.8241	NA
SPPL2C	-1.54893	0.74	NA	24.09	NA	NA	NA	30.12	0.139891	1.43	1.11261	9.36	0	0.58	NA	75.85	-2.32193	0.77	0	2.28	0.45227	0.6	0	0.76	NA	0.21	1.19907	6.02	1.11422	0.56
SPRR4	2.1753	27.7	2.81694	2.36	0.0263669	0.79	-0.0707144	0.6	1.2485	91.04	0	0.94	0	NA	1.39593	1.32	0	0.97	2.00366	2.28	0.170456	1.2	2.49621	0.38	-1.53601	12.5	1.39838	6.51	1.87962	3.95
SPZ1	0.164076	8.82	-1.69704	2	-3.85946	19.9	0.618569	1.2	1.20731	10.04	-2.37517	1.12	0.209228	5.2	0.100473	0.19	-2.36285	3.68	0.691782	9.45	-0.949269	24.1	0.96016	1.52	-2.78198	2.75	0	10.6	-2.94798	11.86
SSMEM1	1.5304	4.17	1.28265	5.55	1.92883	0.26	1.70633	14.46	1.53757	1.08	1.11356	5.99	-0.388355	6.36	0.0986159	7.92	1.81183	4.26	2.24058	7.17	1.5752	2.01	1.44559	20.91	2.56844	5.72	-1.62692	12.77	-0.238955	6.78
SSX1	1.00957	18.38	0.998631	8.27	0	2.88	-0.82199	1.81	-0.61595	15.05	0	3	0	NA	0.962969	0.38	1.07633	15.09	2.46855	25.73	0.170456	3.41	2.16179	31.94	1.0764	67.16	2.09763	13.98	1.96219	7.91
SSX2	0.556393	19.12	1.12707	7.45	0.195063	1.57	-0.512133	0.6	-0.522841	5.38	0	4.31	0	0.58	0.547932	0.94	0.272646	9.67	2.34582	24.76	0.0409718	9.04	2.33867	23.95	0.0904284	36.02	0	13.49	1.48478	7.91
SSX3	0.392895	10.78	0.929852	2.82	0.859495	1.05	-0.725914	0.6	1.23496	0.36	0.911048	0.75	0	NA	0	NA	0	5.03	2.75042	0.65	0.520101	1.41	2.49621	15.21	0.0904284	18.86	2.09763	7.95	2.39007	8.47
SSX4	0.793433	17.16	0	7.09	0	9.95	0	1.2	-0.036191	11.47	0	1.87	0	NA	0.810966	NA	0.476592	17.99	1.85875	24.76	0.170456	1.2	1.72569	18.25	0.994768	40.47	2.09763	26.02	-1.67273	23.16
SSX5	0.539115	12.99	1.06428	2.45	0.164995	2.88	-0.26107	1.81	-0.61595	2.51	0.981412	3	0	NA	1.2849	0.38	-1.37928	12.38	2.37919	12.05	0	0.6	2.49621	24.71	0.0904284	36.44	2.50308	7.47	2.01005	7.34
STARD6	-0.517276	1.47	1.30125	4.27	-0.494466	NA	1.62067	21.69	-1.54015	0.72	1.39632	3.37	0	0.58	1.39593	25.85	1.00636	2.32	0.548963	1.95	1.57581	NA	1.44559	13.31	-2.22058	2.12	0.557995	1.69	0.779343	2.82
STK31	-1.29192	94.36	2.34099	72.64	-2.01076	97.64	-1.90962	74.1	-0.826988	89.96	-2.32193	47.57	1.65625	56.07	-0.822906	75.28	-1.2591	98.84	-0.868986	87.62	0.959544	74.7	1.54512	54.75	-1.26419	35.17	1.17754	95.9	-1.91322	92.09
STKLD1	1.54778	94.12	1.21706	99.36	1.2724	89.53	0.870463	100	1.46922	85.3	0.588574	97.57	1.79419	100	0.448396	100	-1.32602	98.45	0.904019	100	2.14203	100	0.808157	99.24	1.29678	99.36	1.92531	95.9	0.0617116	99.44
SULT6B1	1.3539	0.25	0.820396	0.18	-3.37109	0.26	0	1.2	0.92739	0.36	0.588574	NA	1.01658	0.58	-0.636493	0.38	-1.37287	0.19	1.54263	0.33	0.175273	0.8	1.80816	NA	-1.7096	0.21	0.789959	1.69	1.44433	NA
SUN3	0	28.92	0.379561	5.45	-0.470284	12.83	1.14884	20.48	1.91454	56.63	0.588574	9.93	1.19213	34.68	2.25575	7.55	-2.11362	35.01	1.80726	25.41	0.0374487	1.2	0.445587	25.1	-0.920782	48.52	2.43665	28.19	-1.38068	14.69
SUN5	1.67978	0.74	0.155351	0.18	2.14482	NA	0	NA	1.15208	NA	0	NA	0	NA	0	NA	0	NA	2.22409	NA	0	NA	0.445587	0.38	-3.90689	NA	2.74186	0.24	-1.96924	NA
SYCE1L	1.74904	94.85	0	70.27	0	88.22	0	92.17	0.589031	96.77	0.676037	89.14	0.209228	39.88	0.547932	75.09	1.70838	95.55	-0.373327	99.35	-1.28819	99.8	0.223194	99.24	0	79.03	0.692111	87.47	0	98.87
SYCE2	-0.650058	95.59	1.03122	99.45	0	96.07	0	100	0.841243	91.76	1.11214	95.51	1.89917	100	2.03336	99.81	-1.7836	94	2.71436	100	1.62593	98.19	2.33867	100	1.15366	98.09	2.20795	96.87	2.53369	100
SYCE3	0.640104	78.68	0.0956685	91.64	0	62.57	0	93.98	1.48917	87.81	0	85.39	1.89917	10.98	0.810966	87.74	0.51503	89.94	-2.51083	89.9	1.10968	69.28	0.808157	51.71	1.13171	71.19	1.21299	68.92	-0.6699	81.92
SYCN	2.85407	1.47	1.52577	0.45	0.246591	1.05	0.848011	NA	1.62301	3.23	0.589257	0.56	0	0.58	0.810966	0.38	1.53412	1.35	2.99648	4.23	0	0.4	1.96016	1.52	0.93957	0.42	1.33495	10.36	1.28402	0.56
SYCP1	0	2.7	-1.32233	22.09	-4.89397	0.52	0.421697	0.6	-2.66471	6.81	-2.32716	0.19	0	2.31	0	0.38	-2.56577	1.93	1.91029	14.66	0.304006	1.61	0.638232	7.22	-3.7089	4.66	0.587142	4.82	-4.79064	6.21
SYCP3	1.63981	11.27	0.743363	4.55	-1.84577	3.66	-0.421697	3.61	0	8.6	0	6.18	0.209228	57.8	1.64104	5.85	0.961046	10.06	0.159344	2.28	1.71574	8.23	1.33867	23.57	0.351744	10.81	0.789959	6.99	-1.4497	12.99
SYNGR4	2.39289	63.73	-1.72016	73.45	0.793357	71.73	0.712996	72.89	0.00175619	68.82	0.495464	49.25	1.66866	36.99	-0.347923	48.49	1.35395	71.76	0.787083	86.32	0.0374487	34.34	0	47.91	0	38.77	3.31455	78.07	1.41537	67.23
TAAR2	0	NA	-2.95852	NA	-2.48712	NA	-0.0668455	NA	0	NA	0.289013	0.37	0	1.16	-1.56803	0.38	-2.50716	NA	1.17415	NA	0	NA	1.22319	NA	-0.128156	NA	-1.27288	2.89	-2.44584	NA
TAF1L	-0.464866	98.77	-3.27431	99.45	-4.53688	100	-2.0507	100	1.79416	100	0.173536	99.81	0.209228	100	0	99.62	-5.00657	99.81	-1.73377	99.67	1.17607	98.19	1.44559	99.24	-0.874153	99.79	0.839627	99.76	-2.05559	93.79
TAS2R1	2.26211	10.29	0	9.18	1.26599	5.5	-0.584963	10.24	2.09829	0.36	0.678606	14.79	0.531156	0.58	0.962969	5.28	-3.90689	3.87	0.22614	23.78	0.886033	1.61	2.68263	10.65	1.3676	2.97	-0.84341	11.08	1.79222	21.47
TBATA	0.2726	3.43	0.929982	14.09	-2.60543	1.83	0.0641407	1.81	0.479227	2.87	0	7.49	1.01658	30.64	1.34148	1.51	-1.20737	2.9	0.742747	19.54	1.41813	11.85	0.638232	21.67	-3.10769	2.54	2.27707	18.8	-2.2866	8.47
TBC1D21	0	0.25	-2.29595	0.09	-2.41863	0.26	0.862496	0.6	0	0.36	0	NA	0	NA	1.4484	0.75	0	0.19	1.681	0.33	0	0.2	1.63823	NA	-2.36082	0.42	2.20795	0.24	0.444331	0.56
TBC1D26	-0.0648511	30.88	0.479913	26	0.558892	1.83	0	57.83	1.37652	11.83	0.395929	37.08	1.37915	10.98	1.2849	80.19	1.45393	17.79	0	45.28	0.805471	24.7	3.09766	46.01	0.519358	9.32	1.53165	10.84	1.33368	64.97
TBC1D28	0.638901	0.74	0.273146	0.45	0.0563912	0.26	0	17.47	1.72695	0.72	1.11214	0.56	1.01658	NA	1.03336	5.47	1.35091	0.39	0	0.65	0.714639	NA	3.28209	3.42	1.49847	0.21	1.69211	3.13	0.66439	2.82
TCEB3C	1.892	1.72	0.0314641	2.64	0.0414571	0.52	0	16.87	1.62526	1.79	0.759106	4.68	1.01658	74.57	1.34148	2.08	1.99658	2.32	0.273792	73.94	0	1	2.28209	3.8	1.54638	1.27	-0.0291463	45.54	0.984954	5.65
TCHHL1	-1.00303	25	2.81673	10.91	-2.32193	2.36	0	NA	-2.32193	69.53	0.397489	3	1.20923	11.56	0.226004	0.19	-1.37365	8.12	2.34908	4.56	0.801323	0.4	2.44559	0.38	-3.1988	10.38	-0.158926	11.57	2.0696	20.34
TCP10	-0.141356	0.74	-0.278994	0.91	1.95931	71.99	-1.39206	1.2	1.77015	0.36	0	1.31	0	NA	1.18442	0.94	0	1.55	-0.600535	16.61	0	5.82	1.72569	1.52	1.02551	NA	1.19907	40.24	0.577377	10.73
TCP10L2	-0.141356	1.47	0.0309773	0.36	0.855231	68.59	0	1.2	1.13989	0.36	1.39593	0.37	1.01658	NA	1.85049	0.38	0	1.16	-0.636362	12.7	0.966971	1.2	2.03055	1.14	0.111481	0.21	1.19907	43.37	1.71627	9.6
TCP11	1.84356	46.57	1.52672	34.36	-1.60727	41.36	0.648275	65.06	-1.39454	63.8	-2.40107	67.79	1.53116	74.57	1.10047	89.43	-0.619115	69.05	2.48333	90.23	0	59.84	1.44559	63.12	-0.233326	46.19	0.967746	36.14	-2.26022	31.64
TCTE3	0.0227201	100	1.61748	100	-1.11715	100	1.45334	100	1.53996	100	1.11214	99.63	0.209228	100	1	100	0.52515	100	0.533296	100	0.966971	99.8	0.445587	100	-2.60713	99.79	2.31043	100	-1.43334	100
TDRD12	1.7415	41.91	-0.271254	51.27	-2.39505	16.23	-0.1938	18.67	0.745482	37.63	0	16.67	0	25.43	0	49.62	1.65032	34.62	2.98435	39.74	0	32.73	2.03055	45.25	1.63164	27.75	1.45913	27.23	-0.0598595	29.94
TEKT5	2.05282	79.17	2.31235	86	-0.902066	66.49	0.932801	42.17	0.923731	34.05	0.759106	20.79	0.79419	48.55	1.34148	58.11	1.4987	83.75	1.83849	60.26	1.41677	94.78	1.88616	69.2	0	56.99	1.69211	51.57	1.11422	84.75
TEX101	1.15276	13.48	0.700724	5	0.548366	25.13	1.05817	4.82	0.584403	70.25	0	1.69	1.01658	19.65	-0.347923	4.34	1.85761	12.77	2.09494	35.83	0.178475	10.04	1.63823	6.46	0.0904284	10.81	1.78996	31.08	0.628738	40.11
TEX11	-2.51987	60.54	-1.8359	63.82	-3.09935	65.45	-2.2785	12.65	-2.28014	69.89	-1.64015	85.58	0.77135	NA	-2.32193	6.42	-3.35043	58.22	0.63318	66.45	-2.07834	12.65	1.87447	48.67	0.14521	37.92	1.58714	73.25	-1.64671	38.98
TEX13A	0.703235	1.72	0.0972972	NA	0.0563912	0.79	-0.102903	NA	0.841243	1.79	0.761532	0.75	0	NA	0.448396	0.19	0	0.77	-0.50033	NA	0	0.2	0.223194	1.9	1.09043	1.06	2.58714	5.06	0.8115	0.56
TEX13B	1.24089	2.94	0.21695	4.64	0.465847	3.4	0.953242	NA	0	4.66	1.71973	4.49	0.79419	0.58	1.99859	0.19	0	1.93	1.43728	4.56	1.17848	0.4	1.09766	4.94	-2.32193	2.33	2.20795	6.75	0.52412	2.82
TEX14	-0.0481277	92.16	2.55875	98.36	-3.40689	85.86	-0.720556	96.39	-2.64384	92.47	0.838226	92.88	0	91.91	0.810966	99.81	-2.99962	98.84	1.42935	96.09	-1.44313	100	0.96016	96.2	1.74798	95.13	2.64058	91.81	-1.59892	93.22
TEX15	-2.81573	45.1	-1.61668	21.09	-4.63227	6.81	-2.80441	93.98	1.37185	43.73	-1.4292	79.78	0.174831	42.2	0.547932	99.25	-5.12498	45.07	0.0487357	82.74	-1.62615	32.73	1.80816	52.85	-2.61052	70.34	-4.92636	59.28	-2.27701	55.37
TEX19	1.04672	49.75	1.67752	64.45	0	69.9	0	56.02	1.43908	61.29	0.590622	26.97	1.79419	9.25	1.10047	62.08	0.827356	59.96	1.75184	62.21	1.66983	28.51	1.80816	40.3	-1.38369	50.42	2.24293	55.66	1.47272	73.45
TEX28	0.141356	NA	-0.0613843	0.09	0	NA	0.936526	NA	0.941502	NA	0	NA	0	NA	0	NA	1.16246	0.19	-1.05445	NA	0	NA	-0.192645	NA	0	NA	0.766112	NA	0.554676	NA
TEX33	1.26211	0.25	0.157806	0.18	0.465847	0.26	-2.32193	NA	0	NA	1.17354	0.19	0	NA	1.49902	0.38	0.945034	0.97	0	0.33	0.966045	NA	0.223194	0.38	0.17184	NA	-0.256651	1.93	0.577377	NA
TEX35	2.28302	19.12	3.18528	11.45	0.0263669	5.24	0.192645	2.41	1.19218	18.64	0.175357	1.87	0.209228	2.31	1.49902	3.02	2.21025	15.86	1.94087	3.91	0.719044	23.69	2.09766	27	1.82769	6.36	2.31043	44.34	2.14222	6.78
TEX36	0.326501	0.49	0	3.45	-2.50925	NA	-1.78619	4.22	1.07578	2.15	0.836501	0.19	0	0.58	0.793549	0.19	0.609889	3.68	0.665586	6.19	1.84682	0.8	0	21.67	0.37485	1.91	3.27707	6.02	-1.10338	37.29
TEX37	0	3.43	0.660726	4.55	0.0563912	0.26	0	NA	0.92739	6.81	0	0.56	0	NA	1.54793	NA	0	7.74	-0.100752	7.82	0	0.4	1.72569	2.66	0.519358	6.57	2.47393	2.41	0	3.95
TEX38	1.66392	45.1	0	41.45	0.164995	11.26	0	48.19	1.14304	7.17	0	29.21	1.5175	96.53	0.341481	39.43	1.45393	34.04	1.95829	61.56	1.41948	52.21	0.223194	40.68	1.95981	20.76	2.13535	36.87	1.92742	65.54
TEX40	1.3539	66.18	0.0314641	31.09	0	77.75	0	86.75	1.2397	85.66	0	58.61	0.77135	7.51	1.2849	97.55	1.4652	61.12	0	56.03	1.17687	76.91	0	70.34	0.14521	53.39	0.587142	71.33	1.21848	64.97
TEX43	1.486	2.45	0.742769	NA	-1.8758	26.96	0	3.01	0.774217	NA	3.12043	0.94	0.628227	0.58	-1.1511	1.13	0.708384	0.39	0	1.63	1.24261	0.4	1.33867	1.52	-1.74849	0.21	2.1721	3.61	0	0.56
TFDP3	1.30363	3.68	-1.03228	75.36	1.67364	0.52	1.35902	3.61	1.67156	14.7	0.289013	3	0	NA	1.7285	3.58	-0.967022	11.41	0.704759	6.51	0.175273	3.61	1.58496	5.32	0	26.69	1.78996	7.71	-3.11839	27.12
TGIF2LX	0	10.54	0	6	0	1.31	0	0.6	-1.7649	4.3	0	1.31	0	1.16	0	0.57	-2.63396	9.67	0	13.68	0	2.81	0.808157	7.22	1.44891	15.68	2.13535	9.64	1.73316	1.13
TGIF2LY	NA	3.43	NA	1.82	NA	0.52	NA	NA	NA	2.87	NA	0.94	NA	0.58	NA	0.57	NA	4.45	NA	NA	NA	2.01	NA	3.42	-2.32193	9.96	NA	3.37	NA	NA
TGM7	0	7.35	0.527241	7.18	-1.18362	0.26	0.488411	5.42	0.271717	27.24	0.395929	5.06	1.90967	1.73	0	2.45	-2.73811	6.77	-0.824631	54.4	-2.12116	31.93	1.44559	16.35	0	8.47	0.692111	6.02	0.11422	84.18
THEG	0.141356	29.9	1.8954	48.91	0	9.95	0.0328059	3.61	1.44164	64.52	0	9.93	0.174831	3.47	1.81097	12.83	0.28542	39.65	-0.497743	13.03	1.17848	90.96	2.33867	14.07	-1.14658	8.26	0.0827886	17.35	0.699183	10.73
TKTL1	-3.07715	30.88	0.998009	29.73	0.253087	32.2	1.85692	96.99	1.27712	50.18	0.180804	82.96	0	86.13	0.547932	98.49	-1.67571	52.03	3.37148	66.45	1.36149	43.37	0.459432	64.64	0.31325	92.58	0.895851	64.58	-1.4094	60.45
TKTL2	0.709221	12.99	0.215879	14.27	-1.29061	14.66	-0.982512	43.37	0.00868224	3.58	0.676037	16.1	1.01658	57.23	-1.48757	70.38	-3.95284	17.6	-0.21803	17.59	1.41813	1.81	0	15.97	-2.89948	16.1	-0.595958	29.4	-3.09046	13.56
TMCO2	2.40248	9.31	1.47982	2.91	0.259554	3.66	0.457417	6.02	1.47673	2.15	1.54312	4.12	0.531156	17.92	0.962969	2.26	-0.879357	5.42	3.01637	3.58	0.625934	2.01	0	4.18	-0.505745	1.48	-0.113979	12.77	-0.906199	12.43
TMCO5A	0	1.72	1.0667	1.82	0	0.26	-0.597233	NA	1.21032	3.23	0.173536	0.75	0	NA	0	NA	-0.442782	5.8	1.07343	9.77	1.57642	1.41	1.44559	0.76	0	0.42	2.47393	10.84	-1.97215	16.95
TMEM202	0	1.23	0.378796	0.64	0	NA	0	NA	1.49164	7.53	0	0.75	0.79419	NA	0.728504	NA	0.144781	0.39	0.79244	1.63	0	0.2	0.808157	0.38	0	0.42	1.26861	9.4	0.779343	NA
TMEM217	1.37353	99.75	1.8763	99.73	0.714657	99.21	0.82199	100	1.00176	100	1.11214	100	1.53116	100	1.03336	99.81	1.64271	100	2.56149	100	0.888969	99.8	0.638232	99.62	2.56025	99.79	0.967746	100	1.95648	100
TMEM225	0	NA	0	NA	0	NA	-0.468931	NA	0	NA	0	0.19	0.724556	2.89	0.728504	NA	-2.53293	0.19	0.474271	1.3	0	NA	-0.638232	NA	-2.70105	NA	2.27707	7.23	-2.56371	NA
TMEM247	0.763989	4.17	NA	0.27	NA	0.52	NA	0.6	0.998281	5.38	0	NA	0	0.58	NA	NA	0	0.39	1.22434	0.65	0	NA	0.808157	1.9	NA	0.21	0.692111	3.13	0	1.13
TMEM31	1.03444	51.23	1.35509	71	-1.77727	29.32	0.183262	89.16	1.19522	15.77	-1.02969	67.6	1.66866	24.28	1.54793	95.85	0.874615	41.97	1.44497	65.47	0.624761	68.88	2.16179	80.99	1.55652	37.71	0.789959	21.93	1.40702	74.01
TMEM89	1.03444	7.35	-1.3633	2.18	1.32633	39.27	0.157245	4.22	0.271717	1.08	0.0604052	0.75	1.37915	18.5	1.49902	1.89	1.17255	8.7	1.09164	9.77	0	12.85	1.72569	4.18	0.239637	4.45	0.692111	15.9	1.0882	24.29
TMEM95	0.850576	5.15	1.09718	0.91	0.747805	NA	0.673134	3.61	1.72695	6.81	1.44655	0.94	0	6.36	1.1646	2.83	1.17255	0.77	1.45817	3.91	-0.790533	0.4	0.96016	0.76	1.21424	0.42	0.692111	7.47	1.63956	0.56
TMPRSS11F	1.62351	23.28	0.272116	8.18	-2.48574	0.52	-0.749481	11.45	1.57976	96.42	0.837076	5.43	0	23.12	0.962969	10.38	-1.01097	6.96	-0.0512419	4.23	0.966045	50	0.223194	8.75	-1.90352	29.24	1.53165	12.29	-1.69666	1.13
TMPRSS12	-1.818	38.97	1.50421	16.27	-1.20609	0.26	0.0964866	4.22	1.07248	10.04	0	10.67	0	42.2	1.4484	1.13	1.61243	11.61	1.69413	43.97	1.47263	5.22	1.44559	1.9	1.71785	0.85	0.587142	28.92	1.84913	11.86
TNP1	0	0.49	0.858177	1.36	0	NA	0.450742	3.01	0	0.36	0.176266	0.19	0	NA	0	1.13	0	0.77	1.9159	4.23	0	0.4	0	3.42	0.612327	7.42	1.64058	0.72	0.614305	3.95
TNP2	1.03444	NA	1.99651	0.27	0.553638	0.26	0.891029	NA	0.579759	NA	0.289854	NA	0.531156	2.89	0	NA	0.674796	NA	1.40827	1.3	1.47132	0.4	1.22319	0.76	-3.32193	NA	0.692111	2.41	0.628738	NA
TOPAZ1	0.822287	3.19	-2.36149	1.27	-2.3452	NA	0	1.2	1.44164	1.79	-2.43235	2.81	0.79419	2.31	1.7285	0.19	0.413559	1.74	0	0.33	0	1.41	0	1.14	0.118079	1.06	2.05889	12.05	-4.64386	0.56
TP53TG3B	1.67187	30.64	1.79863	45.82	0	8.64	0	35.54	1.26015	52.69	0.396709	20.79	0.79419	18.5	0	49.25	1.54478	28.24	0.173141	85.02	1.8443	18.88	0.808157	39.92	1.66605	84.53	0	26.75	2.4808	40.68
TPD52L3	0.82927	1.47	1.45305	2.09	-0.916211	0.79	-0.214327	2.41	2.2397	2.15	0	2.06	1.53116	1.73	0	2.26	0.394687	1.35	1.98186	46.58	0.599141	1.2	1.51457	5.32	1.30883	0.21	1.75077	12.29	-1.39327	6.21
TPPP2	2.02826	25.74	1.32813	7.27	0	3.14	0.53943	20.48	1.30833	1.43	0	5.06	0.174831	0.58	1.54793	57.92	1.82063	1.16	2.38999	5.21	0.888969	5.62	0.96016	5.32	0.717853	1.48	3.15384	3.61	1.68189	6.78
TPRX1	0.918963	0.98	0.572398	0.45	0.719356	NA	0.932801	2.41	-2.3493	7.17	0	0.94	0	5.2	0.893085	0.19	1.56587	0.58	0.360022	1.95	0	1.41	0	1.9	1.7992	1.06	0.967746	9.4	0.577377	3.39
TPTE	2.59453	41.18	0.323957	46.82	-4.04897	38.22	-2.94343	7.83	-2.26539	45.52	1.11214	39.51	1.64373	91.33	-2.35563	56.42	-2.89317	44.68	-1.00355	24.43	0	39.16	1.33867	38.78	-4.3006	54.24	-2.04457	31.81	-2.75264	31.07
TRIM42	-2.00811	0.25	0.781308	0.36	-1.57839	NA	0.891029	2.41	2.62949	2.87	0.0509831	4.68	1.90967	1.73	1.226	1.32	0.773636	0.58	0.160883	2.28	1.35585	1.41	1.44559	3.42	-2.2651	0.64	1.39838	7.23	-1.05607	2.26
TRIM43	0.3539	3.68	1.21759	10.18	0.278784	NA	-0.619886	1.81	0	10.75	0.981412	0.37	0	1.73	1.1646	1.51	0.599697	4.26	1.69631	44.63	0.622411	2.21	1.22319	9.51	0	6.57	2.86485	4.34	1.33368	38.42
TRIM48	1.15276	2.45	-0.000973396	1.91	-2.44567	0.79	0.385993	18.07	0	4.66	0	0.19	0.77135	1.16	0	14.53	-2.00174	9.48	-0.180758	3.58	0	5.62	0.638232	5.7	0.118079	43.64	2.13535	3.37	0	5.65
TRIM49	0.749038	4.41	0	4.45	0	0.26	0	2.41	0.338548	19.35	0	2.25	0	NA	0	0.94	-2.16481	19.54	2.21424	14.33	0	13.05	0	9.51	0	6.78	2.09763	9.4	0.779343	18.08
TRIM49D2P	NA	4.41	0	2.82	0	NA	0	2.41	NA	6.09	NA	1.87	NA	15.61	0.962969	4.34	NA	3.68	NA	3.91	NA	54.62	NA	10.65	0.248902	10.59	NA	8.19	NA	12.99
TRIM51	-0.326027	3.43	-2.30518	2.64	-3.41863	NA	-0.144522	1.2	0.651786	1.79	0	0.56	-2.1471	2.89	-2.31642	1.13	-1.81616	13.54	-0.247928	1.95	0.888969	3.41	0.223194	7.98	-1.58612	94.28	1.58714	2.89	0.484777	3.39
TRIM60	0	0.25	0.217591	0.27	0	0.26	1.11371	0.6	0.387194	0.36	0	0.37	1.37915	2.89	0.160465	NA	0	0.39	-0.246264	NA	0.416774	0.2	0	1.9	0.419981	4.03	0.967746	8.92	0.427919	0.56
TRIM71	-2.12443	9.07	0	8.64	-3.32193	20.68	0	59.64	0	6.45	-2.40682	52.06	1.20923	89.6	0.226004	55.28	1.17255	40.81	0.0581842	63.19	1.52577	2.81	1.33867	19.39	-4.38712	28.6	2.50308	33.98	1.31136	17.51
TRIML1	1.25154	16.42	0	5	0	0.52	0.415037	3.61	-0.242202	56.27	0.395929	5.06	0	NA	0.234465	1.51	-2.11451	3.48	-1.97704	5.21	0.0392113	4.82	-0.514573	7.22	-2.91613	12.71	2.43879	17.83	-3.41269	1.69
TRIML2	1.39776	29.41	0.156914	25.64	-0.286304	1.31	-2.39505	25.9	-0.631743	66.31	0	16.67	0	0.58	0.234465	33.4	-1.49974	11.22	-0.858754	7.82	1.04009	3.01	0.263034	46.01	-2.39142	42.16	2.21917	21.45	0	14.12
TSACC	0.840637	94.12	3.23583	94.82	0.850955	92.41	0.611315	74.1	1.75787	83.87	0.911594	35.58	1.20923	80.35	1.7285	56.23	3.71148	88.97	2.60075	98.7	1.17607	95.98	2.09766	71.86	2.37123	83.9	3.01404	91.08	3.25985	94.35
TSGA10IP	0.971431	37.75	0.477235	29.18	1.17187	6.54	-0.673134	53.01	2.03565	38.71	0.910502	42.88	1.36397	45.66	0.547932	51.89	1.35091	36.56	1.34953	22.15	1.29739	13.65	0.96016	44.11	0.882176	43.64	1.74186	13.98	0	34.46
TSPAN16	2.18088	0.74	0.819832	2.91	-1.45935	1.31	0.512133	13.25	1.37384	0.36	0.495464	3.93	2.00684	78.61	1.03336	8.11	1.92257	3.29	2.41914	7.82	1.67267	2.41	2.49621	4.94	-1.60407	1.69	0.881589	11.81	2.89778	5.08
TSPY1	NA	6.37	NA	0.45	NA	0.26	NA	NA	NA	2.87	NA	0.75	NA	NA	NA	3.4	NA	2.71	NA	NA	NA	0.2	NA	2.28	NA	7.84	NA	1.45	NA	NA
TSPY2	NA	6.62	NA	0.36	NA	0.79	NA	2.41	NA	4.66	NA	0.75	NA	NA	NA	6.6	NA	4.06	NA	NA	NA	0.4	NA	2.66	NA	9.75	NA	2.65	NA	NA
TSPY3	NA	4.9	NA	0.18	NA	0.26	NA	3.61	NA	2.51	NA	0.37	NA	NA	NA	NA	NA	2.51	NA	NA	NA	0.2	NA	1.52	NA	6.57	NA	3.37	NA	NA
TSPY4	NA	2.21	NA	0.09	NA	0.26	NA	5.42	NA	2.15	NA	NA	NA	NA	NA	NA	NA	2.13	NA	NA	NA	NA	NA	1.9	NA	4.45	NA	3.61	NA	NA
TSPYL6	1.68764	7.6	0.857354	9	0.278784	2.36	0.415037	32.53	0	3.58	0.758499	25.28	1.53116	99.42	0.547932	50.57	0.130693	11.99	1.22026	53.42	1.67097	5.62	0.96016	10.65	0.264594	7.2	2.09763	63.61	1.50458	4.52
TSSK1B	0.733932	58.09	0.564982	52	-1.49228	11.52	0.830075	95.18	0.856679	91.4	2.74737	66.29	1.52131	2.31	1.1646	90	1.16566	24.18	-1.06338	43.32	0.280736	40.36	1.09766	48.67	-2.07691	27.75	0.510962	36.14	-2.00764	30.51
TSSK2	0.671871	NA	0	NA	0	NA	0	NA	-2.03291	NA	0	NA	0	NA	0	NA	0	NA	1.0514	NA	0	NA	1.22319	NA	0.450084	NA	0.967746	NA	0	NA
TTC21A	2.07097	100	-1.83923	100	-2.55782	100	0.53943	100	0	100	-2.38082	100	1.20923	100	0.810966	100	-2.37839	100	1.1838	100	1.17848	100	1.33867	100	1.50895	100	0.881589	100	1.11422	100
TTC29	0.3539	9.07	0.964906	30.73	-3.32193	12.57	1.11371	72.29	0.686754	21.15	0.0489986	15.54	1.01658	9.25	-0.100473	78.87	-2.46548	59.19	1.15212	54.72	0.304006	43.78	1.54512	28.14	0.442028	5.3	-1.44034	9.88	-1.97947	53.67
TTK	-1.86861	100	1.21727	100	1.32941	100	-0.788496	100	1.14304	100	1.11214	99.81	1.01658	100	-1.35896	98.68	-1.40396	100	-2.34367	100	-0.982975	99.8	2.09766	100	0.631641	100	-2.53447	100	-0.753928	100
TTLL2	-1.87557	15.2	0.730621	43.91	-2.06679	96.6	-0.22685	78.31	0.484204	18.28	0	56.18	0	45.09	0.962969	92.64	-1.2709	76.02	-0.392957	74.59	1.17848	82.53	1.54512	30.8	-2.60713	13.56	1.88159	84.82	1.11422	68.93
TTLL8	0.433653	0.74	NA	0.64	NA	NA	NA	NA	1.13989	2.51	0.0480054	0.75	0.77135	20.23	NA	NA	1.0708	5.22	-2.51083	1.95	1.17687	1.81	0.638232	1.9	NA	NA	-0.318653	5.54	0.41524	NA
TUBA3C	1.02206	19.36	-1.30524	52.91	1.49181	4.45	0.704903	NA	-2.50348	11.47	0.758499	49.06	1.01658	67.05	0.888969	4.53	-3.35769	14.7	-0.253425	7.82	0.804435	85.94	0.96016	15.97	1.21424	25.64	1.19907	22.41	-2.49415	28.25
TUBA3E	1.5304	31.62	0	82.73	0	34.29	0	31.93	0	31.54	0.758499	73.97	1.37915	98.84	0	41.32	0.509628	34.24	0	54.72	-2.36997	98.59	0.96016	29.28	0	21.61	-0.281531	50.6	-2.70762	63.84
TXNDC2	2.09481	47.06	0.479734	61.09	-1.5446	17.28	0.0357041	95.18	1.92006	84.23	0	71.35	0.209228	47.98	0	97.55	0.703633	58.8	0.445404	35.5	0.623587	9.24	2.39312	80.61	-3.90195	31.57	1.8365	61.45	-3.10516	23.73
TXNDC8	0	NA	0	NA	0	NA	0	NA	0	NA	0	NA	0	NA	0	NA	0	NA	0	0.33	0	NA	0.638232	NA	-2.32193	NA	0.789959	NA	0	NA
UBE2U	0.046719	2.94	0.819973	3.09	0.719356	1.05	0.703375	0.6	1.2043	11.47	0	3.93	0	0.58	0	0.57	1.01601	10.44	2.37012	18.89	-0.160773	NA	2.54512	7.22	-2.31232	2.54	2.13535	12.53	1.65737	36.16
UBL4B	0.046719	36.27	1.45602	70.64	0.71957	11.26	0.865779	99.4	0.686754	58.42	0.980891	31.27	0.209228	12.72	0.810966	97.92	-0.98451	39.26	1.62732	44.63	1.04097	28.11	0.808157	62.36	1.13171	61.86	0.587142	37.11	1.59596	37.29
UBQLN3	1.91896	0.98	0.431347	1.73	0.216011	NA	0.613497	2.41	0.852835	NA	1.34346	1.5	0.531156	67.05	0.283793	0.57	-1.26074	0.39	-0.124335	5.54	1.3629	0.6	1.33867	0.76	0	0.21	1.47393	5.54	-1.23629	2.26
USP26	1.03444	6.13	0.821663	19.64	-2.50789	19.11	0.324426	2.41	0.561035	4.3	0	0.94	0	NA	1.64104	1.51	-3.03367	10.06	-1.37471	6.19	0.523883	NA	1.09954	2.66	-3.90689	3.81	2.64058	19.04	-3.99564	15.82
USP29	1.68764	NA	-1.92677	0.27	-2.84141	NA	0.669189	16.27	-2.86145	1.08	-2.05914	3.93	0	NA	-1.39593	7.55	-3.73875	0.19	-1.37821	0.65	0.715741	0.6	0.445587	3.42	-4.774	1.06	1.19907	14.94	-1.34576	2.82
USP50	1.39289	5.15	0.272528	3.55	1.32941	NA	0	3.61	0.770147	1.08	1.04801	6.18	1.01658	54.34	1.92644	0.19	0.515061	1.93	0	3.26	0.525141	5.02	2.09766	7.98	1.42697	2.75	-1.64058	11.33	0.733156	1.69
UTF1	0.280108	7.84	1.55034	8	-1.73118	5.5	-0.168118	36.14	0.682429	5.38	0	11.61	1.63109	52.6	0.169925	11.51	1.35395	14.89	1.63079	64.17	1.04009	5.42	-0.445587	28.52	0.501121	9.32	2.31043	26.51	0.712795	10.73
VCX	0.639809	52.45	-2.43751	12.91	0	4.97	0	17.47	-0.185786	19.71	1.0485	10.67	0.997028	10.4	0	8.49	-2.55429	22.63	0.211881	35.5	0.884073	10.64	1.88616	20.15	-2.43558	31.99	1.93074	22.89	0.11422	33.9
VCX2	0.878321	7.84	1.15747	1.36	0.448969	0.52	-0.00489016	NA	0.0635124	1.43	0.837076	0.37	1.5175	3.47	0.347923	NA	0	3.68	1.09322	1.95	1.623	0.2	1.96016	2.66	0.14521	9.53	0.824428	3.61	2.07772	1.69
VCX3A	0.984255	72.55	1.38004	29.27	0.621407	18.59	-0.596304	43.37	0.461194	43.37	0	42.32	0.77135	16.76	0.810966	35.85	0.291765	42.17	0.981857	52.44	0.713535	41.37	1.63823	53.23	1.32078	55.72	1.48113	35.42	2.29103	69.49
VCX3B	0.3539	26.23	-2.43751	6.18	0.253087	2.62	-2.46465	22.29	0.340418	7.53	1.17399	10.86	1.5175	5.2	1.10047	2.45	-0.0948592	13.35	0.106915	31.92	1.66926	7.03	1.54512	19.39	1.18014	19.07	2.05627	13.73	0.650311	16.38
VCY	NA	5.39	NA	0.27	NA	1.05	NA	NA	NA	1.79	NA	0.94	NA	0.58	NA	0.38	NA	2.32	NA	NA	NA	1.2	NA	5.32	NA	22.67	NA	5.78	NA	1.13
VN1R4	1.08294	NA	-1.66604	0.09	-2.39505	0.26	-0.902929	NA	0	0.36	-2.349	0.75	0	NA	-0.823122	0.19	-2.34967	0.39	0.0923104	0.33	0.418129	0.4	0.808157	0.38	-2.32193	NA	0	4.82	1.06171	1.69
VN1R5	NA	7.11	3.22518	19.91	1.26599	3.14	-0.891029	5.42	NA	1.43	NA	7.87	0	54.34	1.226	6.79	NA	10.25	NA	10.75	NA	3.82	NA	6.08	-0.0488888	5.3	NA	13.73	NA	9.04
VPREB1	0.996966	1.47	-0.0972972	1	0.788893	0.52	-0.844051	3.61	1.35495	1.79	0	1.69	1.20923	72.25	1.64104	0.94	1.59714	2.9	-0.322825	NA	0	0.8	0.96016	0.76	0	3.18	0.881589	7.95	1.03472	3.95
VRTN	-2.32	13.24	-1.4215	12.18	-1.70384	57.85	0	8.43	1.12722	20.43	0.0489986	5.62	1.53116	1.73	0.641041	9.25	-2.67952	15.28	2.08222	17.26	0.302539	10.24	0.638232	7.98	-3.3415	14.83	0.692111	82.65	-0.615293	18.08
WBSCR28	2.31889	72.55	1.09625	72.82	1.41986	85.34	2.01992	33.13	1.42621	46.24	0.8388	25.09	0	0.58	0.100473	4.53	2.23009	71.76	1.95076	89.58	1.41542	24.5	1.44559	35.36	2.52779	2.12	3.24293	59.76	1.79551	87.01
WDR64	0	11.52	-0.13955	29.18	-3.37566	6.28	-0.261186	6.63	1.88308	20.79	-2.08532	31.84	0.997028	38.73	0	13.96	0.183521	46.81	2.21917	13.68	0	10.04	0.638232	15.59	-1.04316	38.14	1.88159	22.89	-1.3389	8.47
WDR87	2.15843	17.4	-1.69317	51	-3.37145	15.71	1.19083	31.33	0.908999	15.77	0	13.48	0.79419	40.46	0.341481	81.32	1.67237	51.26	2.86488	75.24	0.965118	33.73	1.80816	18.63	1.33263	25.85	2.43665	53.49	-3.10763	45.2
WFDC10A	1.60702	12.25	0.931157	6.45	3.6776	33.25	0.106915	NA	0.848981	0.36	1.79803	1.5	0	NA	0.810966	1.32	0.520474	15.67	-0.545824	8.14	0	1	2.63823	7.22	0.442028	10.59	3.339	18.31	1.67138	6.21
WFDC11	1.67187	2.94	0	0.55	2.89204	1.05	1.24157	1.2	0.848981	NA	0.980891	1.31	0	NA	1.03336	0.19	0.941003	7.35	2.43546	8.14	0	0.2	1.72569	19.39	-1.8799	0.85	3.339	0.96	1.61058	3.39
WFDC6	1.72632	4.17	-0.509849	37.82	2.78727	1.31	-0.673134	1.2	0.260155	3.23	1.34346	1.69	0	0.58	0.100473	NA	0.694085	27.66	2.16895	26.71	0.173669	7.63	1.63823	9.89	0.560248	0.64	1.76611	6.02	1.61058	42.94
WFDC9	0.430862	NA	-1.8465	0.09	0.902279	3.4	0.745094	NA	0	0.36	0	NA	0	NA	0	NA	0	0.19	1.1087	NA	0	0.2	0	0.76	-2.32193	NA	1.7172	3.37	1.67138	NA
XAGE5	0.251539	3.68	0.0952029	1.45	0.259554	0.79	0	NA	-2.42618	NA	0	0.56	0	0.58	0.226004	NA	0	2.32	-0.290542	5.21	0	NA	2.09766	8.37	0.239637	8.69	1.69211	3.61	0	2.82
XKR3	0.046719	5.15	0.526378	13.27	0.93086	1.83	-0.450742	24.7	-1.59889	6.81	0.676037	35.96	1.90967	83.24	0.641041	17.17	1.2886	19.73	0.76314	7.49	0.805471	2.01	1.80816	36.88	-2.54089	15.04	1.64058	17.59	-2.85818	5.65
YBX2	1.24089	78.43	0.858863	99.27	0	100	0.157245	85.54	-1.11022	86.74	1.11214	96.25	2.01658	41.04	0.810966	89.81	1.17255	91.68	-0.52354	100	-0.821833	94.78	0.223194	62.74	-1.93385	85.17	0.692111	95.66	0.310545	95.48
ZAN	0.778786	6.37	-0.875697	44.64	-3.08975	5.24	-0.597947	1.2	2.89236	79.93	0.678606	22.85	-1.1127	50.87	2.4224	0.94	-2.73065	5.03	2.08667	11.73	1.46871	4.02	1.88616	6.46	-2.36212	7.2	3.27285	34.46	-2.8221	19.21
ZAR1	1.04672	13.48	1.27315	2.27	1.16844	4.71	1.65733	40.96	1.12403	10.04	1.17445	1.31	0.209228	38.15	1.2849	7.92	0.589433	11.22	0.671852	7.82	0.173669	1.41	2.22319	20.91	0.650699	6.36	0.789959	23.37	0.279579	7.34
ZAR1L	1.77761	19.36	0.326244	5.64	-1.41662	3.66	0	12.05	0	2.51	0.981412	1.12	1.37915	28.32	1.34148	13.58	1.51777	16.63	0	7.49	-0.936494	2.41	-0.445587	15.97	1.29678	9.75	1.51743	9.88	0.915702	14.69
ZC2HC1B	1.39289	9.31	0.928807	9.09	1.36938	3.4	0	9.04	1.81208	11.83	1.11214	4.68	1.66866	10.4	1.2849	18.49	0	5.42	0	12.05	1.30401	4.62	3.0645	41.44	1.09043	11.02	1.65849	15.18	1.05103	18.64
ZCCHC13	0	0.25	0.480091	NA	0	NA	0.932801	NA	-2.11602	1.08	0.173536	1.31	0.209228	1.16	1.03336	0.19	0	0.58	1.2223	0.33	0.0409718	NA	-0.445587	NA	0.419981	0.21	-0.177967	8.92	0.8115	1.13
ZDHHC19	2.39289	60.29	1.35149	21.18	-2.0434	27.23	1.01992	66.27	3.36283	45.52	0.841096	56.37	0.79419	46.24	1.12553	83.58	1.37524	55.13	3.2122	81.43	1.26748	31.93	1.63823	65.02	-2.32193	50.85	2.76009	49.88	2.90669	64.97
ZIM3	-2.57289	1.23	0.962866	0.36	-3.37109	NA	0	NA	-2.65592	8.24	0	1.31	-2.32193	0.58	-0.754888	0.19	-1.95368	0.39	1.08592	4.23	1.24031	0.8	0.808157	2.66	-2.02515	0.42	1.88159	16.87	-1.61838	1.69
ZNF479	-1.96803	7.35	-2.1785	1.73	-1.81041	4.71	1.04464	2.41	-0.36874	1.79	0	1.12	0	NA	0	1.32	-3.15849	5.42	1.04603	14.33	0.415418	0.4	2.28209	2.28	-3.07691	2.33	-0.449131	13.49	1.41537	2.82
ZNF560	1.64789	19.61	0.428762	12.36	0	6.02	0	68.67	0.242636	8.6	0	13.48	1.36397	24.86	1.81097	83.4	1.41356	21.47	1.85875	69.71	1.71904	51.41	3.44559	71.86	0.799203	50.21	1.53165	16.87	1.28402	16.95
ZNF645	2.20847	0.49	-1.34055	0.45	-2.34919	NA	-0.474377	4.82	0.785752	1.08	0	2.25	0.77135	6.36	0.932886	1.13	-1.34496	1.35	0.00361213	0.33	1.5746	0.2	2.22319	1.9	-1.12118	0.21	0.789959	10.12	-2.69007	1.69
ZNF679	0.230165	4.9	0	2.09	-3.32193	1.05	0	21.69	-1.6488	3.23	-2.32193	0.75	0.174831	1.16	0	3.58	-2.49547	6.77	0.0581842	44.95	0.523883	0.6	1.54512	6.84	-1.74166	8.9	0.286304	8.19	0.779343	19.21
ZNF683	0.807932	87.75	0	98.36	0.272402	87.96	-1.15158	78.31	0.852835	93.19	1.11214	99.06	0.531156	84.39	0.810966	50.75	-1.38142	99.03	-0.785598	92.83	0.624761	97.19	1.72569	88.59	1.49847	88.14	0.473931	97.59	1.27958	96.05
ZNF705D	-0.954196	1.96	-1.49911	1.45	-0.875923	0.26	0	2.41	-0.00319663	2.15	0	6.74	1.20923	0.58	1.59524	0.38	-1.49341	1.55	-1.85875	15.31	-1.77748	4.22	0.223194	1.9	0	0.42	1.50308	4.58	0.0485763	7.91
ZNF735	NA	0.49	0	0.27	-2.32193	NA	0	2.41	-2.32193	1.43	NA	0.75	NA	1.73	1.59524	0.57	-3.90689	0.97	NA	2.28	NA	0.2	NA	0.76	0.580266	0.64	NA	5.06	NA	NA
ZNRF4	1.4587	0.49	0.659309	0.36	0.272402	NA	0.725914	13.86	0.479227	7.17	-2.37557	2.62	0	0.58	1.7285	23.21	0	0.77	1.42092	0.33	-2.35096	1.2	2.49621	1.14	-1.88354	0.42	1.47393	10.12	0.915702	NA
ZPBP	1.38324	NA	1.43089	2.73	0.0457033	2.88	-0.979264	2.41	1.61395	1.43	1.34346	1.5	1.19213	4.62	1.4484	0.38	-0.196622	2.51	1.44238	16.29	1.3622	8.23	0.96016	1.52	-0.655873	0.85	1.26861	2.65	1.8115	4.52
ZPBP2	-0.557939	24.51	2.84599	7.27	-0.727587	15.97	-2.01822	0.6	1.71218	11.11	0	3	1.53116	16.18	1.226	0.38	-1.4686	15.28	1.46471	9.45	1.04009	12.45	0.445587	3.04	-2.32193	7.63	2.87045	33.49	2.23042	6.21
ZSCAN5B	-0.0703893	70.34	-1.17966	57.55	0	60.21	-2.39505	50	0.114432	81	1.0485	75.28	0.79419	86.71	-2.13932	88.49	-3.62528	55.9	0.636362	34.53	1.52514	73.49	0	65.78	0	47.88	2.74186	34.22	1.32028	75.14
ZSWIM2	1.65593	0.98	0.158698	0.64	-2.24676	0.26	1.18771	61.45	-0.908714	1.08	1.67764	0.37	1.20923	4.62	0.810966	69.25	-2.35119	1.55	-2.16591	4.89	-0.160773	0.2	1.44559	5.7	-3.32193	1.27	1.64058	4.1	-0.177124	3.39
