# Supplementary material for: Genome-wide identification of cancer/testis genes and their association with prognosis in a pan-cancer analysis
Source: Oncotarget. 2017 Oct 10;8(54):92966–77. doi: 10.18632/oncotarget.21715 (PMC5696236; doi:10.18632/oncotarget.21715)
Supplement: Supplementary file 4 [file oncotarget-08-92966-s004.xlsx]

## Sheet: Supplementary_Table3
	COUNT SAMPLES IDENTIFIED/ TOTAL SAMPLES					COUNT PEPTIDES IDENTIFIED					PEPTIDES INTENSITY
GENE	MELANOMA	COLON	BREAST	OVARY	PROSTATE	MELANOMA	COLON	BREAST	OVARY	PROSTATE	MELANOMA	COLON	BREAST	OVARY	PROSTATE
ACTL8	NA	1/95	NA	5/34	NA	NA	5	NA	42	NA	NA	11608000	NA	44469000000	NA
ANKRD60	NA	NA	NA	1/34	6/36	NA	NA	NA	1	6	NA	NA	NA	106570000	445750000
AXDND1	NA	NA	5/40	NA	NA	NA	NA	6	NA	NA	NA	NA	2124600000	NA	NA
C17orf104	4/4	NA	NA	6/34	NA	4	NA	NA	40	NA	18606000000	NA	NA	1897200000	NA
C9orf131	1/4	NA	NA	NA	NA	1	NA	NA	NA	NA	62436000	NA	NA	NA	NA
CALR3	NA	NA	NA	5/34	NA	NA	NA	NA	5	NA	NA	NA	NA	256260000	NA
CCDC155	NA	6/95	NA	NA	NA	NA	6	NA	NA	NA	NA	4960700	NA	NA	NA
CCDC168	NA	NA	NA	21/34	20/36	NA	NA	NA	30	29	NA	NA	NA	11337000000	6018300000
CCDC63	NA	NA	7/40	NA	6/36	NA	NA	7	NA	6	NA	NA	243740000	NA	482550000
CDRT15	NA	NA	6/40	NA	NA	NA	NA	7	NA	NA	NA	NA	7842500000	NA	NA
CERS3	NA	NA	0/40	NA	NA	NA	NA	0	NA	NA	NA	NA	69296000	NA	NA
CFHR5	NA	NA	8/40	NA	1/36	NA	NA	9	NA	1	NA	NA	369880000	NA	133960000
CSHL1	NA	NA	0/40	NA	NA	NA	NA	0	NA	NA	NA	NA	0	NA	NA
CSN3	NA	NA	2/40	NA	NA	NA	NA	6	NA	NA	NA	NA	8822500000	NA	NA
CSNK1A1L	NA	NA	NA	3/34	36/36	NA	NA	NA	3	191	NA	NA	NA	162370000	40309000000
CT45A1	NA	1/95	NA	1/34	NA	NA	3	NA	1	NA	NA	3487600	NA	712030000	NA
CT45A2	NA	1/95	NA	6/34	NA	NA	3	NA	1	NA	NA	3487600	NA	17793000000	NA
CT45A3	NA	1/95	NA	1/34	NA	NA	3	NA	1	NA	NA	3487600	NA	712030000	NA
CT83	NA	NA	2/40	NA	NA	NA	NA	2	NA	NA	NA	NA	207800000	NA	NA
CTAG1A	NA	NA	NA	NA	0/36	NA	NA	NA	NA	0	NA	NA	NA	NA	12320000000
CTAG2	NA	NA	NA	NA	0/36	NA	NA	NA	NA	0	NA	NA	NA	NA	171460000
CTAGE1	NA	NA	2/40	NA	1/36	NA	NA	2	NA	1	NA	NA	276900000	NA	46683000
CXorf49	NA	NA	NA	3/34	NA	NA	NA	NA	9	NA	NA	NA	NA	631880000	NA
CYP11B1	NA	2/95	NA	NA	NA	NA	2	NA	NA	NA	NA	1585600	NA	NA	NA
DCAF4L2	NA	NA	NA	5/34	NA	NA	NA	NA	5	NA	NA	NA	NA	484320000	NA
DDX4	NA	3/95	3/40	NA	1/36	NA	3	3	NA	1	NA	1808900	139130000	NA	141570000
DPEP3	NA	NA	NA	1/34	NA	NA	NA	NA	7	NA	NA	NA	NA	1452200000	NA
DPPA2	NA	NA	NA	1/34	NA	NA	NA	NA	1	NA	NA	NA	NA	52427000	NA
ENDOV	NA	NA	9/40	NA	NA	NA	NA	10	NA	NA	NA	NA	273200000	NA	NA
EXD1	NA	NA	5/40	NA	NA	NA	NA	5	NA	NA	NA	NA	2253500000	NA	NA
FABP12	NA	2/95	NA	NA	NA	NA	1	NA	NA	NA	NA	1859400	NA	NA	NA
FAM25C	NA	NA	1/40	21/34	NA	NA	NA	1	31	NA	NA	NA	314000000	4838400000	NA
FAM25G	NA	NA	1/40	21/34	NA	NA	NA	1	31	NA	NA	NA	314000000	4838400000	NA
FAM71E2	NA	NA	NA	16/34	NA	NA	NA	NA	19	NA	NA	NA	NA	1383400000	NA
FANCA	NA	NA	18/40	11/34	NA	NA	NA	20	20	NA	NA	NA	9075500000	632100000	NA
FUT5	NA	76/95	NA	4/34	NA	NA	10	NA	8	NA	NA	296730000	NA	928430000	NA
GAGE1	NA	NA	NA	4/34	0/36	NA	NA	NA	6	0	NA	NA	NA	8181800000	2859000000
GAGE12F	NA	NA	NA	4/34	0/36	NA	NA	NA	6	0	NA	NA	NA	8181800000	2859000000
GAGE12G	NA	NA	NA	4/34	0/36	NA	NA	NA	6	0	NA	NA	NA	8181800000	2859000000
GAGE12H	NA	NA	NA	3/34	NA	NA	NA	NA	4	NA	NA	NA	NA	1606100000	NA
GAGE2A	NA	NA	1/40	3/34	0/36	NA	NA	1	6	0	NA	NA	14911000	10549000000	3592100000
GAGE2E	NA	NA	1/40	3/34	0/36	NA	NA	1	6	0	NA	NA	14911000	10549000000	3592100000
GAPDHS	4/4	1/95	1/40	10/34	1/36	11	1	1	11	1	2619400000	238760	877720000	1343000000	443820000
GOLGA6A	NA	NA	NA	NA	7/36	NA	NA	NA	NA	8	NA	NA	NA	NA	670950000
GOLGA6B	NA	NA	NA	NA	7/36	NA	NA	NA	NA	8	NA	NA	NA	NA	670950000
GOLGA6C	NA	NA	NA	NA	7/36	NA	NA	NA	NA	8	NA	NA	NA	NA	670950000
GOLGA6D	NA	NA	NA	NA	7/36	NA	NA	NA	NA	8	NA	NA	NA	NA	670950000
GOLGA6L6	NA	NA	3/40	NA	8/36	NA	NA	2	NA	8	NA	NA	371320000	NA	2638300000
GPX5	NA	2/95	NA	NA	NA	NA	2	NA	NA	NA	NA	9651300	NA	NA	NA
HIST1H1A	2/4	4/95	21/40	20/34	NA	2	4	49	104	NA	19993000	10256000	11988000000	50337000000	NA
HIST1H1T	NA	NA	NA	6/34	NA	NA	NA	NA	8	NA	NA	NA	NA	538720000	NA
HIST1H2BA	4/4	NA	18/40	NA	31/36	8	NA	25	NA	67	219620000000	NA	10059000000	NA	66104000000
HIST1H2BB	4/4	NA	NA	NA	NA	8	NA	NA	NA	NA	5788600000	NA	NA	NA	NA
HIST1H4F	NA	60/95	NA	NA	NA	NA	60	NA	NA	NA	NA	15270000	NA	NA	NA
HMGB4	NA	NA	NA	1/34	NA	NA	NA	NA	1	NA	NA	NA	NA	14388000	NA
HNRNPCL1	4/4	7/95	NA	NA	0/36	52	7	NA	NA	0	43768000000	7896600	NA	NA	0
HNRNPCL2	4/4	7/95	40/40	NA	NA	52	7	1	NA	NA	43768000000	7896600	663110000000	NA	NA
IGF2BP1	NA	17/95	4/40	18/34	1/36	NA	45	7	323	3	NA	93167000	507520000	208170000000	2895500000
IGLL1	0/4	7/95	22/40	2/34	6/36	0	7	26	2	6	0	9494700	3142300000	41909000	297690000
IL4I1	4/4	55/95	35/40	9/34	17/36	15	139	121	85	32	1254400000	172130000	29197000000	50209000000	5185300000
KIF24	4/4	NA	NA	NA	NA	7	NA	NA	NA	NA	3036900000	NA	NA	NA	NA
KIF4B	NA	11/95	1/40	3/34	1/36	NA	10	1	3	1	NA	6347900	440730000	67957000	387030000
KRT28	NA	1/95	NA	NA	NA	NA	1	NA	NA	NA	NA	30639	NA	NA	NA
KRTAP13-1	NA	NA	35/40	NA	NA	NA	NA	2	NA	NA	NA	NA	1313500000	NA	NA
KRTAP9-2	NA	NA	1/40	NA	NA	NA	NA	1	NA	NA	NA	NA	12608000	NA	NA
LALBA	NA	NA	1/40	NA	NA	NA	NA	3	NA	NA	NA	NA	3089700000	NA	NA
LIN28B	NA	NA	NA	4/34	NA	NA	NA	NA	14	NA	NA	NA	NA	1356300000	NA
MAGEA1	NA	1/95	1/40	4/34	5/36	NA	2	1	16	8	NA	740610	20467000	3833900000	1212900000
MAGEA3	NA	NA	NA	NA	0/36	NA	NA	NA	NA	0	NA	NA	NA	NA	478430000
MAGEA4	2/4	4/95	NA	8/34	22/36	4	2	NA	24	91	208870000	5000200	NA	6417000000	98581000000
MAGEB16	NA	NA	1/40	NA	NA	NA	NA	1	NA	NA	NA	NA	20467000	NA	NA
MAGEB18	NA	NA	1/40	NA	NA	NA	NA	1	NA	NA	NA	NA	20467000	NA	NA
MAGEC1	4/4	NA	4/40	1/34	NA	13	NA	3	1	NA	1466500000	NA	2014200000	51146000	NA
MAGEC2	NA	NA	1/40	NA	NA	NA	NA	1	NA	NA	NA	NA	57531000	NA	NA
MEIOB	NA	NA	NA	2/34	NA	NA	NA	NA	2	NA	NA	NA	NA	187560000	NA
NAA11	NA	3/95	NA	NA	NA	NA	3	NA	NA	NA	NA	1076900	NA	NA	NA
NLRP10	NA	NA	NA	7/34	NA	NA	NA	NA	9	NA	NA	NA	NA	485580000	NA
NT5C1B-RDH14	NA	NA	14/40	NA	NA	NA	NA	17	NA	NA	NA	NA	19552000000	NA	NA
NUTM2F	NA	NA	0/40	NA	NA	NA	NA	0	NA	NA	NA	NA	657340000	NA	NA
ODF1	NA	NA	NA	NA	0/36	NA	NA	NA	NA	0	NA	NA	NA	NA	295510000
ODF4	NA	NA	NA	2/34	NA	NA	NA	NA	2	NA	NA	NA	NA	392050000	NA
PABPC3	4/4	1/95	1/40	34/34	36/36	46	0	1	804	569	12234000000	180890	45337000	1987600000000	1258600000000
PAGE1	NA	NA	NA	2/34	NA	NA	NA	NA	17	NA	NA	NA	NA	25544000000	NA
PAGE2	NA	NA	NA	4/34	NA	NA	NA	NA	7	NA	NA	NA	NA	3159000000	NA
PAGE2B	NA	NA	NA	4/34	NA	NA	NA	NA	7	NA	NA	NA	NA	3159000000	NA
PBK	NA	21/95	13/40	33/34	5/36	NA	23	31	402	22	NA	14336000	5050300000	102470000000	12610000000
PCDHA13	NA	NA	NA	14/34	6/36	NA	NA	NA	3	2	NA	NA	NA	2130400000	108700000
PCDHA4	NA	NA	NA	14/34	NA	NA	NA	NA	3	NA	NA	NA	NA	2130400000	NA
PCDHA5	NA	NA	NA	NA	6/36	NA	NA	NA	NA	2	NA	NA	NA	NA	108700000
PCDHA8	NA	NA	NA	14/34	NA	NA	NA	NA	3	NA	NA	NA	NA	2130400000	NA
PCDHA9	NA	NA	NA	14/34	NA	NA	NA	NA	3	NA	NA	NA	NA	2130400000	NA
PDHA2	NA	NA	2/40	2/34	1/36	NA	NA	2	2	1	NA	NA	1320600000	153360000	265120000
PGK2	NA	18/95	27/40	8/34	31/36	NA	17	33	9	44	NA	38054000	1888400000	266590000	5214500000
PIK3R3	NA	NA	8/40	NA	2/36	NA	NA	12	NA	2	NA	NA	1470700000	NA	296630000
PIWIL1	NA	5/95	NA	NA	NA	NA	6	NA	NA	NA	NA	2005500	NA	NA	NA
PKMYT1	NA	NA	15/40	19/34	2/36	NA	NA	12	26	2	NA	NA	931950000	795790000	1751700000
POTEF	NA	NA	NA	3/34	0/36	NA	NA	NA	3	0	NA	NA	NA	1329500000	113680000
POTEG	NA	NA	NA	NA	2/36	NA	NA	NA	NA	3	NA	NA	NA	NA	71569000
PRAME	NA	NA	NA	14/34	NA	NA	NA	NA	24	NA	NA	NA	NA	1800200000	NA
PRH1	NA	NA	NA	1/34	NA	NA	NA	NA	2	NA	NA	NA	NA	126960000	NA
RBMXL2	NA	NA	3/40	NA	3/36	NA	NA	3	NA	3	NA	NA	131160000	NA	298320000
RBMY1A1	NA	NA	NA	NA	2/36	NA	NA	NA	NA	5	NA	NA	NA	NA	6033500000
RBMY1B	NA	NA	NA	NA	2/36	NA	NA	NA	NA	5	NA	NA	NA	NA	6033500000
RBMY1D	NA	NA	NA	NA	2/36	NA	NA	NA	NA	5	NA	NA	NA	NA	6033500000
RBMY1E	NA	NA	NA	NA	2/36	NA	NA	NA	NA	5	NA	NA	NA	NA	6033500000
RBMY1F	NA	NA	NA	NA	2/36	NA	NA	NA	NA	5	NA	NA	NA	NA	6033500000
RGPD4	NA	NA	NA	2/34	8/36	NA	NA	NA	1	1	NA	NA	NA	62194000	620470000
RPL10L	4/4	NA	NA	NA	NA	22	NA	NA	NA	NA	9466900000	NA	NA	NA	NA
SIX6	NA	NA	3/40	NA	NA	NA	NA	3	NA	NA	NA	NA	5334800000	NA	NA
SKA3	NA	NA	8/40	27/34	8/36	NA	NA	12	137	15	NA	NA	832380000	6136400000	1525100000
SLC25A52	NA	NA	0/40	14/34	NA	NA	NA	0	17	NA	NA	NA	54371000	192840000	NA
SMC1B	NA	NA	18/40	NA	NA	NA	NA	25	NA	NA	NA	NA	1231800000	NA	NA
SPA17	NA	NA	2/40	11/34	3/36	NA	NA	2	16	3	NA	NA	157790000	447580000	73632000
SPANXB1	NA	NA	NA	1/34	NA	NA	NA	NA	3	NA	NA	NA	NA	260630000	NA
SPANXC	NA	NA	NA	1/34	NA	NA	NA	NA	1	NA	NA	NA	NA	163320000	NA
SPANXD	NA	NA	NA	1/34	NA	NA	NA	NA	1	NA	NA	NA	NA	163320000	NA
SPATA22	4/4	94/95	40/40	NA	NA	28	363	493	NA	NA	1055800000	222960000	68272000000	NA	NA
SPATA33	NA	NA	NA	6/34	NA	NA	NA	NA	8	NA	NA	NA	NA	137930000	NA
SPATA8	3/4	NA	NA	NA	NA	3	NA	NA	NA	NA	867450000	NA	NA	NA	NA
SSX1	NA	NA	NA	2/34	NA	NA	NA	NA	2	NA	NA	NA	NA	37731000	NA
SSX2	NA	NA	NA	NA	2/36	NA	NA	NA	NA	3	NA	NA	NA	NA	2433900000
SSX3	NA	NA	NA	NA	2/36	NA	NA	NA	NA	3	NA	NA	NA	NA	2433900000
STK31	NA	4/95	NA	NA	NA	NA	3	NA	NA	NA	NA	3590500	NA	NA	NA
STKLD1	NA	NA	NA	NA	3/36	NA	NA	NA	NA	4	NA	NA	NA	NA	2353800000
SYCE1L	NA	NA	3/40	NA	NA	NA	NA	3	NA	NA	NA	NA	1017400000	NA	NA
TAF1L	NA	NA	21/40	NA	12/36	NA	NA	4	NA	5	NA	NA	1021500000	NA	1009800000
TDRD12	NA	NA	NA	5/34	NA	NA	NA	NA	12	NA	NA	NA	NA	951210000	NA
TKTL1	NA	2/95	NA	NA	NA	NA	9	NA	NA	NA	NA	7611800	NA	NA	NA
TMCO5A	NA	NA	NA	NA	1/36	NA	NA	NA	NA	1	NA	NA	NA	NA	6393100000
TTK	NA	15/95	13/40	34/34	7/36	NA	14	40	234	14	NA	2263200	4250300000	10632000000	2537600000
TUBA3C	NA	NA	13/40	NA	NA	NA	NA	4	NA	NA	NA	NA	1370500000	NA	NA
TUBA3E	NA	NA	13/40	NA	21/36	NA	NA	4	NA	1	NA	NA	1370500000	NA	2195700000
WFDC11	NA	NA	NA	NA	31/36	NA	NA	NA	NA	31	NA	NA	NA	NA	10908000000
YBX2	NA	9/95	4/40	11/34	NA	NA	14	5	47	NA	NA	9885200	313350000	2261400000	NA
ZC2HC1B	NA	NA	27/40	NA	NA	NA	NA	85	NA	NA	NA	NA	12005000000	NA	NA
ZNF560	NA	9/95	NA	NA	NA	NA	8	NA	NA	NA	NA	10125000	NA	NA	NA
