# Supplementary material for: Genome-wide identification of cancer/testis genes and their association with prognosis in a pan-cancer analysis
Source: Oncotarget. 2017 Oct 10;8(54):92966–77. doi: 10.18632/oncotarget.21715 (PMC5696236; doi:10.18632/oncotarget.21715)
Supplement: Supplementary file 5 [file oncotarget-08-92966-s005.xls]

## Sheet: BLCA
genename	unaltered	unaltered_deceased	altered	altered_deceased	logrank_pvalue	logrank_qvalue	logrank_padjusted	cd8_pearson	prognosis_status
ABHD1	54	21(0.39)	351	156(0.44)	0.830698	0.869837	0.972543	-0.121165	Poor
ACR	230	99(0.43)	175	78(0.45)	0.911352	0.882325	0.986505	0.107932	Poor
ACRV1	132	55(0.42)	273	122(0.45)	0.46399	0.77673	0.868441	-0.0494256	Poor
ACSBG2	258	123(0.48)	147	54(0.37)	0.0751937	0.435434	0.486848	-0.160415	Good
ACTL8	195	84(0.43)	210	93(0.44)	0.67093	0.841867	0.94127	0.00479708	Poor
ADAD2	63	26(0.41)	342	151(0.44)	0.717958	0.864001	0.966017	-0.0570385	Poor
ADAM2	337	149(0.44)	68	28(0.41)	0.583406	0.810268	0.90594	-0.01441	Good
ADAM20	143	74(0.52)	262	103(0.39)	0.0112277	0.227623	0.254499	-0.012478	Good
ADAM29	351	148(0.42)	54	29(0.54)	0.109962	0.514649	0.575416	0.00789778	Poor
ADAMTS20	167	72(0.43)	238	105(0.44)	0.940397	0.885629	0.990199	-0.0500284	Poor
AKNAD1	223	90(0.40)	182	87(0.48)	0.162423	0.560538	0.626723	-0.0572995	Poor
ALLC	365	163(0.45)	40	14(0.35)	0.813725	0.869837	0.972543	0.137045	Good
ALS2CR11	120	56(0.47)	285	121(0.42)	0.117357	0.518708	0.579954	-0.0469881	Good
ANKRD7	269	109(0.41)	136	68(0.50)	0.128791	0.518708	0.579954	-0.123759	Poor
AXDND1	155	67(0.43)	250	110(0.44)	0.475804	0.77673	0.868441	-0.125675	Poor
BAGE2	163	60(0.37)	242	117(0.48)	0.128859	0.518708	0.579954	-0.0943979	Poor
BOLL	314	139(0.44)	91	38(0.42)	0.990202	0.890293	0.995414	-0.0253502	Good
BPIFC	363	156(0.43)	42	21(0.50)	0.959849	0.885629	0.990199	-0.128502	Poor
BRDT	348	154(0.44)	57	23(0.40)	0.849533	0.869837	0.972543	-0.0746411	Good
BTG4	367	158(0.43)	38	19(0.50)	0.179385	0.593869	0.663989	-0.0433169	Poor
C10ORF62	334	153(0.46)	71	24(0.34)	0.1342	0.524146	0.586034	-0.0349293	Good
C12ORF54	169	74(0.44)	236	103(0.44)	0.75812	0.864001	0.966017	-0.0269831	Good
C17ORF50	141	66(0.47)	264	111(0.42)	0.498065	0.779889	0.871974	-0.0717732	Good
C17ORF64	295	126(0.43)	110	51(0.46)	0.945609	0.885629	0.990199	-0.0371465	Poor
C17ORF74	352	153(0.43)	53	24(0.45)	0.606749	0.816147	0.912513	-0.00462038	Poor
C19ORF45	81	40(0.49)	324	137(0.42)	0.109167	0.514649	0.575416	-0.0342446	Good
C1ORF111	296	135(0.46)	109	42(0.39)	0.407758	0.753049	0.841965	-0.107054	Good
C20ORF141	284	119(0.42)	121	58(0.48)	0.511121	0.790176	0.883476	-0.0163502	Poor
C20ORF144	356	157(0.44)	49	20(0.41)	0.199425	0.625096	0.698904	-0.0917851	Good
C2ORF61	237	100(0.42)	168	77(0.46)	0.479786	0.77673	0.868441	-0.11792	Poor
C3ORF20	309	141(0.46)	96	36(0.38)	0.0826555	0.459608	0.513876	0.0488577	Good
C3ORF30	336	150(0.45)	69	27(0.39)	0.309393	0.704714	0.787922	0.00623748	Good
C5ORF47	375	164(0.44)	30	13(0.43)	0.818438	0.869837	0.972543	0.0327432	Good
C5ORF58	147	56(0.38)	258	121(0.47)	0.724871	0.864001	0.966017	0.109141	Poor
C5ORF60	351	156(0.44)	54	21(0.39)	0.603684	0.815388	0.911664	-0.00826892	Good
C6ORF10	352	159(0.45)	53	18(0.34)	0.167748	0.571397	0.638864	-0.0232477	Good
C6ORF201	67	34(0.51)	338	143(0.42)	0.0978713	0.51286	0.573415	0.047705	Good
C7ORF33	369	163(0.44)	36	14(0.39)	0.558681	0.799245	0.893616	-0.0639776	Good
C7ORF65	297	135(0.45)	108	42(0.39)	0.395969	0.753049	0.841965	0.0175294	Good
C7ORF71	313	143(0.46)	92	34(0.37)	0.535501	0.794492	0.888301	-0.0104721	Good
C9ORF131	214	102(0.48)	191	75(0.39)	0.0417461	0.385484	0.431	-0.0999974	Good
C9ORF153	279	118(0.42)	126	59(0.47)	0.331558	0.726152	0.811892	0.0632917	Poor
CAGE1	199	82(0.41)	206	95(0.46)	0.751766	0.864001	0.966017	-0.0934916	Poor
CALR3	353	160(0.45)	52	17(0.33)	0.0526056	0.400443	0.447725	-0.00187977	Good
CAPZA3	370	161(0.44)	35	16(0.46)	0.592554	0.815388	0.911664	-0.0640857	Poor
CCDC155	296	137(0.46)	109	40(0.37)	0.0625333	0.400443	0.447725	-0.125053	Good
CCDC166	351	152(0.43)	54	25(0.46)	0.764644	0.864001	0.966017	0.00820211	Poor
CCDC168	118	54(0.46)	287	123(0.43)	0.368758	0.742723	0.830419	-0.076744	Good
CCDC183	39	20(0.51)	366	157(0.43)	0.247912	0.684667	0.765508	-0.117357	Good
CCDC185	226	105(0.46)	179	72(0.40)	0.298065	0.702267	0.785187	-0.0152782	Good
CCDC42	324	143(0.44)	81	34(0.42)	0.603799	0.815388	0.911664	0.266701	Good
CCDC54	361	152(0.42)	44	25(0.57)	0.000396882	0.038856	0.0434439	-0.0125834	Poor
CCDC62	69	34(0.49)	336	143(0.43)	0.135363	0.524146	0.586034	0.00110741	Good
CCDC83	374	163(0.44)	31	14(0.45)	0.930225	0.885629	0.990199	-0.0862683	Poor
CCIN	150	50(0.33)	255	127(0.50)	0.0265313	0.333642	0.373036	0.198925	Poor
CCL27	258	118(0.46)	147	59(0.40)	0.773372	0.864001	0.966017	-0.0841029	Good
CDC20B	251	115(0.46)	154	62(0.40)	0.0949051	0.506643	0.566465	-0.0795651	Good
CERS3	51	21(0.41)	354	156(0.44)	0.507542	0.78821	0.881277	-0.101905	Poor
CGB1	324	140(0.43)	81	37(0.46)	0.483717	0.77673	0.868441	-0.0544756	Poor
CGB5	96	40(0.42)	309	137(0.44)	0.466437	0.77673	0.868441	0.012124	Poor
CGB8	215	91(0.42)	190	86(0.45)	0.422138	0.767166	0.857748	-0.0407764	Poor
CIB4	360	158(0.44)	45	19(0.42)	0.977388	0.885629	0.990199	-0.0406383	Good
CLPSL1	274	127(0.46)	131	50(0.38)	0.0356337	0.368926	0.412487	-0.00393741	Good
CLPSL2	291	131(0.45)	114	46(0.40)	0.402582	0.753049	0.841965	-0.0950779	Good
CMTM2	43	19(0.44)	362	158(0.44)	0.255914	0.688467	0.769758	0.0122376	Good
CNBD2	187	93(0.50)	218	84(0.39)	0.0172132	0.294052	0.328772	-0.0227673	Good
COX7B2	265	115(0.43)	140	62(0.44)	0.846911	0.869837	0.972543	-0.0544814	Poor
COX8C	361	159(0.44)	44	18(0.41)	0.649091	0.837583	0.93648	0.0833393	Good
CPA5	178	81(0.46)	227	96(0.42)	0.457356	0.77673	0.868441	0.171738	Good
CPXCR1	371	160(0.43)	34	17(0.50)	0.177529	0.593869	0.663989	0.0358282	Poor
CRISP2	314	141(0.45)	91	36(0.40)	0.083404	0.459608	0.513876	-0.030693	Good
CRYBA4	358	159(0.44)	47	18(0.38)	0.786469	0.864001	0.966017	0.22337	Good
CSNK1A1L	128	55(0.43)	277	122(0.44)	0.781158	0.864001	0.966017	-0.0150332	Poor
CST9	363	161(0.44)	42	16(0.38)	0.207074	0.635707	0.710768	-0.0424067	Good
CSTL1	270	111(0.41)	135	66(0.49)	0.238913	0.679563	0.759802	0.0585135	Poor
CT45A1	316	136(0.43)	89	41(0.46)	0.72802	0.864001	0.966017	-0.0986163	Poor
CT45A2	336	146(0.43)	69	31(0.45)	0.786148	0.864001	0.966017	-0.0148304	Poor
CT45A3	368	159(0.43)	37	18(0.49)	0.826499	0.869837	0.972543	-0.125811	Poor
CT45A5	311	136(0.44)	94	41(0.44)	0.828666	0.869837	0.972543	-0.016703	Good
CT45A6	374	164(0.44)	31	13(0.42)	0.990175	0.890293	0.995414	-0.068998	Good
CT62	220	89(0.40)	185	88(0.48)	0.231958	0.677354	0.757332	0.0598187	Poor
CT83	313	136(0.43)	92	41(0.45)	0.847896	0.869837	0.972543	0.0448589	Poor
CTAG1B	229	95(0.41)	176	82(0.47)	0.425995	0.769332	0.86017	-0.0138213	Poor
CTAG2	251	100(0.40)	154	77(0.50)	0.0497971	0.400443	0.447725	0.0162049	Poor
CTAGE1	42	16(0.38)	363	161(0.44)	0.466157	0.77673	0.868441	-0.110697	Poor
CXORF49B	183	76(0.42)	222	101(0.45)	0.677339	0.844595	0.94432	-0.0421911	Poor
DAZ1	273	131(0.48)	132	46(0.35)	0.227956	0.676802	0.756714	-0.00923415	Good
DAZL	267	116(0.43)	138	61(0.44)	0.892059	0.882325	0.986505	0.101741	Poor
DCAF4L2	333	144(0.43)	72	33(0.46)	0.695984	0.855066	0.956027	-0.03913	Poor
DCAF8L1	362	156(0.43)	43	21(0.49)	0.809503	0.869729	0.972421	-0.0411371	Poor
DCAF8L2	355	150(0.42)	50	27(0.54)	0.0148929	0.272701	0.3049	-0.0675004	Poor
DCST1	273	113(0.41)	132	64(0.48)	0.283816	0.702267	0.785187	-0.0945671	Poor
DDX4	337	153(0.45)	68	24(0.35)	0.0479383	0.400443	0.447725	0.000312478	Good
DDX53	344	148(0.43)	61	29(0.48)	0.319267	0.714866	0.799273	-0.00800271	Poor
DEFB126	194	80(0.41)	211	97(0.46)	0.336233	0.731701	0.818096	0.0883845	Poor
DKKL1	211	86(0.41)	194	91(0.47)	0.39164	0.753049	0.841965	-0.0246396	Poor
DMRT1	322	137(0.43)	83	40(0.48)	0.653895	0.837583	0.93648	-0.103601	Poor
DNAJB3	142	65(0.46)	263	112(0.43)	0.864684	0.874045	0.977247	-0.101503	Good
DPEP3	274	119(0.43)	131	58(0.44)	0.797471	0.867717	0.970172	0.129194	Poor
DPPA2	347	148(0.43)	58	29(0.50)	0.247141	0.684667	0.765508	0.0173502	Poor
DSCR4	289	131(0.45)	116	46(0.40)	0.0745426	0.435434	0.486848	-0.0182944	Good
EFCAB3	251	113(0.45)	154	64(0.42)	0.528529	0.794492	0.888301	-0.197832	Good
EFCAB5	133	68(0.51)	272	109(0.40)	0.0550375	0.400443	0.447725	0.012763	Good
ENTHD1	218	95(0.44)	187	82(0.44)	0.463747	0.77673	0.868441	0.337255	Good
EPPIN	326	146(0.45)	79	31(0.39)	0.325158	0.716729	0.801356	-0.0643773	Good
EQTN	323	147(0.46)	82	30(0.37)	0.0829866	0.459608	0.513876	0.101629	Good
ERICH6	229	96(0.42)	176	81(0.46)	0.687748	0.85039	0.950799	-0.000108007	Poor
ESX1	313	135(0.43)	92	42(0.46)	0.651284	0.837583	0.93648	-0.068206	Poor
EXD1	300	131(0.44)	105	46(0.44)	0.81997	0.869837	0.972543	-0.079318	Good
FAM154A	340	146(0.43)	65	31(0.48)	0.999229	0.893705	0.999229	0.0854486	Poor
FAM166A	287	124(0.43)	118	53(0.45)	0.871737	0.87599	0.979422	-0.109995	Poor
FAM170A	343	154(0.45)	62	23(0.37)	0.439907	0.77673	0.868441	0.0347008	Good
FAM187B	362	161(0.44)	43	16(0.37)	0.548636	0.799245	0.893616	0.0796673	Good
FAM205A	366	163(0.45)	39	14(0.36)	0.869187	0.87599	0.979422	-0.0198234	Good
FAM209A	184	88(0.48)	221	89(0.40)	0.210484	0.635707	0.710768	0.16269	Good
FAM221B	239	117(0.49)	166	60(0.36)	0.0113259	0.227623	0.254499	-0.0167513	Good
FAM46D	301	131(0.44)	104	46(0.44)	0.739776	0.864001	0.966017	-0.145997	Good
FAM47C	306	142(0.46)	99	35(0.35)	0.118426	0.518708	0.579954	0.0470621	Good
FAM71A	312	141(0.45)	93	36(0.39)	0.407136	0.753049	0.841965	0.0969625	Good
FAM71E2	309	134(0.43)	96	43(0.45)	0.720919	0.864001	0.966017	0.180953	Poor
FAM71F1	318	139(0.44)	87	38(0.44)	0.894054	0.882325	0.986505	0.0122303	Good
FAM9C	348	147(0.42)	57	30(0.53)	0.129047	0.518708	0.579954	0.0970853	Poor
FANCD2OS	346	151(0.44)	59	26(0.44)	0.721265	0.864001	0.966017	0.00390601	Good
FATE1	163	74(0.45)	242	103(0.43)	0.113217	0.518708	0.579954	0.232585	Good
FBXO39	105	45(0.43)	300	132(0.44)	0.840841	0.869837	0.972543	0.0100595	Poor
FEZF1	208	88(0.42)	197	89(0.45)	0.646076	0.837583	0.93648	-0.0736318	Poor
FKBP6	219	109(0.50)	186	68(0.37)	0.00340506	0.145421	0.162592	-0.0850637	Good
FMR1NB	372	164(0.44)	33	13(0.39)	0.978709	0.885629	0.990199	-0.0349825	Good
FNDC7	366	158(0.43)	39	19(0.49)	0.651425	0.837583	0.93648	-0.000727088	Poor
FOXE3	196	84(0.43)	209	93(0.44)	0.672688	0.841867	0.94127	-0.0920399	Poor
FSCB	365	161(0.44)	40	16(0.40)	0.539492	0.794492	0.888301	-0.0342564	Good
FSCN3	228	106(0.46)	177	71(0.40)	0.427833	0.769332	0.86017	-0.0319564	Good
FTHL17	341	147(0.43)	64	30(0.47)	0.530392	0.794492	0.888301	-0.0546337	Poor
FUT5	343	145(0.42)	62	32(0.52)	0.0108824	0.227623	0.254499	-0.113414	Poor
GABRR3	370	163(0.44)	35	14(0.40)	0.837009	0.869837	0.972543	-0.0176801	Good
GAGE1	351	152(0.43)	54	25(0.46)	0.736259	0.864001	0.966017	-0.0844848	Poor
GAGE12D	331	147(0.44)	74	30(0.41)	0.406796	0.753049	0.841965	-0.00329147	Good
GAGE12J	323	143(0.44)	82	34(0.41)	0.766944	0.864001	0.966017	-0.0424066	Good
GAGE13	367	162(0.44)	38	15(0.39)	0.47353	0.77673	0.868441	0.0148428	Good
GAGE2A	352	154(0.44)	53	23(0.43)	0.777128	0.864001	0.966017	-0.0277318	Good
GAPDHS	102	45(0.44)	303	132(0.44)	0.715681	0.864001	0.966017	-0.0646018	Good
GAST	317	129(0.41)	88	48(0.55)	0.128881	0.518708	0.579954	0.0472118	Poor
GIP	374	160(0.43)	31	17(0.55)	0.485898	0.77673	0.868441	0.0522786	Poor
GLIPR1L1	359	156(0.43)	46	21(0.46)	0.498737	0.779889	0.871974	-0.00391984	Poor
GOLGA6B	315	133(0.42)	90	44(0.49)	0.454086	0.77673	0.868441	-0.0779226	Poor
GOLGA6L1	350	147(0.42)	55	30(0.55)	0.0565579	0.400443	0.447725	0.0985263	Poor
GOLGA6L6	323	131(0.41)	82	46(0.56)	0.00700512	0.217578	0.243269	0.0878548	Poor
GPR31	365	163(0.45)	40	14(0.35)	0.239392	0.679563	0.759802	0.301171	Good
GPX6	361	154(0.43)	44	23(0.52)	0.149359	0.548664	0.613447	-0.00203999	Poor
GSG1	346	149(0.43)	59	28(0.47)	0.457802	0.77673	0.868441	-0.129252	Poor
GTF2A1L	118	46(0.39)	287	131(0.46)	0.726152	0.864001	0.966017	0.170735	Poor
GTSF1	159	66(0.42)	246	111(0.45)	0.839055	0.869837	0.972543	-0.0243788	Poor
GTSF1L	308	139(0.45)	97	38(0.39)	0.124325	0.518708	0.579954	0.439795	Good
GUCA1A	149	48(0.32)	256	129(0.50)	0.0605981	0.400443	0.447725	-0.00662087	Poor
H1FNT	355	160(0.45)	50	17(0.34)	0.073241	0.435434	0.486848	0.129266	Good
H2AFB1	87	50(0.57)	318	127(0.40)	0.0240802	0.333642	0.373036	0.0599594	Good
H2BFWT	250	108(0.43)	155	69(0.45)	0.901725	0.882325	0.986505	-0.0379695	Poor
HDGFL1	325	139(0.43)	80	38(0.47)	0.538467	0.794492	0.888301	0.0217919	Poor
HEATR9	286	127(0.44)	119	50(0.42)	0.237852	0.679563	0.759802	0.250777	Good
HIST1H1T	340	154(0.45)	65	23(0.35)	0.100573	0.51286	0.573415	-0.0519461	Good
HIST1H2BB	361	164(0.45)	44	13(0.30)	0.0603901	0.400443	0.447725	0.0318551	Good
HIST1H3J	221	105(0.48)	184	72(0.39)	0.284378	0.702267	0.785187	-0.0527168	Good
HMHB1	362	158(0.44)	43	19(0.44)	0.320128	0.714866	0.799273	0.0588492	Good
HNRNPCL2	296	133(0.45)	109	44(0.40)	0.400649	0.753049	0.841965	0.0369226	Good
HORMAD1	189	84(0.44)	216	93(0.43)	0.884025	0.882325	0.986505	0.0376983	Good
HSF5	243	112(0.46)	162	65(0.40)	0.212114	0.635707	0.710768	0.322167	Good
HSFY2	273	124(0.45)	132	53(0.40)	0.378058	0.746728	0.834897	0.0230165	Good
HYPM	372	165(0.44)	33	12(0.36)	0.30146	0.702267	0.785187	-0.0546432	Good
IGF2BP1	120	45(0.38)	285	132(0.46)	0.280567	0.702267	0.785187	-0.0741836	Poor
IGLL1	369	165(0.45)	36	12(0.33)	0.28402	0.702267	0.785187	0.212471	Good
IL13	305	137(0.45)	100	40(0.40)	0.968741	0.885629	0.990199	0.162931	Good
IL17F	371	166(0.45)	34	11(0.32)	0.360003	0.742723	0.830419	0.0276856	Good
IQCF1	364	159(0.44)	41	18(0.44)	0.906295	0.882325	0.986505	-0.0315824	Good
IZUMO1	260	109(0.42)	145	68(0.47)	0.660809	0.839298	0.938398	-0.0186374	Poor
IZUMO2	352	151(0.43)	53	26(0.49)	0.180772	0.593869	0.663989	-0.110621	Poor
KCNV2	282	130(0.46)	123	47(0.38)	0.103492	0.514649	0.575416	-0.111316	Good
KCTD19	277	127(0.46)	128	50(0.39)	0.105547	0.514649	0.575416	-0.0926912	Good
KLHL10	222	86(0.39)	183	91(0.50)	0.0530975	0.400443	0.447725	0.147548	Poor
KRT33A	157	64(0.41)	248	113(0.46)	0.479172	0.77673	0.868441	0.00932655	Poor
KRT33B	143	65(0.45)	262	112(0.43)	0.35165	0.742723	0.830419	0.0312871	Good
KRT82	344	157(0.46)	61	20(0.33)	0.576064	0.806629	0.901871	0.0695951	Good
LDHAL6B	192	85(0.44)	213	92(0.43)	0.41826	0.764183	0.854413	-0.0497871	Good
LDHC	226	100(0.44)	179	77(0.43)	0.412054	0.756892	0.846261	-0.0830375	Good
LEMD1	177	78(0.44)	228	99(0.43)	0.758088	0.864001	0.966017	-0.0522314	Good
LIN28B	201	89(0.44)	204	88(0.43)	0.52639	0.794492	0.888301	-0.066457	Good
LINC00452	341	139(0.41)	64	38(0.59)	0.0151652	0.272701	0.3049	0.039963	Poor
LRRD1	262	128(0.49)	143	49(0.34)	0.00222712	0.126819	0.141793	-0.0402747	Good
LYPD4	374	169(0.45)	31	8(0.26)	0.0548452	0.400443	0.447725	-0.0141336	Good
LYZL4	355	158(0.45)	50	19(0.38)	0.486509	0.77673	0.868441	-0.0344784	Good
LYZL6	331	145(0.44)	74	32(0.43)	0.856034	0.869837	0.972543	0.0384208	Good
MAEL	238	95(0.40)	167	82(0.49)	0.44513	0.77673	0.868441	0.115073	Poor
MAGEA1	224	97(0.43)	181	80(0.44)	0.495706	0.779889	0.871974	-0.0789775	Poor
MAGEA11	137	66(0.48)	268	111(0.41)	0.742788	0.864001	0.966017	-0.0469858	Good
MAGEA12	210	93(0.44)	195	84(0.43)	0.952183	0.885629	0.990199	-0.1644	Good
MAGEA2	202	91(0.45)	203	86(0.42)	0.371181	0.742723	0.830419	-0.16318	Good
MAGEA3	150	68(0.45)	255	109(0.43)	0.947392	0.885629	0.990199	-0.184333	Good
MAGEA4	170	83(0.49)	235	94(0.40)	0.455603	0.77673	0.868441	-0.0387658	Good
MAGEA6	138	67(0.49)	267	110(0.41)	0.524219	0.794492	0.888301	-0.151448	Good
MAGEA8	240	104(0.43)	165	73(0.44)	0.975507	0.885629	0.990199	-0.0345123	Poor
MAGEA9B	128	60(0.47)	277	117(0.42)	0.554812	0.799245	0.893616	-0.0600088	Good
MAGEB1	364	157(0.43)	41	20(0.49)	0.786141	0.864001	0.966017	-0.0684634	Poor
MAGEB16	362	153(0.42)	43	24(0.56)	0.100553	0.51286	0.573415	0.00522617	Poor
MAGEB2	251	122(0.49)	154	55(0.36)	0.090991	0.493459	0.551723	0.0281975	Good
MAGEB6	338	140(0.41)	67	37(0.55)	0.0716793	0.435434	0.486848	-0.0911776	Poor
MAGEC1	292	122(0.42)	113	55(0.49)	0.192125	0.613469	0.685904	-0.0205597	Poor
MAGEC2	268	118(0.44)	137	59(0.43)	0.977895	0.885629	0.990199	-0.101893	Good
MARCH10	66	28(0.42)	339	149(0.44)	0.783619	0.864001	0.966017	-0.124272	Poor
MARCH11	368	160(0.43)	37	17(0.46)	0.764446	0.864001	0.966017	-0.00353892	Poor
MEIOB	322	149(0.46)	83	28(0.34)	0.0261204	0.333642	0.373036	-0.0674787	Good
NAA11	337	144(0.43)	68	33(0.49)	0.276168	0.702267	0.785187	0.0102135	Poor
NBPF6	273	127(0.47)	132	50(0.38)	0.162252	0.560538	0.626723	-0.0859028	Good
NEUROG2	321	136(0.42)	84	41(0.49)	0.362478	0.742723	0.830419	-0.0771876	Poor
NLRP10	298	120(0.40)	107	57(0.53)	0.00930605	0.227623	0.254499	-0.0718828	Poor
NLRP4	342	147(0.43)	63	30(0.48)	0.738516	0.864001	0.966017	-0.0298822	Poor
NT5C1B	88	38(0.43)	317	139(0.44)	0.897045	0.882325	0.986505	-0.0642461	Poor
NUP210L	318	140(0.44)	87	37(0.43)	0.795045	0.867717	0.970172	0.0747588	Good
NUTM1	111	53(0.48)	294	124(0.42)	0.121793	0.518708	0.579954	-0.00381848	Good
NUTM2F	55	28(0.51)	350	149(0.43)	0.670464	0.841867	0.94127	-0.0767116	Good
ODF4	245	111(0.45)	160	66(0.41)	0.615779	0.819022	0.915727	0.0184452	Good
OR10H5	258	121(0.47)	147	56(0.38)	0.186492	0.606826	0.678477	-0.139974	Good
OR1J2	209	97(0.46)	196	80(0.41)	0.128308	0.518708	0.579954	-0.145774	Good
OR1J4	316	136(0.43)	89	41(0.46)	0.953768	0.885629	0.990199	-0.190091	Poor
OR2J3	373	161(0.43)	32	16(0.50)	0.927541	0.885629	0.990199	-0.021661	Poor
OR4N4	373	162(0.43)	32	15(0.47)	0.306203	0.704714	0.787922	-0.103574	Poor
OR56A3	363	156(0.43)	42	21(0.50)	0.150727	0.548664	0.613447	0.0257604	Poor
OR5M11	252	115(0.46)	153	62(0.41)	0.725345	0.864001	0.966017	-0.104941	Good
OR6B2	368	164(0.45)	37	13(0.35)	0.489966	0.778611	0.870544	-0.00343045	Good
OR8A1	337	151(0.45)	68	26(0.38)	0.133429	0.524146	0.586034	-0.00501202	Good
OTOP2	345	148(0.43)	60	29(0.48)	0.292236	0.702267	0.785187	-0.143872	Poor
OTP	270	115(0.43)	135	62(0.46)	0.911613	0.882325	0.986505	-0.084094	Poor
PAGE1	365	162(0.44)	40	15(0.38)	0.456867	0.77673	0.868441	-0.00819364	Good
PAGE2	338	144(0.43)	67	33(0.49)	0.168914	0.571397	0.638864	-0.0150854	Poor
PAGE2B	297	132(0.44)	108	45(0.42)	0.856174	0.869837	0.972543	0.00638146	Good
PAGE5	238	102(0.43)	167	75(0.45)	0.600845	0.815388	0.911664	-0.052383	Poor
PANX3	328	149(0.45)	77	28(0.36)	0.058655	0.400443	0.447725	-0.000460042	Good
PASD1	367	162(0.44)	38	15(0.39)	0.574547	0.806629	0.901871	-0.103619	Good
PCDHA1	130	60(0.46)	275	117(0.43)	0.394083	0.753049	0.841965	0.0176924	Good
PCDHA13	261	106(0.41)	144	71(0.49)	0.210752	0.635707	0.710768	0.0642425	Poor
PCDHA2	167	68(0.41)	238	109(0.46)	0.616078	0.819022	0.915727	0.0416833	Poor
PCDHA4	118	46(0.39)	287	131(0.46)	0.24067	0.679563	0.759802	0.0312452	Poor
PCDHA5	165	73(0.44)	240	104(0.43)	0.594975	0.815388	0.911664	-0.0145386	Good
PCDHA7	68	28(0.41)	337	149(0.44)	0.889795	0.882325	0.986505	-0.00434005	Poor
PCDHA8	271	114(0.42)	134	63(0.47)	0.5257	0.794492	0.888301	0.0192266	Poor
PCDHA9	302	138(0.46)	103	39(0.38)	0.144449	0.542741	0.606824	-0.0251673	Good
PCDHAC1	189	74(0.39)	216	103(0.48)	0.0302726	0.333642	0.373036	0.1359	Poor
PCP2	48	27(0.56)	357	150(0.42)	0.0110782	0.227623	0.254499	-0.0518405	Good
PDZD9	319	141(0.44)	86	36(0.42)	0.562031	0.799245	0.893616	0.0115963	Good
PGK2	309	133(0.43)	96	44(0.46)	0.526866	0.794492	0.888301	-0.071604	Poor
PIWIL1	300	131(0.44)	105	46(0.44)	0.265017	0.691186	0.772798	-0.0762642	Good
PIWIL3	316	136(0.43)	89	41(0.46)	0.36907	0.742723	0.830419	-0.0981363	Poor
PKD2L2	289	130(0.45)	116	47(0.41)	0.229788	0.676802	0.756714	0.101679	Good
POM121L2	263	117(0.44)	142	60(0.42)	0.967852	0.885629	0.990199	-0.021929	Good
POTEG	312	133(0.43)	93	44(0.47)	0.477772	0.77673	0.868441	-0.0338711	Poor
POU5F2	341	157(0.46)	64	20(0.31)	0.0580011	0.400443	0.447725	0.0515652	Good
PP2D1	351	158(0.45)	54	19(0.35)	0.378108	0.746728	0.834897	-0.0502389	Good
PPEF2	371	169(0.46)	34	8(0.24)	0.0439672	0.386397	0.432021	-0.0599294	Good
PRAME	151	63(0.42)	254	114(0.45)	0.804259	0.869564	0.972237	-0.0383968	Poor
PRDM13	264	107(0.41)	141	70(0.50)	0.26956	0.692462	0.774224	-0.0693662	Poor
PRDM7	374	164(0.44)	31	13(0.42)	0.757112	0.864001	0.966017	-0.0502738	Good
PRDM9	313	138(0.44)	92	39(0.42)	0.925455	0.885629	0.990199	-0.00881469	Good
PRND	117	43(0.37)	288	134(0.47)	0.296125	0.702267	0.785187	0.112051	Poor
PRPS1L1	369	165(0.45)	36	12(0.33)	0.371732	0.742723	0.830419	-0.0570744	Good
PRSS41	318	145(0.46)	87	32(0.37)	0.15477	0.548664	0.613447	-0.0256228	Good
PRSS54	360	161(0.45)	45	16(0.36)	0.136537	0.524146	0.586034	0.036108	Good
PSG3	344	152(0.44)	61	25(0.41)	0.3874	0.753049	0.841965	0.0150163	Good
PSG8	353	152(0.43)	52	25(0.48)	0.774545	0.864001	0.966017	0.076017	Poor
PSMA8	339	146(0.43)	66	31(0.47)	0.746615	0.864001	0.966017	0.0900758	Poor
PURG	178	69(0.39)	227	108(0.48)	0.035186	0.368926	0.412487	-0.0368933	Poor
RAD21L1	369	157(0.43)	36	20(0.56)	0.307498	0.704714	0.787922	-0.0625288	Poor
RAD51AP2	227	97(0.43)	178	80(0.45)	0.563422	0.799245	0.893616	-0.0118897	Poor
RBM46	362	154(0.43)	43	23(0.53)	0.00871089	0.227623	0.254499	0.0481677	Poor
RBMXL2	339	155(0.46)	66	22(0.33)	0.040587	0.385484	0.431	0.0632185	Good
RBPJL	353	157(0.44)	52	20(0.38)	0.302153	0.702267	0.785187	0.0265931	Good
RFPL4B	332	143(0.43)	73	34(0.47)	0.563785	0.799245	0.893616	-0.066359	Poor
RFX6	332	148(0.45)	73	29(0.40)	0.818336	0.869837	0.972543	0.0126933	Good
RHOXF2B	349	150(0.43)	56	27(0.48)	0.670591	0.841867	0.94127	0.0125158	Poor
RIMBP3C	120	60(0.50)	285	117(0.41)	0.298734	0.702267	0.785187	-0.0620623	Good
RNF113B	355	157(0.44)	50	20(0.40)	0.263367	0.691186	0.772798	-0.00925799	Good
RNF133	284	130(0.46)	121	47(0.39)	0.359657	0.742723	0.830419	-0.0369875	Good
RNF148	194	86(0.44)	211	91(0.43)	0.909572	0.882325	0.986505	0.0678468	Good
RNF151	372	169(0.45)	33	8(0.24)	0.0385626	0.385484	0.431	-0.0752674	Good
RNF17	324	145(0.45)	81	32(0.40)	0.299398	0.702267	0.785187	-0.0740557	Good
ROPN1	191	84(0.44)	214	93(0.43)	0.689453	0.85039	0.950799	-0.0969246	Good
ROPN1B	128	62(0.48)	277	115(0.42)	0.064463	0.400443	0.447725	-0.130329	Good
RPL10L	364	154(0.42)	41	23(0.56)	0.116208	0.518708	0.579954	-0.0165601	Poor
RSPH10B2	130	59(0.45)	275	118(0.43)	0.499901	0.779889	0.871974	-0.0748153	Good
RSPH6A	361	160(0.44)	44	17(0.39)	0.252497	0.684667	0.765508	-0.0259833	Good
SAGE1	306	129(0.42)	99	48(0.48)	0.260856	0.690881	0.772456	-0.0320195	Poor
SAMD7	343	149(0.43)	62	28(0.45)	0.642735	0.837583	0.93648	-0.00987291	Poor
SEL1L2	372	160(0.43)	33	17(0.52)	0.293488	0.702267	0.785187	0.185677	Poor
SEPT12	327	151(0.46)	78	26(0.33)	0.0223703	0.333642	0.373036	-0.0311831	Good
SIRPD	347	154(0.44)	58	23(0.40)	0.259731	0.690881	0.772456	0.200505	Good
SLC25A2	186	79(0.42)	219	98(0.45)	0.404234	0.753049	0.841965	0.148525	Poor
SLC26A8	183	94(0.51)	222	83(0.37)	0.00186723	0.126819	0.141793	0.0352981	Good
SLC9B1	109	59(0.54)	296	118(0.40)	0.00277983	0.135679	0.151699	0.03572	Good
SLCO6A1	212	99(0.47)	193	78(0.40)	0.144558	0.542741	0.606824	-0.0384424	Good
SMCP	347	150(0.43)	58	27(0.47)	0.649856	0.837583	0.93648	0.00377016	Poor
SOX30	114	44(0.39)	291	133(0.46)	0.597119	0.815388	0.911664	0.013709	Poor
SPACA3	358	155(0.43)	47	22(0.47)	0.1552	0.548664	0.613447	-0.0235325	Poor
SPANXA2	367	157(0.43)	38	20(0.53)	0.00608879	0.208029	0.232592	-0.0221137	Poor
SPANXC	346	144(0.42)	59	33(0.56)	0.0292841	0.333642	0.373036	-0.032076	Poor
SPATA12	31	13(0.42)	374	164(0.44)	0.944656	0.885629	0.990199	0.0817714	Poor
SPATA21	342	151(0.44)	63	26(0.41)	0.322778	0.716103	0.800657	0.0916073	Good
SPATA22	364	157(0.43)	41	20(0.49)	0.361142	0.742723	0.830419	0.0301333	Poor
SPATA31C1	333	148(0.44)	72	29(0.40)	0.462656	0.77673	0.868441	0.0305219	Good
SPATA31E1	323	151(0.47)	82	26(0.32)	0.0298474	0.333642	0.373036	-0.125978	Good
SPATA32	78	45(0.58)	327	132(0.40)	0.0411152	0.385484	0.431	-0.0580065	Good
SPATA4	352	151(0.43)	53	26(0.49)	0.534044	0.794492	0.888301	0.0577648	Poor
SPATA8	369	160(0.43)	36	17(0.47)	0.563489	0.799245	0.893616	0.0470749	Poor
SPATS1	347	153(0.44)	58	24(0.41)	0.925291	0.885629	0.990199	0.00641333	Good
SPEM1	351	151(0.43)	54	26(0.48)	0.614697	0.819022	0.915727	-0.102423	Poor
SPINK2	202	80(0.40)	203	97(0.48)	0.155771	0.548664	0.613447	0.0389394	Poor
SPRR4	292	117(0.40)	113	60(0.53)	0.0441068	0.386397	0.432021	-0.101295	Poor
SPZ1	369	159(0.43)	36	18(0.50)	0.977815	0.885629	0.990199	0.00173886	Poor
SSX1	330	140(0.42)	75	37(0.49)	0.0567584	0.400443	0.447725	-0.11663	Poor
SSX2	328	140(0.43)	77	37(0.48)	0.542845	0.795999	0.889986	-0.0169407	Poor
SSX3	362	155(0.43)	43	22(0.51)	0.483747	0.77673	0.868441	-0.0447759	Poor
SSX4	336	143(0.43)	69	34(0.49)	0.342256	0.740093	0.827479	-0.0935096	Poor
SSX5	353	152(0.43)	52	25(0.48)	0.555279	0.799245	0.893616	-0.0320587	Poor
SUN3	289	129(0.45)	116	48(0.41)	0.789494	0.864544	0.966625	-0.0764265	Good
SYCE3	86	36(0.42)	319	141(0.44)	0.582832	0.810268	0.90594	0.015052	Poor
SYCP3	359	163(0.45)	46	14(0.30)	0.15321	0.548664	0.613447	-0.0353899	Good
SYNGR4	145	66(0.46)	260	111(0.43)	0.364032	0.742723	0.830419	0.0876824	Good
TAS2R1	363	159(0.44)	42	18(0.43)	0.657007	0.837583	0.93648	0.0558332	Good
TBC1D26	279	125(0.45)	126	52(0.41)	0.851789	0.869837	0.972543	-0.0553407	Good
TCHHL1	303	119(0.39)	102	58(0.57)	0.000299417	0.038856	0.0434439	0.0325402	Poor
TCP11	216	97(0.45)	189	80(0.42)	0.949862	0.885629	0.990199	0.000314193	Good
TDRD12	236	110(0.47)	169	67(0.40)	0.0634768	0.400443	0.447725	-0.0298095	Good
TEKT5	85	46(0.54)	320	131(0.41)	0.0252442	0.333642	0.373036	-0.00478168	Good
TEX101	350	152(0.43)	55	25(0.45)	0.968741	0.885629	0.990199	-0.00477669	Poor
TEX11	160	71(0.44)	245	106(0.43)	0.453314	0.77673	0.868441	0.345508	Good
TEX14	32	15(0.47)	373	162(0.43)	0.896061	0.882325	0.986505	-0.00186839	Good
TEX15	222	94(0.42)	183	83(0.45)	0.69825	0.855066	0.956027	-0.0669038	Poor
TEX19	204	87(0.43)	201	90(0.45)	0.839812	0.869837	0.972543	0.0241222	Poor
TEX35	327	139(0.43)	78	38(0.49)	0.31981	0.714866	0.799273	-0.0977899	Poor
TEX38	223	101(0.45)	182	76(0.42)	0.603756	0.815388	0.911664	0.0685689	Good
TEX40	137	52(0.38)	268	125(0.47)	0.0211668	0.333642	0.373036	-0.104427	Poor
TGIF2LX	362	153(0.42)	43	24(0.56)	0.198444	0.625096	0.698904	-0.0675987	Poor
TGM7	375	164(0.44)	30	13(0.43)	0.94414	0.885629	0.990199	0.0287015	Good
THEG	283	123(0.43)	122	54(0.44)	0.622509	0.821514	0.918514	-0.0791456	Poor
TKTL1	281	126(0.45)	124	51(0.41)	0.381312	0.748728	0.837133	0.00706706	Good
TKTL2	354	160(0.45)	51	17(0.33)	0.109176	0.514649	0.575416	-0.0941455	Good
TMCO2	368	167(0.45)	37	10(0.27)	0.0300558	0.333642	0.373036	0.0676704	Good
TMEM31	198	85(0.43)	207	92(0.44)	0.962761	0.885629	0.990199	-0.136699	Poor
TMEM89	375	167(0.45)	30	10(0.33)	0.210724	0.635707	0.710768	-0.0856233	Good
TMPRSS11F	310	122(0.39)	95	55(0.58)	0.00045491	0.038856	0.0434439	-0.0789579	Poor
TMPRSS12	247	111(0.45)	158	66(0.42)	0.736497	0.864001	0.966017	-0.04689	Good
TP53TG3B	282	123(0.44)	123	54(0.44)	0.656848	0.837583	0.93648	-0.0788108	Good
TPPP2	300	135(0.45)	105	42(0.40)	0.622762	0.821514	0.918514	0.0481707	Good
TPTE	239	100(0.42)	166	77(0.46)	0.97983	0.885629	0.990199	-0.146026	Poor
TRIM71	369	159(0.43)	36	18(0.50)	0.776128	0.864001	0.966017	-0.0611695	Poor
TRIML1	338	141(0.42)	67	36(0.54)	0.0243383	0.333642	0.373036	-0.0958702	Poor
TRIML2	287	120(0.42)	118	57(0.48)	0.0639525	0.400443	0.447725	-0.0134432	Poor
TSGA10IP	252	115(0.46)	153	62(0.41)	0.894241	0.882325	0.986505	0.100132	Good
TSPYL6	374	162(0.43)	31	15(0.48)	0.995342	0.892566	0.997955	-0.0362101	Poor
TSSK1B	170	75(0.44)	235	102(0.43)	0.947903	0.885629	0.990199	-0.0639449	Good
TTC29	368	164(0.45)	37	13(0.35)	0.269196	0.692462	0.774224	0.0446949	Good
TTLL2	343	148(0.43)	62	29(0.47)	0.946993	0.885629	0.990199	0.0792987	Poor
TUBA3C	327	142(0.43)	78	35(0.45)	0.857976	0.869837	0.972543	-0.0972534	Poor
TUBA3E	277	120(0.43)	128	57(0.45)	0.908517	0.882325	0.986505	-0.0462766	Poor
TXNDC2	213	94(0.44)	192	83(0.43)	0.566113	0.799245	0.893616	0.0435646	Good
UBL4B	257	111(0.43)	148	66(0.45)	0.35645	0.742723	0.830419	0.0643932	Poor
UTF1	373	161(0.43)	32	16(0.50)	0.388081	0.753049	0.841965	0.201622	Poor
VCX	193	90(0.47)	212	87(0.41)	0.366859	0.742723	0.830419	-0.0383726	Good
VCX2	373	162(0.43)	32	15(0.47)	0.684813	0.85039	0.950799	-0.016018	Poor
VCX3A	111	54(0.49)	294	123(0.42)	0.366651	0.742723	0.830419	-0.0218985	Good
VCX3B	298	140(0.47)	107	37(0.35)	0.125279	0.518708	0.579954	-0.0121914	Good
VRTN	353	149(0.42)	52	28(0.54)	0.442594	0.77673	0.868441	0.0869867	Poor
WBSCR28	111	46(0.41)	294	131(0.45)	0.808772	0.869729	0.972421	-0.0737177	Poor
WDR64	360	153(0.42)	45	24(0.53)	0.252222	0.684667	0.765508	-0.00875696	Poor
WDR87	335	149(0.44)	70	28(0.40)	0.191709	0.613469	0.685904	0.015989	Good
WFDC10A	355	162(0.46)	50	15(0.30)	0.105341	0.514649	0.575416	-0.102465	Good
YBX2	86	38(0.44)	319	139(0.44)	0.802306	0.869564	0.972237	-0.0972885	Good
ZAR1	350	157(0.45)	55	20(0.36)	0.252463	0.684667	0.765508	-0.0287703	Good
ZAR1L	326	141(0.43)	79	36(0.46)	0.772696	0.864001	0.966017	0.108327	Poor
ZC2HC1B	367	158(0.43)	38	19(0.50)	0.759037	0.864001	0.966017	0.011624	Poor
ZDHHC19	162	75(0.46)	243	102(0.42)	0.292419	0.702267	0.785187	0.0714803	Good
ZNF479	375	164(0.44)	30	13(0.43)	0.846693	0.869837	0.972543	0.0859215	Good
ZNF560	326	140(0.43)	79	37(0.47)	0.517765	0.794492	0.888301	-0.0330776	Poor
ZNF683	50	31(0.62)	355	146(0.41)	0.000384225	0.038856	0.0434439	0.403571	Good
ZPBP2	307	143(0.47)	98	34(0.35)	0.00506688	0.192349	0.215061	0.0905437	Good
ZSCAN5B	120	56(0.47)	285	121(0.42)	0.485437	0.77673	0.868441	0.052814	Good

## Sheet: BRCA
genename	unaltered	unaltered_deceased	altered	altered_deceased	logrank_pvalue	logrank_qvalue	logrank_padjusted	cd8_pearson	prognosis_status
ACR	275	40(0.15)	815	111(0.14)	0.483398	0.878085	0.878085	-0.0354827	Good
ACRV1	541	73(0.13)	552	79(0.14)	0.61491	0.927525	0.927525	-0.137869	Poor
ACSBG2	480	71(0.15)	613	83(0.14)	0.17286	0.748966	0.748966	0.12647	Good
ACTL7B	1061	148(0.14)	30	4(0.13)	0.87777	0.993702	0.993702	0.153275	Good
ACTL8	396	46(0.12)	696	106(0.15)	0.0739807	0.690453	0.690453	-0.0187877	Poor
ADAD2	640	89(0.14)	454	65(0.14)	0.96503	0.994473	0.994473	0.0297677	Good
ADAM18	1054	146(0.14)	37	6(0.16)	0.677812	0.945705	0.945705	-0.0705415	Poor
ADAM2	987	135(0.14)	105	17(0.16)	0.311515	0.812647	0.812647	0.0723032	Poor
ADAM20	499	82(0.16)	594	70(0.12)	0.0443857	0.690453	0.690453	0.0910121	Good
ADAM29	708	104(0.15)	384	48(0.12)	0.112332	0.718821	0.718821	0.0308124	Good
ADAMTS20	790	103(0.13)	303	49(0.16)	0.401233	0.855506	0.855506	-0.0586662	Poor
AKNAD1	372	46(0.12)	721	107(0.15)	0.222056	0.801405	0.801405	-0.002061	Poor
ALLC	1011	138(0.14)	81	15(0.19)	0.191723	0.773336	0.773336	0.0522287	Poor
ALS2CR11	195	26(0.13)	896	125(0.14)	0.942356	0.994473	0.994473	-0.0800692	Poor
ANKRD7	731	102(0.14)	361	51(0.14)	0.25191	0.812647	0.812647	-0.0764999	Good
APOBEC4	834	124(0.15)	258	27(0.10)	0.0217983	0.534874	0.534874	0.0416217	Good
ASZ1	1036	143(0.14)	54	8(0.15)	0.812305	0.969745	0.969745	-0.0165755	Poor
ATP11AUN	1062	148(0.14)	28	3(0.11)	0.526194	0.904103	0.904103	0.0324336	Good
AXDND1	468	69(0.15)	625	82(0.13)	0.213683	0.788985	0.788985	-0.0146765	Good
BAGE2	239	31(0.13)	853	121(0.14)	0.290124	0.812647	0.812647	-0.0855588	Poor
BARHL2	1044	145(0.14)	46	6(0.13)	0.905946	0.994473	0.994473	-0.0714904	Good
BOLL	980	136(0.14)	110	15(0.14)	0.462089	0.863836	0.863836	-0.0615982	Good
BPIFC	1035	142(0.14)	55	9(0.16)	0.442096	0.861329	0.861329	0.016779	Poor
BRDT	628	85(0.14)	465	68(0.15)	0.297674	0.812647	0.812647	-0.00925467	Poor
BTG4	1028	144(0.14)	63	7(0.11)	0.943673	0.994473	0.994473	-0.00300278	Good
C10ORF113	1060	148(0.14)	30	3(0.10)	0.123171	0.718821	0.718821	0.09314	Good
C10ORF62	1031	143(0.14)	59	8(0.14)	0.570247	0.918171	0.918171	-0.0554936	Good
C12ORF50	1052	144(0.14)	38	7(0.18)	0.561954	0.911277	0.911277	-0.0430126	Poor
C12ORF54	888	130(0.15)	205	24(0.12)	0.0282046	0.564092	0.564092	0.0481475	Good
C16ORF90	1043	145(0.14)	47	6(0.13)	0.892278	0.994473	0.994473	-0.0359368	Good
C17ORF50	717	103(0.14)	375	48(0.13)	0.425603	0.861329	0.861329	-9.79045e-05	Good
C17ORF64	911	127(0.14)	180	24(0.13)	0.385395	0.855506	0.855506	-0.0287283	Good
C17ORF74	1004	135(0.13)	86	16(0.19)	0.390095	0.855506	0.855506	0.0240239	Poor
C17ORF98	1043	147(0.14)	47	4(0.085)	0.393982	0.855506	0.855506	-0.0312861	Good
C19ORF45	94	18(0.19)	997	134(0.13)	0.0818237	0.690453	0.690453	-0.0303708	Good
C1ORF111	498	80(0.16)	596	73(0.12)	0.083723	0.690453	0.690453	-0.0964161	Good
C1ORF158	850	126(0.15)	241	25(0.10)	0.0483521	0.690453	0.690453	0.0433511	Good
C1ORF94	985	133(0.14)	106	18(0.17)	0.488812	0.878763	0.878763	-0.0681802	Poor
C20ORF141	859	121(0.14)	235	31(0.13)	0.236129	0.812647	0.812647	-0.00382597	Good
C20ORF144	1026	142(0.14)	64	9(0.14)	0.458826	0.863836	0.863836	0.0207441	Good
C20ORF195	121	17(0.14)	969	134(0.14)	0.401434	0.855506	0.855506	0.0314113	Good
C2ORF61	848	116(0.14)	243	35(0.14)	0.827208	0.971224	0.971224	-0.0766434	Good
C2ORF78	1053	145(0.14)	37	6(0.16)	0.509683	0.891643	0.891643	0.00542125	Poor
C3ORF20	946	129(0.14)	144	22(0.15)	0.310459	0.812647	0.812647	0.040813	Poor
C3ORF30	1012	143(0.14)	79	9(0.11)	0.992343	0.994473	0.994473	-0.127563	Good
C4ORF51	1035	140(0.14)	55	11(0.20)	0.131716	0.718821	0.718821	-0.0803291	Poor
C5ORF47	863	127(0.15)	229	26(0.11)	0.0880695	0.690453	0.690453	-0.0118604	Good
C5ORF58	239	43(0.18)	851	108(0.13)	0.236374	0.812647	0.812647	0.0785781	Good
C5ORF60	922	136(0.15)	168	15(0.089)	0.114346	0.718821	0.718821	-0.0320828	Good
C6ORF10	1057	149(0.14)	33	2(0.061)	0.554168	0.909164	0.909164	0.00246415	Good
C6ORF201	64	12(0.19)	1027	140(0.14)	0.0172517	0.496403	0.496403	0.209053	Good
C7ORF33	1036	141(0.14)	54	10(0.19)	0.147234	0.718821	0.718821	-0.040705	Poor
C7ORF34	956	135(0.14)	138	18(0.13)	0.777389	0.969213	0.969213	-0.0536334	Good
C7ORF62	1013	138(0.14)	78	13(0.17)	0.457577	0.863836	0.863836	0.0157551	Poor
C7ORF65	903	122(0.14)	190	30(0.16)	0.0963758	0.690453	0.690453	-0.00712218	Poor
C7ORF71	1056	147(0.14)	34	4(0.12)	0.355326	0.855506	0.855506	0.0854691	Good
C9ORF131	468	74(0.16)	625	77(0.12)	0.0789557	0.690453	0.690453	0.000555466	Good
C9ORF153	677	97(0.14)	417	56(0.13)	0.662542	0.940888	0.940888	-0.0264478	Good
CAGE1	770	103(0.13)	322	49(0.15)	0.512509	0.891643	0.891643	0.00159517	Poor
CALR3	922	131(0.14)	171	22(0.13)	0.475481	0.870173	0.870173	-0.0209255	Good
CAPZA3	809	116(0.14)	283	35(0.12)	0.261798	0.812647	0.812647	0.0838269	Good
CATSPERD	985	141(0.14)	105	10(0.095)	0.143642	0.718821	0.718821	0.037487	Good
CCDC155	738	110(0.15)	352	41(0.12)	0.736227	0.959857	0.959857	-0.0753519	Good
CCDC166	962	129(0.13)	128	22(0.17)	0.279306	0.812647	0.812647	-0.011725	Poor
CCDC168	204	18(0.088)	886	133(0.15)	0.210132	0.783197	0.783197	-0.0951118	Poor
CCDC183	41	4(0.098)	1049	147(0.14)	0.697703	0.94741	0.94741	0.0917749	Poor
CCDC185	505	74(0.15)	590	79(0.13)	0.357933	0.855506	0.855506	-0.120534	Good
CCDC27	1048	147(0.14)	42	4(0.095)	0.210077	0.783197	0.783197	-0.092347	Good
CCDC42	936	129(0.14)	157	23(0.15)	0.541503	0.909164	0.909164	0.270959	Poor
CCDC54	879	119(0.14)	213	33(0.15)	0.602739	0.924328	0.924328	-0.0568732	Poor
CCDC62	117	24(0.21)	974	128(0.13)	0.0655838	0.690453	0.690453	0.0615327	Good
CCDC79	1034	142(0.14)	57	9(0.16)	0.742829	0.961073	0.961073	0.0527297	Poor
CCDC83	652	86(0.13)	441	66(0.15)	0.251856	0.812647	0.812647	-0.0704917	Poor
CCIN	42	12(0.29)	1050	140(0.13)	0.011749	0.381745	0.381745	0.0834213	Good
CCL27	983	142(0.14)	107	9(0.084)	0.174759	0.748966	0.748966	0.0270012	Good
CCT8L2	1062	145(0.14)	28	6(0.21)	0.173399	0.748966	0.748966	0.0252744	Poor
CDC20B	475	67(0.14)	618	85(0.14)	0.363943	0.855506	0.855506	0.0275666	Good
CERS3	439	71(0.16)	657	83(0.13)	0.0175809	0.496403	0.496403	-0.0560807	Good
CFHR5	979	135(0.14)	114	17(0.15)	0.305357	0.812647	0.812647	0.0158895	Poor
CGB5	1009	138(0.14)	82	13(0.16)	0.159261	0.740529	0.740529	-0.00249978	Poor
CGB8	1044	144(0.14)	46	7(0.15)	0.259396	0.812647	0.812647	-0.00724955	Poor
CIB3	332	47(0.14)	762	106(0.14)	0.999879	0.999879	0.999879	0.0404317	Good
CIB4	982	131(0.13)	110	22(0.20)	0.0441402	0.690453	0.690453	-0.0619315	Poor
CLPSL1	263	41(0.16)	831	113(0.14)	0.0854345	0.690453	0.690453	0.0433758	Good
CLPSL2	169	25(0.15)	925	129(0.14)	0.123769	0.718821	0.718821	0.0243325	Good
CLRN1	987	141(0.14)	103	10(0.097)	0.256514	0.812647	0.812647	-0.0482746	Good
CMTM2	325	46(0.14)	768	106(0.14)	0.633903	0.927525	0.927525	0.134139	Good
CNBD2	271	44(0.16)	820	108(0.13)	0.800685	0.969745	0.969745	-0.0166684	Good
CNGA2	759	95(0.13)	335	58(0.17)	0.00815794	0.381745	0.381745	0.0365631	Poor
COX7B2	1011	134(0.13)	79	17(0.22)	0.0340903	0.630476	0.630476	-0.0488206	Poor
COX8C	1035	137(0.13)	56	15(0.27)	0.00358457	0.36406	0.36406	-0.0846291	Poor
CPA5	596	80(0.13)	500	74(0.15)	0.853627	0.985996	0.985996	0.140803	Poor
CRISP1	936	121(0.13)	156	31(0.20)	0.0275087	0.564092	0.564092	-0.0040027	Poor
CRISP2	830	118(0.14)	263	35(0.13)	0.819353	0.969745	0.969745	-0.0609444	Good
CRYBA4	804	112(0.14)	287	40(0.14)	0.696996	0.94741	0.94741	0.0232028	Good
CSH2	1054	145(0.14)	36	6(0.17)	0.714489	0.954422	0.954422	-0.0323772	Poor
CSN3	893	127(0.14)	198	24(0.12)	0.0797684	0.690453	0.690453	-0.0147314	Good
CSNK1A1L	164	19(0.12)	926	132(0.14)	0.259657	0.812647	0.812647	0.0138163	Poor
CST9	406	67(0.17)	687	85(0.12)	0.0864814	0.690453	0.690453	-0.0724504	Good
CST9L	730	110(0.15)	362	41(0.11)	0.303183	0.812647	0.812647	-0.00871754	Good
CSTL1	960	136(0.14)	131	15(0.11)	0.886747	0.994473	0.994473	-0.0368176	Good
CT45A1	1010	139(0.14)	82	14(0.17)	0.875875	0.993702	0.993702	-0.0205633	Poor
CT45A2	1055	146(0.14)	36	6(0.17)	0.725255	0.959857	0.959857	0.00273464	Poor
CT45A3	1047	142(0.14)	44	10(0.23)	0.010475	0.381745	0.381745	-0.0269609	Poor
CT45A5	1031	139(0.13)	61	14(0.23)	0.261323	0.812647	0.812647	-0.0287889	Poor
CT45A6	1061	144(0.14)	30	8(0.27)	0.145078	0.718821	0.718821	0.0177965	Poor
CT62	128	19(0.15)	964	134(0.14)	0.833317	0.973217	0.973217	-0.0579676	Good
CT83	915	127(0.14)	175	24(0.14)	0.771137	0.969213	0.969213	-0.146724	Good
CTAG1B	840	125(0.15)	252	27(0.11)	0.163124	0.745712	0.745712	0.0219808	Good
CTAG2	956	137(0.14)	134	14(0.10)	0.737704	0.959857	0.959857	-0.0281803	Good
CTAGE1	61	10(0.16)	1029	141(0.14)	0.757636	0.967086	0.967086	-0.0346568	Good
CTAGE6	48	6(0.12)	1043	146(0.14)	0.596271	0.920377	0.920377	-0.100915	Poor
CXORF49B	842	116(0.14)	249	36(0.14)	0.642942	0.929555	0.929555	-0.0321012	Good
DAZL	759	106(0.14)	335	47(0.14)	0.500567	0.889896	0.889896	0.146355	Good
DCAF4L2	1021	146(0.14)	69	5(0.072)	0.272871	0.812647	0.812647	-0.0469672	Good
DCAF8L1	1057	151(0.14)	34	0(0.00)	0.0222864	0.534874	0.534874	-0.0542499	Good
DCAF8L2	1016	143(0.14)	77	10(0.13)	0.830652	0.97247	0.97247	-0.0128468	Good
DCST1	601	83(0.14)	491	69(0.14)	0.542326	0.909164	0.909164	0.00197226	Good
DDX4	987	136(0.14)	104	16(0.15)	0.782192	0.969745	0.969745	-0.0206121	Poor
DDX53	1029	143(0.14)	61	8(0.13)	0.769478	0.969213	0.969213	-0.0517881	Good
DEFB126	1019	142(0.14)	72	9(0.12)	0.720182	0.957582	0.957582	0.0058636	Good
DKKL1	221	32(0.14)	870	120(0.14)	0.707126	0.950837	0.950837	-0.0568968	Good
DMRT1	845	117(0.14)	247	35(0.14)	0.682571	0.945705	0.945705	-0.0906381	Good
DMRTC2	761	100(0.13)	331	52(0.16)	0.121339	0.718821	0.718821	0.00705929	Poor
DNAJB3	1054	148(0.14)	36	3(0.083)	0.655645	0.939432	0.939432	-0.0212035	Good
DPEP3	781	114(0.15)	313	39(0.12)	0.585152	0.920377	0.920377	0.10142	Good
DPPA2	1060	148(0.14)	31	4(0.13)	0.573953	0.918171	0.918171	-0.0258047	Good
DSCR4	1052	149(0.14)	38	2(0.053)	0.149754	0.718821	0.718821	0.00527423	Good
DYDC1	716	98(0.14)	377	54(0.14)	0.455455	0.863836	0.863836	-0.00285383	Good
EDDM3B	690	104(0.15)	403	48(0.12)	0.0687251	0.690453	0.690453	0.0214437	Good
EFCAB3	715	94(0.13)	380	59(0.16)	0.13489	0.718821	0.718821	-0.0144904	Poor
EFCAB5	267	48(0.18)	824	103(0.12)	0.208125	0.783197	0.783197	-0.0178642	Good
ENTHD1	219	38(0.17)	874	114(0.13)	0.000468358	0.224812	0.224812	0.11065	Good
EPPIN	772	116(0.15)	320	36(0.11)	0.146671	0.718821	0.718821	0.0163405	Good
EQTN	1026	144(0.14)	64	7(0.11)	0.249502	0.812647	0.812647	0.10575	Good
ERICH6	656	99(0.15)	437	54(0.12)	0.964868	0.994473	0.994473	0.00756792	Good
ESX1	1022	139(0.14)	68	12(0.18)	0.947579	0.994473	0.994473	-0.0813106	Poor
EXD1	721	103(0.14)	373	50(0.13)	0.44502	0.861329	0.861329	-0.0928841	Good
FAM154A	512	73(0.14)	581	80(0.14)	0.624263	0.927525	0.927525	-0.0389667	Good
FAM166A	768	110(0.14)	325	42(0.13)	0.94156	0.994473	0.994473	0.0227852	Good
FAM170A	959	133(0.14)	131	18(0.14)	0.915635	0.994473	0.994473	0.136549	Good
FAM170B	1051	144(0.14)	39	7(0.18)	0.433004	0.861329	0.861329	0.158635	Poor
FAM187B	1019	141(0.14)	71	10(0.14)	0.837542	0.973415	0.973415	0.0256956	Good
FAM205A	791	115(0.15)	302	39(0.13)	0.442975	0.861329	0.861329	-0.00195368	Good
FAM209A	618	89(0.14)	476	62(0.13)	0.805142	0.969745	0.969745	0.259874	Good
FAM221B	231	35(0.15)	860	116(0.13)	0.707185	0.950837	0.950837	0.0908487	Good
FAM26D	1048	143(0.14)	43	9(0.21)	0.0983362	0.693587	0.693587	0.0189068	Poor
FAM46D	780	102(0.13)	312	50(0.16)	0.560555	0.911277	0.911277	-0.0594631	Poor
FAM47A	1017	141(0.14)	75	10(0.13)	0.409084	0.861329	0.861329	-0.00644493	Good
FAM47C	983	134(0.14)	108	18(0.17)	0.673794	0.945705	0.945705	-0.0171556	Poor
FAM71A	1029	144(0.14)	63	8(0.13)	0.187738	0.76421	0.76421	0.169412	Good
FAM71C	989	133(0.13)	102	18(0.18)	0.0517697	0.690453	0.690453	-0.0641495	Poor
FAM71E2	774	111(0.14)	320	43(0.13)	0.425685	0.861329	0.861329	0.062284	Good
FAM71F1	581	86(0.15)	509	65(0.13)	0.33395	0.834874	0.834874	0.0433864	Good
FAM9A	1043	145(0.14)	48	7(0.15)	0.660963	0.940888	0.940888	0.00349913	Poor
FAM9C	959	130(0.14)	134	22(0.16)	0.506582	0.891643	0.891643	-0.0618328	Poor
FANCD2OS	731	93(0.13)	361	60(0.17)	0.391688	0.855506	0.855506	-0.0427714	Poor
FATE1	542	74(0.14)	553	80(0.14)	0.73789	0.959857	0.959857	0.0228896	Good
FBXO39	158	26(0.16)	935	125(0.13)	0.527393	0.904103	0.904103	0.0670735	Good
FBXO47	1027	142(0.14)	63	9(0.14)	0.79488	0.969745	0.969745	-0.0342656	Good
FEZF1	987	137(0.14)	104	15(0.14)	0.808688	0.969745	0.969745	-0.0102282	Good
FKBP6	886	122(0.14)	207	30(0.14)	0.991382	0.994473	0.994473	-0.0481714	Good
FMR1NB	1035	144(0.14)	55	7(0.13)	0.755001	0.967086	0.967086	-0.0552278	Good
FNDC7	989	138(0.14)	103	15(0.15)	0.242746	0.812647	0.812647	-0.071645	Poor
FOXE3	788	106(0.13)	304	46(0.15)	0.469437	0.865895	0.865895	-0.0605018	Poor
FSCB	1026	140(0.14)	65	12(0.18)	0.274912	0.812647	0.812647	-0.000258658	Poor
FSCN3	598	79(0.13)	498	74(0.15)	0.756505	0.967086	0.967086	0.0793685	Poor
FTHL17	1045	146(0.14)	45	5(0.11)	0.457977	0.863836	0.863836	-0.111039	Good
FTMT	994	139(0.14)	97	12(0.12)	0.309829	0.812647	0.812647	-0.0473578	Good
FUT5	766	112(0.15)	324	39(0.12)	0.132322	0.718821	0.718821	-0.0859297	Good
GAB4	1042	145(0.14)	48	6(0.12)	0.728892	0.959857	0.959857	0.0264633	Good
GAGE1	1044	142(0.14)	46	9(0.20)	0.142549	0.718821	0.718821	-0.0162492	Poor
GAGE12D	1008	137(0.14)	83	14(0.17)	0.402801	0.855506	0.855506	-0.0287051	Poor
GAGE12J	1036	141(0.14)	54	10(0.19)	0.395878	0.855506	0.855506	-0.0535235	Poor
GAGE2A	1039	142(0.14)	51	9(0.18)	0.757756	0.967086	0.967086	-0.00524757	Poor
GAPDHS	475	72(0.15)	619	80(0.13)	0.0581697	0.690453	0.690453	0.0204066	Good
GAST	1057	149(0.14)	33	2(0.061)	0.429231	0.861329	0.861329	-0.0374271	Good
GGN	31	4(0.13)	1059	147(0.14)	0.94022	0.994473	0.994473	0.129398	Poor
GLIPR1L1	937	136(0.15)	154	16(0.10)	0.375413	0.855506	0.855506	0.0137805	Good
GOLGA6A	972	134(0.14)	120	18(0.15)	0.671906	0.945705	0.945705	-0.0234732	Poor
GOLGA6B	532	71(0.13)	560	81(0.14)	0.588433	0.920377	0.920377	-0.0420493	Poor
GOLGA6L1	1059	145(0.14)	31	6(0.19)	0.229085	0.812647	0.812647	-0.0301212	Poor
GOLGA6L6	1049	144(0.14)	41	7(0.17)	0.457264	0.863836	0.863836	-0.0168443	Poor
GPR139	763	112(0.15)	330	40(0.12)	0.556863	0.909164	0.909164	-0.118267	Good
GPR31	605	93(0.15)	489	59(0.12)	0.104994	0.714365	0.714365	0.326605	Good
GSG1	948	127(0.13)	144	25(0.17)	0.051221	0.690453	0.690453	-0.0171207	Poor
GSTA5	1012	130(0.13)	78	21(0.27)	0.00503681	0.36406	0.36406	-0.0378149	Poor
GTF2A1L	502	72(0.14)	592	80(0.14)	0.883561	0.994473	0.994473	-0.0211654	Good
GTSF1	318	43(0.14)	774	109(0.14)	0.714455	0.954422	0.954422	-0.0641966	Good
GTSF1L	828	119(0.14)	265	34(0.13)	0.282564	0.812647	0.812647	0.481146	Good
GUCA1A	574	80(0.14)	520	73(0.14)	0.379347	0.855506	0.855506	-0.0723359	Good
H1FNT	969	134(0.14)	122	18(0.15)	0.731232	0.959857	0.959857	0.189273	Poor
H2AFB1	541	75(0.14)	552	76(0.14)	0.992401	0.994473	0.994473	-0.0424858	Good
HEATR9	897	132(0.15)	194	20(0.10)	0.0768833	0.690453	0.690453	0.18624	Good
HIST1H1A	1035	146(0.14)	55	5(0.091)	0.512694	0.891643	0.891643	-0.118952	Good
HIST1H1T	722	112(0.16)	370	40(0.11)	0.623703	0.927525	0.927525	-0.0764663	Good
HIST1H2BB	1030	145(0.14)	60	6(0.10)	0.578864	0.918171	0.918171	-0.0493572	Good
HIST1H3J	528	70(0.13)	564	82(0.15)	0.588199	0.920377	0.920377	-0.0960262	Poor
HMHB1	1017	139(0.14)	74	12(0.16)	0.271682	0.812647	0.812647	0.166721	Poor
HNRNPCL2	750	104(0.14)	342	48(0.14)	0.793975	0.969745	0.969745	-0.0260145	Good
HORMAD1	679	98(0.14)	414	54(0.13)	0.205444	0.783197	0.783197	-0.101784	Good
HORMAD2	1057	148(0.14)	33	3(0.091)	0.774065	0.969213	0.969213	-0.0257547	Good
HSF5	482	68(0.14)	613	85(0.14)	0.915685	0.994473	0.994473	0.279585	Good
HTN1	1038	142(0.14)	52	9(0.17)	0.693765	0.94741	0.94741	-0.041166	Poor
HYPM	1011	137(0.14)	81	15(0.19)	0.980589	0.994473	0.994473	0.0229417	Poor
IGF2BP1	329	43(0.13)	765	109(0.14)	0.167484	0.748966	0.748966	-0.0734261	Poor
IGLL1	999	142(0.14)	92	10(0.11)	0.133933	0.718821	0.718821	0.125004	Good
IL13	905	127(0.14)	186	25(0.13)	0.47083	0.865895	0.865895	0.13489	Good
IL21	986	143(0.15)	105	9(0.086)	0.053792	0.690453	0.690453	0.317086	Good
INHA	39	6(0.15)	1051	145(0.14)	0.955493	0.994473	0.994473	0.00748408	Good
INSL3	365	49(0.13)	727	103(0.14)	0.989174	0.994473	0.994473	0.0450296	Poor
INSL6	1037	142(0.14)	54	10(0.19)	0.550995	0.909164	0.909164	-0.0200532	Poor
IQCF1	968	137(0.14)	122	14(0.11)	0.238688	0.812647	0.812647	-0.0197252	Good
IRGC	1013	143(0.14)	78	9(0.12)	0.412246	0.861329	0.861329	-0.0251832	Good
IZUMO1	919	131(0.14)	171	20(0.12)	0.936281	0.994473	0.994473	0.0123713	Good
KCNU1	907	125(0.14)	184	26(0.14)	0.641769	0.929555	0.929555	-0.0477838	Good
KCNV2	772	114(0.15)	321	39(0.12)	0.32605	0.828063	0.828063	0.0149013	Good
KCTD19	438	63(0.14)	654	89(0.14)	0.715816	0.954422	0.954422	0.00873789	Good
KIF4B	35	3(0.086)	1055	148(0.14)	0.275771	0.812647	0.812647	-0.282001	Poor
KLHL10	416	64(0.15)	678	89(0.13)	0.00488139	0.36406	0.36406	-0.017811	Good
KRT33A	774	104(0.13)	319	48(0.15)	0.38819	0.855506	0.855506	-0.0469055	Poor
KRT33B	998	139(0.14)	92	12(0.13)	0.805569	0.969745	0.969745	-0.00677985	Good
KRT35	996	138(0.14)	94	13(0.14)	0.687607	0.945705	0.945705	-0.00465574	Good
KRT82	1059	148(0.14)	33	4(0.12)	0.427173	0.861329	0.861329	-0.00115755	Good
LALBA	989	133(0.13)	101	18(0.18)	0.635368	0.927525	0.927525	0.0299345	Poor
LDHAL6B	629	84(0.13)	463	67(0.14)	0.989724	0.994473	0.994473	0.0518015	Poor
LDHC	366	58(0.16)	726	94(0.13)	0.112503	0.718821	0.718821	-0.109717	Good
LEMD1	611	81(0.13)	483	72(0.15)	0.990633	0.994473	0.994473	-0.103587	Poor
LIN28B	958	136(0.14)	132	15(0.11)	0.129136	0.718821	0.718821	-0.0739345	Good
LINC00452	938	133(0.14)	155	20(0.13)	0.318372	0.821605	0.821605	-0.0114133	Good
LRRC52	831	120(0.14)	260	31(0.12)	0.138048	0.718821	0.718821	-0.0106491	Good
LRRC74A	1043	144(0.14)	49	8(0.16)	0.679738	0.945705	0.945705	0.00252149	Poor
LRRD1	616	87(0.14)	475	65(0.14)	0.687187	0.945705	0.945705	0.00598002	Good
LUZP4	1043	145(0.14)	47	6(0.13)	0.637673	0.927525	0.927525	-0.0422401	Good
LYPD4	896	121(0.14)	199	32(0.16)	0.73345	0.959857	0.959857	0.0105203	Poor
LYZL1	999	137(0.14)	92	15(0.16)	0.287986	0.812647	0.812647	-0.0301077	Poor
LYZL2	839	112(0.13)	251	39(0.16)	0.181073	0.762414	0.762414	0.00830206	Poor
LYZL4	1032	145(0.14)	58	6(0.10)	0.966757	0.994473	0.994473	0.0673621	Good
MAEL	499	65(0.13)	595	89(0.15)	0.384041	0.855506	0.855506	-0.0671672	Poor
MAGEA1	742	109(0.15)	349	42(0.12)	0.090812	0.690453	0.690453	0.0174218	Good
MAGEA11	837	109(0.13)	257	44(0.17)	0.0259203	0.564092	0.564092	-0.0153331	Poor
MAGEA12	878	119(0.14)	214	33(0.15)	0.233022	0.812647	0.812647	-0.0913486	Poor
MAGEA2	905	127(0.14)	186	24(0.13)	0.87091	0.992313	0.992313	-0.110355	Good
MAGEA3	835	120(0.14)	258	33(0.13)	0.776887	0.969213	0.969213	-0.0993161	Good
MAGEA4	855	112(0.13)	238	40(0.17)	0.265842	0.812647	0.812647	-0.0397234	Poor
MAGEA6	810	115(0.14)	283	38(0.13)	0.931743	0.994473	0.994473	-0.0865221	Good
MAGEA8	612	81(0.13)	481	71(0.15)	0.594461	0.920377	0.920377	0.0248194	Poor
MAGEA9B	900	126(0.14)	193	27(0.14)	0.965331	0.994473	0.994473	0.02308	Good
MAGEB1	911	124(0.14)	180	27(0.15)	0.83628	0.973415	0.973415	-0.105915	Poor
MAGEB16	1045	142(0.14)	46	9(0.20)	0.465725	0.863836	0.863836	0.0526614	Poor
MAGEB18	1045	142(0.14)	46	9(0.20)	0.0101776	0.381745	0.381745	-0.0026083	Poor
MAGEB2	981	136(0.14)	113	17(0.15)	0.636824	0.927525	0.927525	-0.0634107	Poor
MAGEB4	854	116(0.14)	239	37(0.15)	0.796586	0.969745	0.969745	-0.0702453	Poor
MAGEB6	1022	141(0.14)	69	10(0.14)	0.466112	0.863836	0.863836	-0.0727956	Good
MAGEC1	741	99(0.13)	354	54(0.15)	0.200981	0.783197	0.783197	0.00385925	Poor
MAGEC2	838	117(0.14)	254	34(0.13)	0.923958	0.994473	0.994473	-0.0887532	Good
MARCH10	247	49(0.20)	843	102(0.12)	0.0704584	0.690453	0.690453	-0.00566111	Good
MARCH11	752	111(0.15)	340	41(0.12)	0.420225	0.861329	0.861329	0.0258047	Good
MEIOB	823	114(0.14)	270	38(0.14)	0.67447	0.945705	0.945705	-0.0326531	Good
MMP20	896	127(0.14)	195	24(0.12)	0.0848861	0.690453	0.690453	-0.0446849	Good
MORC1	1053	149(0.14)	38	3(0.079)	0.251075	0.812647	0.812647	-0.0375305	Good
MRGPRX4	1037	147(0.14)	54	5(0.093)	0.105666	0.714365	0.714365	0.0674632	Good
MROH2B	1061	148(0.14)	29	3(0.10)	0.552498	0.909164	0.909164	-0.00518396	Good
MS4A6E	1019	147(0.14)	72	5(0.069)	0.126557	0.718821	0.718821	0.0167831	Good
NAA11	1039	140(0.13)	51	11(0.22)	0.229094	0.812647	0.812647	-0.0661438	Poor
NBPF6	436	60(0.14)	654	91(0.14)	0.545527	0.909164	0.909164	-0.0555836	Good
NEUROG2	684	86(0.13)	407	65(0.16)	0.198608	0.783197	0.783197	0.00163967	Poor
NLRP10	1025	142(0.14)	65	9(0.14)	0.698715	0.94741	0.94741	-0.0532413	Good
NLRP4	854	116(0.14)	236	35(0.15)	0.617945	0.927525	0.927525	0.276436	Poor
NLRP5	643	94(0.15)	448	58(0.13)	0.160448	0.740529	0.740529	0.0411176	Good
NLRP8	742	112(0.15)	351	40(0.11)	0.0589647	0.690453	0.690453	-0.00786154	Good
NT5C1B	347	50(0.14)	746	102(0.14)	0.173237	0.748966	0.748966	-0.0393193	Good
NUP210L	661	97(0.15)	433	56(0.13)	0.856584	0.985996	0.985996	-0.0672037	Good
NUTM1	930	130(0.14)	161	22(0.14)	0.193517	0.774069	0.774069	-0.0829645	Good
NUTM2F	292	43(0.15)	801	111(0.14)	0.62197	0.927525	0.927525	0.110897	Good
ODF3	1003	145(0.14)	88	6(0.068)	0.0462011	0.690453	0.690453	0.00671863	Good
ODF4	918	134(0.15)	173	18(0.10)	0.373649	0.855506	0.855506	0.0433232	Good
OPN5	1056	147(0.14)	34	4(0.12)	0.369468	0.855506	0.855506	0.00968197	Good
OR10H5	1052	150(0.14)	38	1(0.026)	0.0452341	0.690453	0.690453	-0.0184805	Good
OR13G1	1059	148(0.14)	32	4(0.12)	0.976209	0.994473	0.994473	0.00462106	Good
OR1C1	1003	143(0.14)	88	9(0.10)	0.187868	0.76421	0.76421	0.0151889	Good
OR1E1	1042	142(0.14)	49	9(0.18)	0.526164	0.904103	0.904103	-0.0190983	Poor
OR1J2	840	120(0.14)	250	31(0.12)	0.633441	0.927525	0.927525	0.00165826	Good
OR1J4	988	137(0.14)	103	15(0.15)	0.537696	0.909164	0.909164	-0.0890979	Poor
OR2K2	1043	147(0.14)	47	4(0.085)	0.14852	0.718821	0.718821	0.00241162	Good
OR3A1	1013	142(0.14)	78	10(0.13)	0.867463	0.992313	0.992313	-0.0476489	Good
OR4N4	1020	142(0.14)	72	9(0.12)	0.332974	0.834874	0.834874	-0.0254714	Good
OR51Q1	1054	148(0.14)	37	3(0.081)	0.355334	0.855506	0.855506	-0.00585447	Good
OR52E6	997	129(0.13)	95	22(0.23)	0.00203352	0.36406	0.36406	-0.0199936	Poor
OR56A3	951	124(0.13)	142	29(0.20)	0.00823272	0.381745	0.381745	-0.010635	Poor
OR5M11	1057	149(0.14)	33	2(0.061)	0.484776	0.878085	0.878085	-0.0160575	Good
OR6B2	955	131(0.14)	136	20(0.15)	0.977796	0.994473	0.994473	-0.013467	Poor
OR6F1	1047	143(0.14)	43	8(0.19)	0.380931	0.855506	0.855506	-0.021945	Poor
OR8A1	1027	141(0.14)	64	10(0.16)	0.258023	0.812647	0.812647	-0.0687431	Poor
OTOP2	1053	145(0.14)	39	7(0.18)	0.323313	0.828063	0.828063	-0.00810663	Poor
OTP	814	112(0.14)	279	40(0.14)	0.685827	0.945705	0.945705	-0.0473584	Good
PAGE2	1011	140(0.14)	80	11(0.14)	0.90355	0.994473	0.994473	0.0201979	Good
PAGE2B	948	134(0.14)	143	17(0.12)	0.261713	0.812647	0.812647	-0.0131824	Good
PAGE5	990	133(0.13)	101	18(0.18)	0.29491	0.812647	0.812647	-0.000315519	Poor
PANX3	1011	138(0.14)	80	13(0.16)	0.417697	0.861329	0.861329	-0.0455217	Poor
PAPOLB	973	132(0.14)	118	20(0.17)	0.556598	0.909164	0.909164	0.0778649	Poor
PASD1	1055	147(0.14)	35	4(0.11)	0.976505	0.994473	0.994473	-0.0125623	Good
PCDHA1	118	21(0.18)	972	130(0.13)	0.234023	0.812647	0.812647	-0.0301115	Good
PCDHA13	241	35(0.15)	850	116(0.14)	0.493052	0.883079	0.883079	-0.0968294	Good
PCDHA2	107	12(0.11)	983	139(0.14)	0.15751	0.740529	0.740529	0.0188789	Poor
PCDHA4	54	8(0.15)	1036	143(0.14)	0.359074	0.855506	0.855506	-0.0331394	Good
PCDHA5	150	18(0.12)	940	133(0.14)	0.441476	0.861329	0.861329	-0.0145005	Poor
PCDHA7	43	5(0.12)	1047	146(0.14)	0.394179	0.855506	0.855506	0.0101727	Poor
PCDHA8	294	34(0.12)	797	118(0.15)	0.0911641	0.690453	0.690453	-0.0365056	Poor
PCDHA9	388	50(0.13)	704	102(0.14)	0.388595	0.855506	0.855506	-0.0403509	Poor
PCDHAC1	114	12(0.11)	976	139(0.14)	0.384783	0.855506	0.855506	-0.0457626	Poor
PCP2	66	13(0.20)	1026	140(0.14)	0.412238	0.861329	0.861329	0.0405916	Good
PDCL2	1054	146(0.14)	36	5(0.14)	0.940048	0.994473	0.994473	-0.0611319	Good
PDZD9	802	115(0.14)	291	38(0.13)	0.929616	0.994473	0.994473	-0.00690638	Good
PFN4	38	8(0.21)	1052	143(0.14)	0.091672	0.690453	0.690453	-0.134599	Good
PGK2	898	117(0.13)	194	34(0.18)	0.21984	0.801405	0.801405	-0.0128878	Poor
PIWIL1	883	121(0.14)	209	31(0.15)	0.372511	0.855506	0.855506	-0.0542905	Poor
PKD2L2	777	110(0.14)	315	41(0.13)	0.730017	0.959857	0.959857	0.0454598	Good
PLCZ1	1041	145(0.14)	50	6(0.12)	0.464888	0.863836	0.863836	0.0234324	Good
POM121L2	941	132(0.14)	150	20(0.13)	0.915881	0.994473	0.994473	-0.0520045	Good
POTEC	912	125(0.14)	178	26(0.15)	0.771795	0.969213	0.969213	-0.0541973	Poor
POTED	892	121(0.14)	198	30(0.15)	0.916763	0.994473	0.994473	-0.058322	Poor
POTEG	1020	140(0.14)	70	11(0.16)	0.306692	0.812647	0.812647	0.00234597	Poor
POU5F2	1013	141(0.14)	77	10(0.13)	0.221231	0.801405	0.801405	0.0268696	Good
PP2D1	919	135(0.15)	173	17(0.098)	0.41987	0.861329	0.861329	0.0340722	Good
PPEF2	938	130(0.14)	154	21(0.14)	0.813796	0.969745	0.969745	0.106633	Good
PPP3R2	1054	145(0.14)	36	6(0.17)	0.266221	0.812647	0.812647	0.0722185	Poor
PRAME	214	29(0.14)	876	122(0.14)	0.957824	0.994473	0.994473	-0.0968638	Good
PRAMEF12	1061	149(0.14)	29	2(0.069)	0.902692	0.994473	0.994473	0.0369168	Good
PRDM13	923	128(0.14)	167	23(0.14)	0.773548	0.969213	0.969213	-0.0521271	Good
PRDM7	1018	142(0.14)	75	10(0.13)	0.69806	0.94741	0.94741	-0.077417	Good
PRPS1L1	1033	145(0.14)	57	6(0.11)	0.286078	0.812647	0.812647	0.0213055	Good
PRSS37	961	136(0.14)	130	15(0.12)	0.79991	0.969745	0.969745	0.0245829	Good
PRSS41	973	130(0.13)	117	21(0.18)	0.169991	0.748966	0.748966	-0.0200523	Poor
PRSS54	1048	147(0.14)	42	4(0.095)	0.458363	0.863836	0.863836	-0.00767162	Good
PRSS55	1034	138(0.13)	57	14(0.25)	0.0947472	0.690453	0.690453	0.0262983	Poor
PSG3	1045	142(0.14)	46	10(0.22)	0.168575	0.748966	0.748966	-0.00510332	Poor
PSG8	1030	144(0.14)	60	7(0.12)	0.290704	0.812647	0.812647	-0.0299707	Good
PSKH2	1019	140(0.14)	71	11(0.15)	0.872409	0.992313	0.992313	-0.0828564	Poor
PSMA8	845	123(0.15)	246	28(0.11)	0.0997031	0.693587	0.693587	-0.0109137	Good
PURG	153	25(0.16)	939	128(0.14)	0.131532	0.718821	0.718821	0.107733	Good
R3HDML	905	126(0.14)	187	27(0.14)	0.816813	0.969745	0.969745	-0.0483302	Good
RAD21L1	933	128(0.14)	160	25(0.16)	0.385073	0.855506	0.855506	-0.0162028	Poor
RAD51AP2	525	67(0.13)	569	86(0.15)	0.377677	0.855506	0.855506	-0.0192423	Poor
RBM46	916	129(0.14)	177	23(0.13)	0.609115	0.927525	0.927525	-0.0146853	Good
RBMXL2	1023	141(0.14)	69	11(0.16)	0.325787	0.828063	0.828063	-0.0345833	Poor
RBPJL	1034	142(0.14)	56	9(0.16)	0.665314	0.942037	0.942037	-0.0311877	Poor
RFPL4B	630	89(0.14)	464	63(0.14)	0.578818	0.918171	0.918171	0.0462615	Good
RFX6	711	104(0.15)	382	48(0.13)	0.443183	0.861329	0.861329	0.0783917	Good
RGSL1	1060	145(0.14)	30	6(0.20)	0.329283	0.831873	0.831873	-0.0449899	Poor
RHOXF2B	1047	147(0.14)	45	5(0.11)	0.99155	0.994473	0.994473	-0.0501604	Good
RIMBP3C	152	30(0.20)	940	123(0.13)	0.351498	0.855506	0.855506	0.00247484	Good
RNF113B	1015	142(0.14)	76	10(0.13)	0.598245	0.920377	0.920377	0.0376327	Good
RNF133	468	64(0.14)	626	88(0.14)	0.613946	0.927525	0.927525	-0.0160026	Good
RNF148	242	33(0.14)	850	119(0.14)	0.842964	0.97735	0.97735	-0.00808431	Good
RNF151	1007	143(0.14)	83	8(0.096)	0.389173	0.855506	0.855506	0.081857	Good
RNF17	1004	143(0.14)	87	9(0.10)	0.543587	0.909164	0.909164	-0.01948	Good
ROPN1	354	64(0.18)	739	89(0.12)	0.00356739	0.36406	0.36406	-0.107766	Good
ROPN1B	247	44(0.18)	844	108(0.13)	0.0119295	0.381745	0.381745	-0.108731	Good
RSPH10B2	198	34(0.17)	893	118(0.13)	0.155516	0.739085	0.739085	0.0219348	Good
RSPH6A	989	139(0.14)	102	13(0.13)	0.870466	0.992313	0.992313	0.0465772	Good
SAGE1	969	133(0.14)	123	19(0.15)	0.279081	0.812647	0.812647	-0.0499131	Poor
SCN10A	1003	137(0.14)	87	14(0.16)	0.412915	0.861329	0.861329	-0.0586084	Poor
SEL1L2	963	134(0.14)	128	18(0.14)	0.570845	0.918171	0.918171	0.088593	Good
SEPT12	517	81(0.16)	576	72(0.12)	0.0591492	0.690453	0.690453	0.058696	Good
SERINC4	60	9(0.15)	1030	142(0.14)	0.31362	0.813717	0.813717	0.051409	Good
SHCBP1L	1028	147(0.14)	62	4(0.065)	0.0792589	0.690453	0.690453	-0.0602351	Good
SIRPD	919	130(0.14)	172	22(0.13)	0.814092	0.969745	0.969745	0.151246	Good
SIX6	1039	145(0.14)	51	6(0.12)	0.814829	0.969745	0.969745	-0.0328906	Good
SLC25A2	770	104(0.14)	323	48(0.15)	0.504844	0.891643	0.891643	0.144991	Poor
SLC26A8	230	35(0.15)	861	116(0.13)	0.292514	0.812647	0.812647	-0.0581253	Good
SLC9B1	70	8(0.11)	1020	143(0.14)	0.592352	0.920377	0.920377	-0.0468165	Poor
SLCO6A1	1029	140(0.14)	62	12(0.19)	0.025524	0.564092	0.564092	-0.0821646	Poor
SLFNL1	63	13(0.21)	1027	138(0.13)	0.0688905	0.690453	0.690453	0.0686688	Good
SMC1B	160	27(0.17)	931	125(0.13)	0.141977	0.718821	0.718821	-0.171292	Good
SOX30	259	40(0.15)	834	112(0.13)	0.118037	0.718821	0.718821	-0.0993951	Good
SPACA3	1024	143(0.14)	66	8(0.12)	0.764514	0.969213	0.969213	0.0289097	Good
SPANXA2	1030	144(0.14)	60	7(0.12)	0.535165	0.909164	0.909164	-0.0613102	Good
SPANXC	1010	139(0.14)	80	12(0.15)	0.595791	0.920377	0.920377	-0.0363613	Poor
SPANXN3	1049	146(0.14)	42	6(0.14)	0.210484	0.783197	0.783197	-0.0601193	Good
SPATA12	69	6(0.087)	1021	145(0.14)	0.370199	0.855506	0.855506	-0.134857	Poor
SPATA21	1058	149(0.14)	32	2(0.062)	0.132305	0.718821	0.718821	0.0413126	Good
SPATA22	671	95(0.14)	419	56(0.13)	0.549129	0.909164	0.909164	-0.0510441	Good
SPATA3	1020	135(0.13)	70	16(0.23)	0.263496	0.812647	0.812647	-0.00878148	Poor
SPATA31A3	980	137(0.14)	111	14(0.13)	0.746408	0.963107	0.963107	-0.0288306	Good
SPATA31A5	1015	143(0.14)	75	8(0.11)	0.929373	0.994473	0.994473	-0.0275048	Good
SPATA31A6	1057	149(0.14)	34	2(0.059)	0.463466	0.863836	0.863836	0.0302919	Good
SPATA31C1	1005	133(0.13)	86	19(0.22)	0.205638	0.783197	0.783197	0.0226577	Poor
SPATA32	217	30(0.14)	875	123(0.14)	0.294277	0.812647	0.812647	0.0387169	Good
SPATA4	348	54(0.16)	742	97(0.13)	0.178205	0.756978	0.756978	-0.0141448	Good
SPATA8	1005	140(0.14)	86	12(0.14)	0.90522	0.994473	0.994473	0.0772268	Good
SPATS1	940	135(0.14)	151	16(0.11)	0.256113	0.812647	0.812647	0.0495612	Good
SPEM1	1009	139(0.14)	82	13(0.16)	0.922641	0.994473	0.994473	-0.0112713	Poor
SPERT	728	99(0.14)	364	53(0.15)	0.488681	0.878763	0.878763	-0.0178706	Poor
SPINK2	532	81(0.15)	563	72(0.13)	0.0569115	0.690453	0.690453	0.178536	Good
SPINT3	1058	147(0.14)	32	4(0.12)	0.346	0.855506	0.855506	0.0601011	Good
SPPL2C	832	125(0.15)	261	27(0.10)	0.00530921	0.36406	0.36406	0.0149485	Good
SSMEM1	1030	142(0.14)	60	9(0.15)	0.416424	0.861329	0.861329	-0.000471947	Poor
SSX1	1002	137(0.14)	89	14(0.16)	0.476782	0.870173	0.870173	-0.0206642	Poor
SSX2	1010	139(0.14)	81	12(0.15)	0.632164	0.927525	0.927525	-0.0537477	Poor
SSX3	1061	148(0.14)	30	3(0.10)	0.887489	0.994473	0.994473	-0.0299445	Good
SSX4	1012	139(0.14)	78	12(0.15)	0.436909	0.861329	0.861329	-0.0118775	Poor
STARD6	1043	146(0.14)	47	5(0.11)	0.597104	0.920377	0.920377	-0.0735643	Good
STK31	300	48(0.16)	791	103(0.13)	0.820243	0.969745	0.969745	-0.0261066	Good
SUN3	1032	142(0.14)	59	10(0.17)	0.432341	0.861329	0.861329	-0.0941131	Poor
SYCE1L	326	55(0.17)	768	98(0.13)	0.184958	0.76421	0.76421	0.0931519	Good
SYCE3	92	14(0.15)	999	138(0.14)	0.510848	0.891643	0.891643	-0.0112938	Good
SYCP1	851	117(0.14)	241	35(0.15)	0.95914	0.994473	0.994473	0.0437478	Poor
SYCP3	1041	145(0.14)	50	6(0.12)	0.799631	0.969745	0.969745	0.0853664	Good
SYNGR4	292	40(0.14)	802	113(0.14)	0.579596	0.918171	0.918171	-0.0779482	Good
TAS2R1	991	138(0.14)	100	13(0.13)	0.55066	0.909164	0.909164	0.046319	Good
TBATA	938	127(0.14)	153	24(0.16)	0.644922	0.929617	0.929617	0.0398371	Poor
TBC1D26	807	109(0.14)	283	42(0.15)	0.304942	0.812647	0.812647	-0.0215917	Poor
TCHHL1	971	126(0.13)	119	25(0.21)	0.0193127	0.515005	0.515005	-0.0146914	Poor
TCP11	716	101(0.14)	375	51(0.14)	0.953417	0.994473	0.994473	-0.0439214	Good
TDRD12	532	75(0.14)	560	77(0.14)	0.577424	0.918171	0.918171	-0.0570692	Good
TEKT5	154	17(0.11)	936	134(0.14)	0.384505	0.855506	0.855506	0.104441	Poor
TEX101	1036	143(0.14)	55	8(0.15)	0.907734	0.994473	0.994473	-0.0453756	Poor
TEX11	397	51(0.13)	698	102(0.15)	0.298579	0.812647	0.812647	0.0432033	Poor
TEX13B	1042	142(0.14)	51	10(0.20)	0.306973	0.812647	0.812647	-0.0346681	Poor
TEX15	863	124(0.14)	229	28(0.12)	0.444072	0.861329	0.861329	-0.0984332	Good
TEX19	388	55(0.14)	704	98(0.14)	0.199315	0.783197	0.783197	-0.0420035	Good
TEX35	968	137(0.14)	124	15(0.12)	0.984925	0.994473	0.994473	0.023655	Good
TEX36	1053	145(0.14)	37	6(0.16)	0.742451	0.961073	0.961073	-0.0178007	Poor
TEX37	1042	144(0.14)	50	8(0.16)	0.958449	0.994473	0.994473	-0.00861537	Poor
TEX38	641	92(0.14)	450	59(0.13)	0.424496	0.861329	0.861329	0.0398444	Good
TEX40	753	105(0.14)	340	47(0.14)	0.353598	0.855506	0.855506	-0.0282448	Good
TFDP3	268	37(0.14)	823	115(0.14)	0.759566	0.967086	0.967086	0.0014074	Good
TGIF2LX	1027	141(0.14)	64	10(0.16)	0.929285	0.994473	0.994473	-0.0811651	Poor
TGM7	1011	137(0.14)	79	14(0.18)	0.915555	0.994473	0.994473	0.0598818	Poor
THEG	559	77(0.14)	534	75(0.14)	0.495904	0.884885	0.884885	-0.0126942	Good
TKTL1	769	108(0.14)	324	44(0.14)	0.976345	0.994473	0.994473	0.00319298	Good
TKTL2	937	131(0.14)	154	21(0.14)	0.0852205	0.690453	0.690453	-0.0321889	Good
TMCO2	1058	146(0.14)	32	5(0.16)	0.617504	0.927525	0.927525	0.0890005	Poor
TMEM31	317	36(0.11)	776	117(0.15)	0.095798	0.690453	0.690453	0.0375606	Poor
TMPRSS11F	1003	141(0.14)	89	11(0.12)	0.620136	0.927525	0.927525	0.0107513	Good
TMPRSS12	915	123(0.13)	176	28(0.16)	0.82619	0.971224	0.971224	-0.088049	Poor
TP53TG3B	591	80(0.14)	501	71(0.14)	0.685027	0.945705	0.945705	0.00724391	Good
TPPP2	1011	143(0.14)	80	9(0.11)	0.0886751	0.690453	0.690453	-0.0281777	Good
TPTE	582	95(0.16)	509	56(0.11)	0.120913	0.718821	0.718821	-0.0502997	Good
TRIM43	979	138(0.14)	112	14(0.12)	0.944363	0.994473	0.994473	-0.0593864	Good
TRIM49	1043	149(0.14)	48	2(0.042)	0.107933	0.718821	0.718821	-0.0155609	Good
TRIM49D2P	1060	150(0.14)	30	1(0.033)	0.0811657	0.690453	0.690453	-0.00387535	Good
TRIM71	996	140(0.14)	94	11(0.12)	0.973997	0.994473	0.994473	-0.0808654	Good
TRIML1	1035	144(0.14)	55	7(0.13)	0.798542	0.969745	0.969745	0.0289536	Good
TRIML2	810	109(0.13)	281	42(0.15)	0.958149	0.994473	0.994473	0.0123467	Poor
TSACC	57	6(0.11)	1034	146(0.14)	0.791385	0.969745	0.969745	-0.131809	Poor
TSGA10IP	774	115(0.15)	318	36(0.11)	0.854826	0.985996	0.985996	0.0363004	Good
TSPAN16	1059	145(0.14)	31	6(0.19)	0.926462	0.994473	0.994473	0.0434229	Poor
TSPYL6	994	140(0.14)	98	12(0.12)	0.310248	0.812647	0.812647	-0.0428769	Good
TSSK1B	525	75(0.14)	568	78(0.14)	0.51935	0.899956	0.899956	0.0523268	Good
TTC29	754	116(0.15)	338	35(0.10)	0.0114973	0.381745	0.381745	0.0319714	Good
TTLL2	614	76(0.12)	480	78(0.16)	0.303723	0.812647	0.812647	-0.086788	Poor
TUBA3C	516	83(0.16)	578	70(0.12)	0.00852661	0.381745	0.381745	-0.0221948	Good
TUBA3E	190	37(0.19)	901	115(0.13)	0.0346807	0.630476	0.630476	-0.00523336	Good
TXNDC2	427	57(0.13)	668	96(0.14)	0.819621	0.969745	0.969745	0.0132703	Poor
UBE2U	1056	146(0.14)	34	5(0.15)	0.270618	0.812647	0.812647	-0.0534038	Poor
UBL4B	322	40(0.12)	771	112(0.15)	0.149751	0.718821	0.718821	0.0623354	Poor
USP26	877	114(0.13)	214	38(0.18)	0.362563	0.855506	0.855506	-0.0495482	Poor
USP50	1053	145(0.14)	39	7(0.18)	0.864948	0.992313	0.992313	0.0743064	Poor
UTF1	1004	144(0.14)	87	8(0.092)	0.0911994	0.690453	0.690453	0.261237	Good
VCX	952	135(0.14)	140	17(0.12)	0.650448	0.934775	0.934775	-0.00907455	Good
VCX3A	774	117(0.15)	318	36(0.11)	0.249517	0.812647	0.812647	-0.0333204	Good
VCX3B	1024	141(0.14)	68	10(0.15)	0.608629	0.927525	0.927525	-0.0263836	Poor
VN1R5	873	123(0.14)	218	28(0.13)	0.70293	0.950441	0.950441	-0.00719907	Good
VRTN	960	129(0.13)	131	22(0.17)	0.661024	0.940888	0.940888	0.0238513	Poor
WBSCR28	299	50(0.17)	793	102(0.13)	0.0354643	0.630476	0.630476	-0.0610202	Good
WDR64	775	107(0.14)	318	45(0.14)	0.629827	0.927525	0.927525	0.0272082	Good
WDR87	534	77(0.14)	557	74(0.13)	0.0476407	0.690453	0.690453	-0.00867758	Good
WFDC10A	1019	147(0.14)	71	4(0.056)	0.187695	0.76421	0.76421	0.0392028	Good
WFDC6	678	105(0.15)	414	47(0.11)	0.0524777	0.690453	0.690453	0.119608	Good
XKR3	946	131(0.14)	145	20(0.14)	0.783931	0.969745	0.969745	-0.0688793	Good
ZAN	604	84(0.14)	488	67(0.14)	0.955684	0.994473	0.994473	0.0519249	Good
ZAR1L	1029	143(0.14)	62	9(0.15)	0.938701	0.994473	0.994473	-0.0434856	Poor
ZC2HC1B	991	139(0.14)	100	12(0.12)	0.128057	0.718821	0.718821	0.0794394	Good
ZDHHC19	862	117(0.14)	229	35(0.15)	0.539997	0.909164	0.909164	0.0388577	Poor
ZNF560	956	127(0.13)	135	25(0.19)	0.14769	0.718821	0.718821	-0.0363536	Poor
ZPBP	1062	148(0.14)	29	3(0.10)	0.400128	0.855506	0.855506	0.00818578	Good
ZPBP2	1012	145(0.14)	79	6(0.076)	0.0945192	0.690453	0.690453	0.00921632	Good
ZSCAN5B	464	61(0.13)	630	92(0.15)	0.827564	0.971224	0.971224	-0.0371793	Poor

## Sheet: COADREAD
genename	unaltered	unaltered_deceased	altered	altered_deceased	logrank_pvalue	logrank_qvalue	logrank_padjusted	cd8_pearson	prognosis_status
ABHD1	32	3(0.094)	342	83(0.24)	0.195389	0.622474	0.737641	-0.0756038	Poor
ACR	85	19(0.22)	288	67(0.23)	0.959054	0.838748	0.993929	0.0230247	Poor
ACRV1	145	30(0.21)	229	56(0.24)	0.451115	0.723298	0.857119	-0.0548013	Poor
ACSBG2	228	56(0.25)	146	30(0.21)	0.300212	0.676718	0.801921	-0.202288	Good
ACTL8	33	8(0.24)	340	78(0.23)	0.73357	0.791677	0.938148	0.00848061	Good
ADAD2	295	68(0.23)	80	19(0.24)	0.412632	0.711471	0.843103	0.0169771	Poor
ADAM20	265	54(0.20)	109	33(0.30)	0.1135	0.500791	0.593445	0.0933813	Poor
ADAMTS20	346	78(0.23)	27	8(0.30)	0.413976	0.711471	0.843103	-0.0649867	Poor
AKAP4	228	57(0.25)	147	30(0.20)	0.513054	0.749889	0.888629	0.0132308	Good
AKNAD1	69	15(0.22)	304	71(0.23)	0.71913	0.791677	0.938148	-0.0995978	Poor
ALS2CR11	194	45(0.23)	181	41(0.23)	0.991139	0.842212	0.998033	-0.129088	Good
APOBEC4	117	24(0.21)	257	63(0.25)	0.325951	0.676718	0.801921	-0.095726	Poor
AXDND1	54	17(0.31)	319	69(0.22)	0.0147403	0.227705	0.269834	-0.182217	Good
BAGE2	103	26(0.25)	270	60(0.22)	0.707322	0.791677	0.938148	-0.122494	Good
BOLL	344	78(0.23)	30	8(0.27)	0.518739	0.749889	0.888629	-0.0167535	Poor
C10ORF62	337	73(0.22)	36	13(0.36)	0.159129	0.576039	0.682615	-0.00115837	Poor
C17ORF50	236	48(0.20)	139	39(0.28)	0.338764	0.680068	0.805891	-0.0607726	Poor
C1ORF111	241	54(0.22)	135	33(0.24)	0.110752	0.500791	0.593445	-0.0317277	Poor
C20ORF144	344	79(0.23)	30	7(0.23)	0.870139	0.822516	0.974693	-0.137906	Good
C2ORF61	137	25(0.18)	237	61(0.26)	0.234273	0.643924	0.763059	-0.106155	Poor
C5ORF52	59	17(0.29)	314	69(0.22)	0.151036	0.575326	0.68177	-0.0411495	Good
C5ORF58	132	31(0.23)	242	55(0.23)	0.572068	0.753399	0.892789	0.0839514	Good
C6ORF201	69	15(0.22)	305	72(0.24)	0.91913	0.822516	0.974693	0.114017	Poor
C9ORF131	220	51(0.23)	155	36(0.23)	0.748873	0.791677	0.938148	0.0410205	Good
C9ORF153	284	57(0.20)	90	29(0.32)	0.0894307	0.4897	0.580301	-0.0341417	Poor
C9ORF57	270	59(0.22)	105	27(0.26)	0.658925	0.773042	0.916066	-0.0538924	Poor
CAGE1	218	55(0.25)	156	32(0.21)	0.227133	0.641097	0.759709	-0.077604	Good
CCDC155	332	72(0.22)	41	14(0.34)	0.0587865	0.403953	0.47869	-0.000416422	Poor
CCDC168	191	39(0.20)	183	48(0.26)	0.0437677	0.370741	0.439333	-0.0358732	Poor
CCDC62	64	18(0.28)	309	68(0.22)	0.185875	0.622474	0.737641	0.030545	Good
CCDC83	337	77(0.23)	36	9(0.25)	0.605965	0.754479	0.894068	0.0634726	Poor
CCIN	145	26(0.18)	230	61(0.27)	0.023638	0.284251	0.336842	0.236662	Poor
CDC20B	306	70(0.23)	67	16(0.24)	0.356213	0.685363	0.812166	0.0310338	Poor
CELA3B	329	79(0.24)	45	7(0.16)	0.337772	0.680068	0.805891	-0.130769	Good
CERS3	316	71(0.22)	58	15(0.26)	0.413178	0.711471	0.843103	0.0701362	Poor
CGB5	285	62(0.22)	90	25(0.28)	0.226198	0.641097	0.759709	0.0511768	Poor
CGB8	333	77(0.23)	41	10(0.24)	0.47389	0.735304	0.871346	0.0841544	Poor
CLPSL2	328	68(0.21)	46	18(0.39)	0.042511	0.370741	0.439333	-0.00591296	Poor
CMTM2	40	10(0.25)	334	77(0.23)	0.545649	0.749889	0.888629	0.173338	Good
CNBD2	207	43(0.21)	166	43(0.26)	0.1959	0.622474	0.737641	-0.0808308	Poor
CPA5	298	71(0.24)	76	15(0.20)	0.806813	0.803485	0.952141	0.00140152	Good
CRYBA4	173	31(0.18)	202	56(0.28)	0.0316898	0.344617	0.408376	0.03442	Poor
CSNK1A1L	70	14(0.20)	305	72(0.24)	0.423675	0.711471	0.843103	0.0573228	Poor
CSTL1	222	46(0.21)	152	40(0.26)	0.327099	0.676718	0.801921	-0.0479366	Poor
CT62	236	56(0.24)	139	30(0.22)	0.564559	0.753399	0.892789	-0.0505923	Good
CT83	340	80(0.24)	33	6(0.18)	0.891436	0.822516	0.974693	0.0536112	Good
CTAG1B	337	77(0.23)	36	9(0.25)	0.763199	0.792099	0.938649	-0.0687615	Poor
CTAG2	328	74(0.23)	45	12(0.27)	0.382046	0.707597	0.838513	-0.0125454	Poor
DAZ1	301	70(0.23)	72	16(0.22)	0.746659	0.791677	0.938148	-0.023661	Good
DAZL	233	51(0.22)	140	35(0.25)	0.256268	0.675432	0.800397	0.255528	Poor
DBX1	296	69(0.23)	78	17(0.22)	0.650522	0.773042	0.916066	-0.0259633	Good
DCST1	319	72(0.23)	54	14(0.26)	0.501647	0.749889	0.888629	-0.0732523	Poor
DKKL1	265	50(0.19)	108	36(0.33)	0.0102732	0.227705	0.269834	-0.0230767	Poor
DMRT1	301	66(0.22)	74	20(0.27)	0.544875	0.749889	0.888629	-0.0603962	Poor
DNAJB3	317	67(0.21)	57	19(0.33)	0.0437806	0.370741	0.439333	-0.041532	Poor
DPEP3	298	70(0.23)	75	16(0.21)	0.931943	0.822516	0.974693	0.155048	Good
EFCAB3	288	62(0.22)	86	24(0.28)	0.342857	0.680068	0.805891	-0.0546808	Poor
EFCAB5	33	11(0.33)	340	75(0.22)	0.24688	0.659727	0.781787	-0.0727049	Good
ENTHD1	162	35(0.22)	211	51(0.24)	0.161672	0.576039	0.682615	0.2263	Poor
EPPIN	312	69(0.22)	62	18(0.29)	0.11973	0.500791	0.593445	-0.0731696	Poor
EQTN	294	64(0.22)	80	22(0.28)	0.592321	0.754479	0.894068	-0.0013883	Poor
EXD1	341	77(0.23)	32	9(0.28)	0.486593	0.748975	0.887546	-0.0202515	Poor
FAM166A	323	70(0.22)	51	16(0.31)	0.0165688	0.227705	0.269834	-0.123981	Poor
FAM209A	247	49(0.20)	127	37(0.29)	0.00539412	0.172974	0.204976	0.0750966	Poor
FAM221B	120	23(0.19)	254	63(0.25)	0.403935	0.711471	0.843103	-0.00513638	Poor
FAM71E2	245	56(0.23)	128	30(0.23)	0.714339	0.791677	0.938148	0.0120059	Good
FAM9A	333	75(0.23)	41	12(0.29)	0.620509	0.760431	0.901122	-0.0436159	Poor
FAM9C	341	80(0.23)	32	6(0.19)	0.995926	0.842212	0.998033	-0.00446978	Good
FATE1	139	27(0.19)	234	59(0.25)	0.0940759	0.4897	0.580301	0.143366	Poor
FBXO39	155	34(0.22)	219	52(0.24)	0.184277	0.622474	0.737641	0.183319	Poor
FEZF1	111	26(0.23)	262	60(0.23)	0.927985	0.822516	0.974693	-0.00657672	Good
FKBP6	330	73(0.22)	43	13(0.30)	0.197742	0.622474	0.737641	-0.0336514	Poor
FOXE3	101	27(0.27)	272	59(0.22)	0.28628	0.676718	0.801921	-0.125504	Good
FSCN3	175	36(0.21)	200	50(0.25)	0.437164	0.711471	0.843103	0.0750913	Poor
FUT5	258	59(0.23)	116	27(0.23)	0.420727	0.711471	0.843103	-0.0573656	Good
GAPDHS	85	19(0.22)	290	68(0.23)	0.819234	0.803954	0.952697	-0.15391	Poor
GAST	297	61(0.21)	77	25(0.32)	0.035417	0.358649	0.425004	0.0256823	Poor
GLIPR1L1	343	80(0.23)	31	6(0.19)	0.753725	0.792099	0.938649	0.0592376	Good
GOLGA6B	320	69(0.22)	54	18(0.33)	0.14845	0.575326	0.68177	0.0829529	Poor
GOLGA6L1	294	66(0.22)	80	20(0.25)	0.315506	0.676718	0.801921	-0.1742	Poor
GOLGA6L6	232	54(0.23)	142	32(0.23)	0.997443	0.842212	0.998033	-0.157881	Good
GPR31	328	79(0.24)	46	8(0.17)	0.769857	0.792099	0.938649	0.310463	Good
GTF2A1L	172	34(0.20)	202	52(0.26)	0.0748019	0.436124	0.516813	0.226891	Poor
GTSF1	231	55(0.24)	143	31(0.22)	0.893956	0.822516	0.974693	0.0494857	Good
GTSF1L	344	77(0.22)	29	9(0.31)	0.220232	0.641097	0.759709	0.303146	Poor
GUCA1A	163	29(0.18)	211	57(0.27)	0.0322402	0.344617	0.408376	0.199469	Poor
H2AFB1	121	21(0.17)	253	66(0.26)	0.0941717	0.4897	0.580301	-0.0271259	Poor
HEATR9	338	78(0.23)	35	8(0.23)	0.655468	0.773042	0.916066	0.301711	Good
HIST1H3J	181	33(0.18)	194	53(0.27)	0.113354	0.500791	0.593445	-0.00408766	Poor
HNRNPCL2	253	54(0.21)	120	32(0.27)	0.229912	0.641097	0.759709	0.0818013	Poor
HORMAD1	213	52(0.24)	161	34(0.21)	0.562977	0.753399	0.892789	-0.0590082	Good
HSF5	273	62(0.23)	100	24(0.24)	0.810155	0.803485	0.952141	-0.0103553	Poor
HYPM	325	76(0.23)	48	10(0.21)	0.578645	0.753399	0.892789	0.0689425	Good
IGF2BP1	78	19(0.24)	295	67(0.23)	0.887457	0.822516	0.974693	-0.0334181	Good
IL13	253	57(0.23)	120	29(0.24)	0.852727	0.822516	0.974693	0.145218	Poor
IL17F	241	61(0.25)	132	25(0.19)	0.469014	0.733655	0.869392	-0.000302214	Good
INHA	189	39(0.21)	186	47(0.25)	0.651616	0.773042	0.916066	0.10638	Poor
IQCF1	326	73(0.22)	48	14(0.29)	0.958732	0.838748	0.993929	0.0325353	Poor
IZUMO1	280	61(0.22)	94	26(0.28)	0.283416	0.676718	0.801921	-0.0218529	Poor
IZUMO2	196	52(0.27)	177	34(0.19)	0.152501	0.575326	0.68177	-0.238508	Good
KCNA10	317	71(0.22)	56	15(0.27)	0.51604	0.749889	0.888629	-0.0773411	Poor
KCNV2	195	45(0.23)	179	41(0.23)	0.658567	0.773042	0.916066	-0.137788	Good
KCTD19	195	42(0.22)	179	44(0.25)	0.286564	0.676718	0.801921	-0.0702378	Poor
KLHL10	309	69(0.22)	65	17(0.26)	0.5398	0.749889	0.888629	0.014799	Poor
KRT35	330	78(0.24)	44	8(0.18)	0.593062	0.754479	0.894068	-0.0317136	Good
LDHAL6B	160	37(0.23)	216	50(0.23)	0.896138	0.822516	0.974693	0.157599	Good
LDHC	256	59(0.23)	118	28(0.24)	0.798849	0.800525	0.948633	-0.219696	Poor
LEMD1	30	1(0.033)	343	85(0.25)	0.0128654	0.227705	0.269834	-0.0469249	Poor
LRRC74A	317	71(0.22)	58	16(0.28)	0.709604	0.791677	0.938148	-0.0112581	Poor
LRRD1	318	69(0.22)	55	17(0.31)	0.195853	0.622474	0.737641	-0.0927942	Poor
LYZL4	338	77(0.23)	36	9(0.25)	0.730595	0.791677	0.938148	-0.00162233	Poor
MAEL	169	35(0.21)	206	52(0.25)	0.691696	0.791677	0.938148	0.0431904	Poor
MAGEA1	339	73(0.22)	35	13(0.37)	0.0130517	0.227705	0.269834	0.0343731	Poor
MAGEA11	256	57(0.22)	117	29(0.25)	0.52405	0.749889	0.888629	-0.11272	Poor
MAGEA12	302	67(0.22)	72	19(0.26)	0.295102	0.676718	0.801921	-0.0706575	Poor
MAGEA2	290	67(0.23)	85	19(0.22)	0.74367	0.791677	0.938148	-0.127461	Good
MAGEA3	278	64(0.23)	95	22(0.23)	0.541153	0.749889	0.888629	-0.126663	Good
MAGEA4	300	69(0.23)	74	18(0.24)	0.418178	0.711471	0.843103	-0.0677845	Poor
MAGEA6	264	58(0.22)	111	28(0.25)	0.115371	0.500791	0.593445	-0.106473	Poor
MAGEA8	336	71(0.21)	37	15(0.41)	0.0155665	0.227705	0.269834	-0.0839636	Poor
MAGEA9B	313	70(0.22)	61	16(0.26)	0.438198	0.711471	0.843103	0.00974947	Poor
MAGEB2	328	77(0.23)	46	9(0.20)	0.71336	0.791677	0.938148	-0.0689969	Good
MAGEB6	345	77(0.22)	28	9(0.32)	0.156732	0.576039	0.682615	-0.159427	Poor
MARCH10	322	76(0.24)	51	10(0.20)	0.60092	0.754479	0.894068	0.0979964	Good
MC3R	333	77(0.23)	40	9(0.23)	0.782543	0.794868	0.941931	-0.166673	Good
MMP20	285	68(0.24)	90	19(0.21)	0.823164	0.803954	0.952697	-0.145531	Good
NBPF6	239	55(0.23)	135	31(0.23)	0.779105	0.794868	0.941931	-0.0465755	Good
NEUROG2	213	48(0.23)	161	38(0.24)	0.885708	0.822516	0.974693	-0.0371615	Poor
NLRP4	322	71(0.22)	52	15(0.29)	0.119661	0.500791	0.593445	0.08492	Poor
NT5C1B	173	39(0.23)	201	47(0.23)	0.745056	0.791677	0.938148	-0.0233567	Good
NUP210L	340	72(0.21)	33	14(0.42)	0.00140277	0.0918424	0.108835	0.0324236	Poor
NUTM1	279	61(0.22)	95	25(0.26)	0.310294	0.676718	0.801921	0.0306062	Poor
NUTM2F	50	12(0.24)	323	74(0.23)	0.51554	0.749889	0.888629	-0.0927826	Good
OR1J2	283	66(0.23)	90	20(0.22)	0.521567	0.749889	0.888629	-0.085876	Good
OR1J4	330	81(0.25)	43	5(0.12)	0.0495515	0.397244	0.470739	-0.130037	Good
OR5M11	309	68(0.22)	64	18(0.28)	0.43873	0.711471	0.843103	0.0409962	Poor
OTOP2	286	71(0.25)	87	15(0.17)	0.208704	0.637386	0.755311	0.098653	Good
OTP	328	69(0.21)	45	17(0.38)	0.0213404	0.273731	0.324375	-0.0187456	Poor
PAGE2B	335	70(0.21)	38	16(0.42)	0.0645319	0.416996	0.494146	-0.127152	Poor
PCDHA1	175	39(0.22)	198	47(0.24)	0.649228	0.773042	0.916066	0.0220856	Poor
PCDHA13	240	45(0.19)	134	41(0.31)	0.0155648	0.227705	0.269834	0.0128293	Poor
PCDHA2	170	32(0.19)	204	54(0.26)	0.0976464	0.494406	0.585878	0.0693762	Poor
PCDHA4	47	13(0.28)	326	73(0.22)	0.784942	0.794868	0.941931	-0.01325	Good
PCDHA5	173	34(0.20)	202	52(0.26)	0.304579	0.676718	0.801921	0.00626083	Poor
PCDHA7	69	19(0.28)	305	67(0.22)	0.990949	0.842212	0.998033	0.124506	Good
PCDHA8	274	61(0.22)	100	25(0.25)	0.281639	0.676718	0.801921	-0.0176389	Poor
PCDHA9	309	66(0.21)	65	21(0.32)	0.0552763	0.400714	0.474852	0.0753782	Poor
PCDHAC1	119	28(0.24)	255	58(0.23)	0.865092	0.822516	0.974693	0.159997	Good
PCP2	115	21(0.18)	259	66(0.25)	0.219264	0.641097	0.759709	-0.0361949	Poor
PDZD9	261	56(0.21)	114	30(0.26)	0.581485	0.753399	0.892789	-0.0583495	Poor
PFN4	148	28(0.19)	225	58(0.26)	0.299917	0.676718	0.801921	-0.0810222	Poor
PIWIL1	45	12(0.27)	328	74(0.23)	0.720331	0.791677	0.938148	0.109615	Good
PKD2L2	316	67(0.21)	58	20(0.34)	0.0046117	0.172974	0.204976	0.131965	Poor
POM121L2	237	59(0.25)	137	28(0.20)	0.552935	0.753399	0.892789	-0.102934	Good
PP2D1	319	69(0.22)	54	17(0.31)	0.0693538	0.416996	0.494146	-0.0384357	Poor
PRAME	78	20(0.26)	296	66(0.22)	0.704223	0.791677	0.938148	-0.00745675	Good
PRDM13	143	37(0.26)	230	49(0.21)	0.376402	0.707597	0.838513	-0.0346596	Good
PRND	71	19(0.27)	304	67(0.22)	0.869136	0.822516	0.974693	0.201578	Good
PRPS1L1	331	72(0.22)	42	14(0.33)	0.11072	0.500791	0.593445	-0.00609718	Poor
PRSS37	329	74(0.22)	45	12(0.27)	0.722237	0.791677	0.938148	-0.00602981	Poor
PRSS41	212	47(0.22)	161	39(0.24)	0.83	0.806537	0.955758	-0.069231	Poor
PTF1A	277	61(0.22)	98	26(0.27)	0.34141	0.680068	0.805891	-0.147944	Poor
PURG	184	43(0.23)	191	43(0.23)	0.266323	0.676718	0.801921	0.259208	Good
RAD51AP2	37	8(0.22)	337	79(0.23)	0.768334	0.792099	0.938649	-0.127572	Poor
RFPL4B	326	72(0.22)	48	15(0.31)	0.0443187	0.370741	0.439333	0.0322677	Poor
RFX6	210	58(0.28)	164	28(0.17)	0.0130468	0.227705	0.269834	0.0516644	Good
RIMBP3C	164	35(0.21)	211	51(0.24)	0.0519594	0.399885	0.47387	0.258258	Poor
RNF133	262	60(0.23)	112	26(0.23)	0.459854	0.725223	0.8594	0.0737905	Good
RNF148	144	28(0.19)	229	58(0.25)	0.707252	0.791677	0.938148	0.156533	Poor
ROPN1	251	51(0.20)	125	36(0.29)	0.102793	0.500791	0.593445	-0.0543788	Poor
ROPN1B	274	60(0.22)	100	27(0.27)	0.168444	0.589257	0.698279	0.026618	Poor
RPL10L	149	37(0.25)	224	49(0.22)	0.219884	0.641097	0.759709	-0.0968423	Good
RSPH10B2	124	28(0.23)	250	58(0.23)	0.815124	0.803954	0.952697	-0.0458813	Good
SAMD7	338	76(0.22)	35	10(0.29)	0.374938	0.707597	0.838513	0.14692	Poor
SIRPD	337	77(0.23)	36	9(0.25)	0.454937	0.723398	0.857237	0.263252	Poor
SLC25A2	232	43(0.19)	143	44(0.31)	0.0562324	0.400714	0.474852	-0.0112844	Poor
SLC26A8	70	17(0.24)	304	69(0.23)	0.741106	0.791677	0.938148	-0.147854	Good
SLC9B1	110	25(0.23)	264	61(0.23)	0.400057	0.711471	0.843103	0.0948178	Good
SMC1B	147	29(0.20)	226	57(0.25)	0.152469	0.575326	0.68177	0.102718	Poor
SPACA3	119	27(0.23)	254	59(0.23)	0.928575	0.822516	0.974693	-0.0729315	Good
SPATA21	337	77(0.23)	38	10(0.26)	0.769779	0.792099	0.938649	0.108479	Poor
SPATA22	338	77(0.23)	36	10(0.28)	0.90866	0.822516	0.974693	0.0679174	Poor
SPATA32	52	11(0.21)	321	75(0.23)	0.394223	0.711471	0.843103	-0.0844754	Poor
SPATS1	323	76(0.24)	51	11(0.22)	0.919386	0.822516	0.974693	0.235309	Good
SPERT	49	12(0.24)	324	74(0.23)	0.350463	0.685363	0.812166	-0.0955267	Good
SPINK2	197	46(0.23)	177	40(0.23)	0.607809	0.754479	0.894068	0.110169	Good
SPZ1	299	69(0.23)	75	17(0.23)	0.996789	0.842212	0.998033	-0.207826	Good
SSX4	339	74(0.22)	35	12(0.34)	0.382479	0.707597	0.838513	-0.130684	Poor
STKLD1	39	5(0.13)	334	81(0.24)	0.267196	0.676718	0.801921	0.035045	Poor
SUN3	326	67(0.21)	47	19(0.40)	0.000144324	0.0277683	0.0329058	-0.137529	Poor
SYCE1L	45	9(0.20)	328	77(0.23)	0.53212	0.749889	0.888629	-0.0183189	Poor
SYCE3	139	29(0.21)	235	57(0.24)	0.863238	0.822516	0.974693	0.193069	Poor
SYNGR4	106	23(0.22)	269	64(0.24)	0.923132	0.822516	0.974693	0.0356958	Poor
TCP10	107	24(0.22)	266	62(0.23)	0.981814	0.842212	0.998033	-0.08748	Poor
TCP10L2	119	28(0.24)	255	58(0.23)	0.614362	0.757724	0.897913	-0.0369284	Good
TCP11	217	51(0.24)	156	35(0.22)	0.998033	0.842212	0.998033	0.00636038	Good
TDRD12	311	68(0.22)	62	18(0.29)	0.325905	0.676718	0.801921	-0.0159283	Poor
TEKT5	126	27(0.21)	248	59(0.24)	0.970453	0.842212	0.998033	-0.190592	Poor
TEX101	277	58(0.21)	96	28(0.29)	0.30027	0.676718	0.801921	0.0676368	Poor
TEX11	129	42(0.33)	245	45(0.18)	0.0692065	0.416996	0.494146	0.0725803	Good
TEX14	53	10(0.19)	320	76(0.24)	0.598497	0.754479	0.894068	0.111654	Poor
TEX19	115	23(0.20)	259	64(0.25)	0.292621	0.676718	0.801921	-0.0168424	Poor
TEX38	334	69(0.21)	41	17(0.41)	0.0654937	0.416996	0.494146	-0.0372691	Poor
TEX40	84	18(0.21)	292	69(0.24)	0.570273	0.753399	0.892789	0.0692794	Poor
TEX43	272	57(0.21)	101	29(0.29)	0.308072	0.676718	0.801921	0.0345253	Poor
THEG	336	75(0.22)	38	11(0.29)	0.923118	0.822516	0.974693	0.0545473	Poor
TKTL1	255	62(0.24)	121	25(0.21)	0.720102	0.791677	0.938148	-0.102772	Good
TKTL2	318	74(0.23)	55	12(0.22)	0.641438	0.773042	0.916066	0.110367	Good
TMEM31	266	61(0.23)	109	26(0.24)	0.394187	0.711471	0.843103	-0.059534	Poor
TMEM89	228	47(0.21)	145	39(0.27)	0.789691	0.79549	0.942667	-0.0634843	Poor
TP53TG3B	343	76(0.22)	31	10(0.32)	0.913207	0.822516	0.974693	-0.0160105	Poor
TPTE	231	63(0.27)	143	23(0.16)	0.138711	0.567838	0.672896	-0.164963	Good
TRIM71	298	73(0.24)	76	14(0.18)	0.200587	0.622474	0.737641	0.00980729	Good
TSSK1B	330	79(0.24)	44	7(0.16)	0.326811	0.676718	0.801921	0.133904	Good
TTC29	326	78(0.24)	48	9(0.19)	0.534423	0.749889	0.888629	0.0377553	Good
TUBA3E	247	54(0.22)	126	32(0.25)	0.356055	0.685363	0.812166	0.0107216	Poor
TXNDC2	308	62(0.20)	65	24(0.37)	0.00143203	0.0918424	0.108835	0.1455	Poor
UBL4B	331	74(0.22)	42	12(0.29)	0.428499	0.711471	0.843103	0.105889	Poor
USP26	303	74(0.24)	71	13(0.18)	0.242982	0.658457	0.780281	0.100075	Good
VCX3A	305	63(0.21)	69	24(0.35)	0.0937793	0.4897	0.580301	-0.096449	Poor
VRTN	158	42(0.27)	216	44(0.20)	0.498716	0.749889	0.888629	0.0717533	Good
WBSCR28	54	13(0.24)	319	73(0.23)	0.583445	0.753399	0.892789	-0.0401298	Good
WDR87	316	69(0.22)	58	17(0.29)	0.440041	0.711471	0.843103	-0.022231	Poor
WFDC10A	251	53(0.21)	124	33(0.27)	0.322736	0.676718	0.801921	-0.0115757	Poor
ZDHHC19	273	54(0.20)	101	33(0.33)	0.00484973	0.172974	0.204976	0.0982775	Poor
ZNF683	45	9(0.20)	330	77(0.23)	0.491443	0.749889	0.888629	0.353389	Poor
ZPBP2	313	70(0.22)	61	16(0.26)	0.883779	0.822516	0.974693	-0.000143396	Poor
ZSCAN5B	147	38(0.26)	226	48(0.21)	0.563957	0.753399	0.892789	0.153539	Good

## Sheet: GBM
genename	unaltered	unaltered_deceased	altered	altered_deceased	logrank_pvalue	logrank_qvalue	logrank_padjusted	cd8_pearson	prognosis_status
ACR	51	41(0.80)	109	88(0.81)	0.135423	0.593774	0.676463	-0.158908	Poor
ACSBG2	44	38(0.86)	116	90(0.78)	0.400042	0.746725	0.850715	-0.122902	Good
ACTL8	100	81(0.81)	60	47(0.78)	0.255355	0.677918	0.772325	0.0547635	Good
ADAM20	44	33(0.75)	118	98(0.83)	0.577491	0.807134	0.919536	-0.0338195	Poor
ADAM29	122	102(0.84)	36	25(0.69)	0.0105537	0.20086	0.228832	-0.0752593	Good
ADAMTS20	97	81(0.84)	61	46(0.75)	0.156717	0.593774	0.676463	0.117392	Good
ADIG	43	32(0.74)	119	98(0.82)	0.57543	0.807134	0.919536	-0.2148	Poor
ALLC	99	79(0.80)	62	51(0.82)	0.159983	0.593774	0.676463	-0.130477	Poor
ALS2CR11	35	31(0.89)	124	97(0.78)	0.757436	0.859974	0.979734	-0.156575	Good
AXDND1	94	73(0.78)	68	57(0.84)	0.591733	0.807134	0.919536	-0.208792	Poor
BARHL2	128	102(0.80)	32	27(0.84)	0.98326	0.867759	0.988603	-0.0445702	Poor
BPIFC	124	100(0.81)	37	29(0.78)	0.0111324	0.20086	0.228832	-0.0577086	Good
C10ORF62	83	65(0.78)	77	64(0.83)	0.891698	0.859974	0.979734	-0.237742	Poor
C12ORF50	119	97(0.82)	43	33(0.77)	0.944414	0.859974	0.979734	0.00504444	Good
C12ORF54	117	91(0.78)	41	36(0.88)	0.165251	0.593774	0.676463	-0.0150286	Poor
C17ORF50	71	55(0.77)	90	75(0.83)	0.162391	0.593774	0.676463	-0.25422	Poor
C17ORF64	99	79(0.80)	61	50(0.82)	0.245375	0.677918	0.772325	-0.0646479	Poor
C17ORF74	62	50(0.81)	99	80(0.81)	0.134243	0.593774	0.676463	-0.269684	Good
C19ORF45	38	29(0.76)	123	100(0.81)	0.284009	0.677918	0.772325	-0.0943847	Poor
C1ORF111	94	79(0.84)	66	49(0.74)	0.284477	0.677918	0.772325	-0.121147	Good
C1ORF158	36	28(0.78)	124	101(0.81)	0.288056	0.677918	0.772325	-0.332155	Poor
C20ORF141	124	98(0.79)	35	29(0.83)	0.354939	0.746725	0.850715	-0.0201907	Poor
C2ORF61	91	72(0.79)	71	59(0.83)	0.497275	0.755608	0.860834	-0.100389	Poor
C3ORF20	105	85(0.81)	56	44(0.79)	0.186429	0.624922	0.711949	-0.331866	Good
C5ORF47	32	28(0.88)	127	100(0.79)	0.911321	0.859974	0.979734	-0.070115	Good
C5ORF58	39	28(0.72)	120	100(0.83)	0.371278	0.746725	0.850715	0.058557	Poor
C9ORF131	43	37(0.86)	117	92(0.79)	0.380213	0.746725	0.850715	-0.164805	Good
C9ORF153	53	42(0.79)	109	88(0.81)	0.667082	0.824067	0.938827	-0.158249	Poor
CAGE1	112	90(0.80)	48	38(0.79)	0.593176	0.807134	0.919536	-0.249895	Good
CATSPERD	127	102(0.80)	31	25(0.81)	0.90961	0.859974	0.979734	-0.355911	Poor
CCDC168	57	49(0.86)	103	79(0.77)	0.284876	0.677918	0.772325	-0.0213781	Good
CCDC185	100	80(0.80)	59	48(0.81)	0.126716	0.593774	0.676463	-0.162856	Poor
CCDC42	123	97(0.79)	36	31(0.86)	0.589091	0.807134	0.919536	-0.164401	Poor
CCDC54	97	78(0.80)	65	52(0.80)	0.378569	0.746725	0.850715	-0.163623	Good
CCL27	66	49(0.74)	95	81(0.85)	0.000610103	0.0330241	0.037623	-0.185252	Poor
CDC20B	123	99(0.80)	36	29(0.81)	0.814621	0.859974	0.979734	-0.15883	Poor
CERS3	53	47(0.89)	108	83(0.77)	0.0257402	0.258083	0.294024	0.0620144	Good
COX8C	107	83(0.78)	55	47(0.85)	0.287101	0.677918	0.772325	-0.0105762	Poor
CPA5	53	44(0.83)	108	86(0.80)	0.865819	0.859974	0.979734	-0.143421	Good
CRYBA4	104	80(0.77)	56	48(0.86)	0.48889	0.755608	0.860834	-0.049373	Poor
CT45A1	111	90(0.81)	50	39(0.78)	0.214934	0.646338	0.736347	0.10359	Good
CT45A2	122	98(0.80)	38	31(0.82)	0.911162	0.859974	0.979734	0.106414	Poor
CT45A5	129	103(0.80)	30	24(0.80)	0.365296	0.746725	0.850715	0.0372011	Good
CTAGE6	123	99(0.80)	37	30(0.81)	7.61519e-05	0.012366	0.0140881	-0.206435	Poor
CTAGE9	35	26(0.74)	125	103(0.82)	0.644976	0.818478	0.932459	-0.178234	Poor
DAZ1	93	73(0.78)	67	56(0.84)	0.210306	0.646338	0.736347	0.140056	Poor
DCAF4L2	66	56(0.85)	96	74(0.77)	0.485176	0.755608	0.860834	-0.0216703	Good
DKKL1	28	21(0.75)	132	108(0.82)	0.933129	0.859974	0.979734	-0.031786	Poor
DMRT1	79	63(0.80)	80	64(0.80)	0.443155	0.755608	0.860834	-0.0601381	Good
DPEP3	62	43(0.69)	98	86(0.88)	0.866604	0.859974	0.979734	0.0256002	Poor
EFCAB3	119	97(0.82)	44	34(0.77)	0.13721	0.593774	0.676463	-0.0754025	Good
ELSPBP1	112	91(0.81)	48	38(0.79)	0.417084	0.755608	0.860834	0.100229	Good
ENTHD1	69	56(0.81)	92	74(0.80)	0.082351	0.58142	0.662388	-0.0894028	Good
EQTN	116	96(0.83)	44	33(0.75)	0.180075	0.622165	0.708808	0.0880347	Good
ERICH6	75	58(0.77)	86	71(0.83)	0.103057	0.593774	0.676463	-0.146529	Poor
EVX2	128	104(0.81)	31	24(0.77)	0.516893	0.763057	0.86932	0.0180427	Good
EXD1	124	99(0.80)	35	28(0.80)	0.124665	0.593774	0.676463	-0.0486513	Good
FAM166A	63	50(0.79)	97	79(0.81)	0.265061	0.677918	0.772325	-0.25292	Poor
FAM205A	131	109(0.83)	28	19(0.68)	0.990015	0.868998	0.990015	-0.236362	Good
FAM209A	124	100(0.81)	36	29(0.81)	0.633576	0.818478	0.932459	0.0216781	Good
FAM221B	103	82(0.80)	58	47(0.81)	0.485016	0.755608	0.860834	-0.370562	Poor
FATE1	104	80(0.77)	57	50(0.88)	0.00472401	0.153423	0.174789	-0.0444403	Poor
FEZF1	56	41(0.73)	104	88(0.85)	0.0270184	0.258083	0.294024	-0.0748339	Poor
FKBP6	106	82(0.77)	57	49(0.86)	0.669866	0.824067	0.938827	-0.0902065	Poor
FOXE3	73	59(0.81)	87	70(0.80)	0.338441	0.742677	0.846102	-0.0248872	Good
FUT5	67	59(0.88)	95	72(0.76)	0.0125958	0.204538	0.233022	0.177752	Good
GALNTL5	101	78(0.77)	58	49(0.84)	0.255493	0.677918	0.772325	-0.0710842	Poor
GAPDHS	45	34(0.76)	117	96(0.82)	0.9727	0.863131	0.98333	0.0319591	Poor
GAST	125	99(0.79)	35	30(0.86)	0.504062	0.755608	0.860834	-0.0893875	Poor
GLIPR1L1	115	95(0.83)	45	34(0.76)	0.297609	0.690394	0.786538	-0.120249	Good
GOLGA6A	119	96(0.81)	42	34(0.81)	0.882032	0.859974	0.979734	-0.180432	Good
GOLGA6B	75	60(0.80)	85	69(0.81)	0.386611	0.746725	0.850715	-0.270669	Poor
GPR139	93	79(0.85)	67	50(0.75)	0.392852	0.746725	0.850715	0.122457	Good
GPR31	102	79(0.77)	60	52(0.87)	0.783001	0.859974	0.979734	-0.0629012	Poor
GSG1	59	46(0.78)	102	83(0.81)	0.0969863	0.593774	0.676463	0.130969	Poor
GTF2A1L	31	25(0.81)	128	103(0.80)	0.122879	0.593774	0.676463	-0.0497843	Good
GUCA1A	40	32(0.80)	119	96(0.81)	0.139263	0.593774	0.676463	-0.194981	Poor
H1FNT	78	64(0.82)	83	65(0.78)	0.900077	0.859974	0.979734	-0.104613	Good
H2AFB1	48	37(0.77)	110	90(0.82)	0.965094	0.863131	0.98333	-0.0642286	Poor
HIST1H3J	80	63(0.79)	79	65(0.82)	0.827286	0.859974	0.979734	0.0644365	Poor
HNRNPCL2	109	84(0.77)	53	46(0.87)	0.505486	0.755608	0.860834	0.10306	Poor
HORMAD2	46	39(0.85)	115	91(0.79)	0.650201	0.818478	0.932459	-0.0604298	Good
HSF5	79	64(0.81)	83	67(0.81)	0.319975	0.711774	0.810895	0.0216789	Good
HSFY2	77	60(0.78)	82	68(0.83)	0.507194	0.755608	0.860834	-0.00423719	Poor
IGF2BP1	72	58(0.81)	86	69(0.80)	0.19678	0.626556	0.71381	0.00717464	Good
IL13	92	77(0.84)	70	54(0.77)	0.798194	0.859974	0.979734	0.091995	Good
INSL3	75	59(0.79)	85	69(0.81)	0.0015249	0.0619058	0.0705268	-0.114979	Poor
IQCF1	130	106(0.82)	29	22(0.76)	0.627981	0.818478	0.932459	-0.255864	Good
IRGC	125	102(0.82)	33	25(0.76)	0.874729	0.859974	0.979734	-0.0158971	Good
IZUMO1	126	102(0.81)	32	25(0.78)	0.013879	0.204886	0.233419	-0.0742182	Good
KCNU1	128	100(0.78)	33	29(0.88)	0.0243201	0.258083	0.294024	-0.101282	Poor
KCNV2	88	73(0.83)	72	56(0.78)	0.930047	0.859974	0.979734	-0.0145393	Good
KCTD19	52	43(0.83)	108	86(0.80)	0.938183	0.859974	0.979734	-0.203336	Good
KLHL10	37	29(0.78)	122	99(0.81)	0.158857	0.593774	0.676463	-0.124953	Poor
LDHAL6B	100	82(0.82)	60	47(0.78)	0.132586	0.593774	0.676463	0.0291703	Good
LDHC	112	87(0.78)	46	40(0.87)	0.792499	0.859974	0.979734	-0.174299	Poor
LIN28B	82	64(0.78)	80	66(0.82)	0.505255	0.755608	0.860834	0.0245034	Poor
LINC00452	85	68(0.80)	77	62(0.81)	0.0430566	0.388432	0.442526	-0.0903915	Poor
LRRC52	109	83(0.76)	49	44(0.90)	0.555301	0.805118	0.917238	-0.25288	Poor
LRRC74A	98	75(0.77)	62	53(0.85)	0.953254	0.859974	0.979734	-0.0195209	Poor
LRRD1	38	29(0.76)	122	100(0.82)	0.636516	0.818478	0.932459	-0.0505229	Poor
MAGEC1	128	103(0.80)	31	24(0.77)	0.596456	0.807134	0.919536	0.0273784	Good
MAGEC2	128	105(0.82)	32	23(0.72)	0.317922	0.711774	0.810895	0.0565488	Good
MARCH11	91	71(0.78)	70	58(0.83)	0.780712	0.859974	0.979734	-0.105886	Poor
MEIOB	85	71(0.84)	76	59(0.78)	0.949035	0.859974	0.979734	-0.0896561	Good
MORC1	67	47(0.70)	94	83(0.88)	0.588264	0.807134	0.919536	-0.0729838	Poor
NANOS2	89	68(0.76)	71	60(0.85)	0.813765	0.859974	0.979734	0.0288134	Poor
NEUROG2	67	53(0.79)	92	75(0.82)	0.876929	0.859974	0.979734	-0.070862	Poor
NLRP4	57	42(0.74)	103	87(0.84)	0.83753	0.859974	0.979734	-0.0497742	Poor
NT5C1B	120	94(0.78)	41	35(0.85)	0.166798	0.593774	0.676463	-0.203738	Poor
NUP210L	114	93(0.82)	45	35(0.78)	0.76096	0.859974	0.979734	-0.00940746	Good
NUTM2F	64	50(0.78)	97	79(0.81)	0.716975	0.844443	0.96204	-0.180547	Poor
OCM2	128	102(0.80)	32	26(0.81)	0.0818316	0.58142	0.662388	-0.0326215	Poor
OR2A4	113	86(0.76)	47	42(0.89)	0.021166	0.245504	0.279693	-0.268151	Poor
OR4N2	99	79(0.80)	60	49(0.82)	0.695168	0.841699	0.958914	0.0661362	Poor
PCDHA9	37	29(0.78)	123	100(0.81)	0.00735083	0.198945	0.226651	-0.0941542	Poor
PCP2	131	104(0.79)	30	25(0.83)	0.168108	0.593774	0.676463	0.0127996	Poor
PKD2L2	97	82(0.85)	65	49(0.75)	0.433968	0.755608	0.860834	0.00205331	Good
POU4F2	110	89(0.81)	49	39(0.80)	0.00968869	0.20086	0.228832	0.0559339	Good
PP2D1	119	99(0.83)	42	30(0.71)	0.398682	0.746725	0.850715	-0.0353397	Good
PPEF2	129	104(0.81)	30	24(0.80)	0.81301	0.859974	0.979734	-0.0388409	Good
PRDM13	66	55(0.83)	93	73(0.78)	0.863713	0.859974	0.979734	0.116334	Good
PRND	30	23(0.77)	128	104(0.81)	0.64619	0.818478	0.932459	0.12594	Poor
PRSS37	127	103(0.81)	33	25(0.76)	0.375475	0.746725	0.850715	-0.09117	Good
PRSS54	81	65(0.80)	81	66(0.81)	0.913593	0.859974	0.979734	-0.276698	Poor
PRSS55	57	47(0.82)	104	82(0.79)	0.211656	0.646338	0.736347	0.0730234	Good
PRY2	120	96(0.80)	38	31(0.82)	0.419302	0.755608	0.860834	-0.104679	Poor
RAD51AP2	109	90(0.83)	51	38(0.75)	0.699748	0.841699	0.958914	-0.0691204	Good
RBM46	57	44(0.77)	102	84(0.82)	0.12604	0.593774	0.676463	-0.0125383	Poor
RBMXL2	128	100(0.78)	31	28(0.90)	0.140946	0.593774	0.676463	-0.346642	Poor
RFPL4B	101	82(0.81)	58	46(0.79)	0.92869	0.859974	0.979734	-0.090922	Good
RHOXF2B	124	102(0.82)	35	26(0.74)	0.692886	0.841699	0.958914	-0.0800174	Good
RNF133	104	84(0.81)	56	45(0.80)	0.0618011	0.501782	0.57166	-0.115832	Good
RNF148	81	65(0.80)	77	62(0.81)	0.168202	0.593774	0.676463	-0.161112	Poor
RNF151	131	102(0.78)	29	26(0.90)	0.000516839	0.0330241	0.037623	-0.209716	Poor
SAGE1	108	89(0.82)	52	40(0.77)	0.0808127	0.58142	0.662388	-0.101079	Good
SEL1L2	131	105(0.80)	29	23(0.79)	0.630755	0.818478	0.932459	-0.0331876	Good
SIRPD	103	84(0.82)	57	45(0.79)	0.460188	0.755608	0.860834	0.0870626	Good
SIX6	73	62(0.85)	89	68(0.76)	0.635476	0.818478	0.932459	0.0987434	Good
SLC25A2	93	73(0.78)	68	57(0.84)	0.263999	0.677918	0.772325	-0.0864862	Poor
SLC26A8	34	27(0.79)	124	100(0.81)	0.72283	0.844443	0.96204	-0.128134	Poor
SMC1B	82	68(0.83)	80	62(0.78)	0.659449	0.823733	0.938447	-0.0990428	Good
SOX30	42	36(0.86)	118	93(0.79)	0.793483	0.859974	0.979734	-0.114512	Good
SPATA3	76	60(0.79)	84	69(0.82)	0.543699	0.795398	0.906165	-0.20885	Poor
SPATA31C1	109	84(0.77)	53	46(0.87)	0.791902	0.859974	0.979734	-0.00648346	Poor
SPATA32	102	81(0.79)	58	48(0.83)	0.101364	0.593774	0.676463	-0.274718	Poor
SPATS1	127	97(0.76)	32	31(0.97)	0.604533	0.811303	0.924286	-0.419701	Poor
SPERT	127	103(0.81)	33	26(0.79)	0.923376	0.859974	0.979734	-0.152271	Good
SPINK2	99	81(0.82)	61	48(0.79)	0.830941	0.859974	0.979734	-0.0557552	Good
SPPL2C	112	92(0.82)	49	37(0.76)	0.0989076	0.593774	0.676463	-0.209053	Good
STARD6	124	98(0.79)	36	30(0.83)	0.379967	0.746725	0.850715	0.0305566	Poor
STK31	42	36(0.86)	118	93(0.79)	0.400066	0.746725	0.850715	0.0696142	Good
SUN3	127	99(0.78)	33	29(0.88)	0.0179924	0.243477	0.277383	-0.127064	Poor
SYNGR4	45	38(0.84)	115	91(0.79)	0.445351	0.755608	0.860834	-0.12965	Good
TBC1D26	69	59(0.86)	93	72(0.77)	0.586041	0.807134	0.919536	-0.0135051	Good
TCP11	57	44(0.77)	104	85(0.82)	0.266825	0.677918	0.772325	0.00944566	Poor
TDRD12	129	103(0.80)	31	26(0.84)	0.719498	0.844443	0.96204	-0.00534632	Poor
TEKT5	94	80(0.85)	69	51(0.74)	0.121574	0.593774	0.676463	-0.117089	Good
TEX19	69	53(0.77)	91	75(0.82)	0.314065	0.711774	0.810895	0.00423182	Poor
TEX38	86	70(0.81)	78	62(0.79)	0.915285	0.859974	0.979734	-0.319656	Good
TKTL2	89	73(0.82)	71	56(0.79)	0.498152	0.755608	0.860834	0.0597788	Good
TP53TG3B	102	82(0.80)	58	46(0.79)	0.757633	0.859974	0.979734	-0.0299058	Good
TPPP2	124	100(0.81)	34	27(0.79)	0.499788	0.755608	0.860834	-0.241131	Good
TRIM48	130	106(0.82)	30	22(0.73)	0.0200908	0.245504	0.279693	0.147198	Good
TRIM71	66	60(0.91)	95	70(0.74)	0.715798	0.844443	0.96204	0.0650931	Good
TRIML2	119	97(0.82)	41	31(0.76)	0.888529	0.859974	0.979734	-0.0115608	Good
TSACC	42	30(0.71)	121	101(0.83)	0.84738	0.859974	0.979734	-0.179509	Poor
TSGA10IP	73	56(0.77)	87	73(0.84)	0.194173	0.626556	0.71381	-0.182712	Poor
TSPYL6	109	87(0.80)	52	42(0.81)	0.48403	0.755608	0.860834	-0.0258951	Poor
TTC29	44	38(0.86)	117	92(0.79)	0.221432	0.653773	0.744818	-0.344021	Good
TTLL2	33	26(0.79)	126	102(0.81)	0.0509911	0.435802	0.496492	-0.0509223	Poor
TUBA3E	111	91(0.82)	50	38(0.76)	0.484059	0.755608	0.860834	-0.176636	Good
UTF1	102	81(0.79)	57	47(0.82)	0.35031	0.746725	0.850715	-0.00616932	Poor
VCX3A	93	74(0.80)	68	56(0.82)	0.278251	0.677918	0.772325	-0.0218865	Poor
VCX3B	123	98(0.80)	36	30(0.83)	0.48897	0.755608	0.860834	0.00771352	Poor
WBSCR28	107	84(0.79)	52	44(0.85)	0.767054	0.859974	0.979734	-0.249644	Poor
WDR87	108	86(0.80)	52	43(0.83)	0.778191	0.859974	0.979734	-0.0718868	Poor
XKR3	118	96(0.81)	41	31(0.76)	0.284029	0.677918	0.772325	-0.168174	Good
ZAR1	95	78(0.82)	65	50(0.77)	0.18857	0.624922	0.711949	-0.0474539	Good
ZDHHC19	54	38(0.70)	106	90(0.85)	0.972516	0.863131	0.98333	-0.0565395	Poor
ZNF560	49	43(0.88)	110	85(0.77)	0.43789	0.755608	0.860834	0.117846	Good
ZNF679	123	101(0.82)	36	26(0.72)	0.24103	0.677918	0.772325	0.110012	Good
ZNF683	35	25(0.71)	125	104(0.83)	0.42885	0.755608	0.860834	-0.0235072	Poor
ZSCAN5B	82	67(0.82)	81	64(0.79)	0.821676	0.859974	0.979734	0.0761928	Good
ZSWIM2	61	47(0.77)	100	82(0.82)	0.450299	0.755608	0.860834	-0.192558	Poor

## Sheet: HNSC
genename	unaltered	unaltered_deceased	altered	altered_deceased	logrank_pvalue	logrank_qvalue	logrank_padjusted	cd8_pearson	prognosis_status
ABHD1	105	50(0.48)	174	90(0.52)	0.373572	0.488258	0.808182	0.112094	Poor
ACR	94	45(0.48)	185	95(0.51)	0.500825	0.52337	0.866301	-0.030846	Poor
ACRV1	66	40(0.61)	213	100(0.47)	0.0276601	0.225005	0.372437	-0.0868458	Good
ACSBG2	202	108(0.53)	77	32(0.42)	0.222564	0.418158	0.692151	0.119405	Good
ACTL8	110	44(0.40)	169	96(0.57)	0.0124812	0.177828	0.294347	0.0120727	Poor
ADAD2	31	20(0.65)	248	120(0.48)	0.106718	0.337924	0.559344	0.019699	Good
ADAM20	120	70(0.58)	159	70(0.44)	0.0314076	0.225005	0.372437	0.0714556	Good
ADAM29	248	129(0.52)	31	11(0.35)	0.085644	0.311548	0.515686	0.335211	Good
ADAMTS20	94	39(0.41)	185	101(0.55)	0.0774657	0.309247	0.511878	0.0332021	Poor
AKNAD1	68	34(0.50)	211	106(0.50)	0.874666	0.575998	0.953414	-0.245902	Good
ALS2CR11	129	68(0.53)	150	72(0.48)	0.439601	0.50358	0.833545	0.00588252	Good
ANKRD7	201	95(0.47)	78	45(0.58)	0.0279539	0.225005	0.372437	0.00662744	Poor
AXDND1	131	65(0.50)	148	75(0.51)	0.856571	0.575998	0.953414	0.102694	Poor
BAGE2	33	17(0.52)	246	123(0.50)	0.502026	0.52337	0.866301	0.0236338	Good
BOLL	207	102(0.49)	72	38(0.53)	0.556154	0.544465	0.90122	0.176572	Poor
BPIFC	52	26(0.50)	227	114(0.50)	0.810084	0.575998	0.953414	-0.084222	Good
BRDT	214	103(0.48)	65	37(0.57)	0.287985	0.46372	0.767567	-0.0542482	Poor
BTG4	167	76(0.46)	112	64(0.57)	0.0771762	0.309247	0.511878	-0.138929	Poor
C10ORF62	240	122(0.51)	39	18(0.46)	0.201649	0.408926	0.67687	0.189875	Good
C16ORF90	244	123(0.50)	35	17(0.49)	0.396104	0.488258	0.808182	0.0157744	Good
C17ORF50	192	97(0.51)	87	43(0.49)	0.592321	0.544465	0.90122	0.145577	Good
C17ORF64	227	111(0.49)	52	29(0.56)	0.317791	0.482685	0.798959	0.114057	Poor
C19ORF45	186	96(0.52)	93	44(0.47)	0.453755	0.513772	0.850414	0.143088	Good
C1ORF111	168	90(0.54)	111	50(0.45)	0.310865	0.482685	0.798959	-0.0141489	Good
C1ORF94	231	116(0.50)	48	24(0.50)	0.656732	0.547592	0.906396	-0.132709	Good
C20ORF141	115	59(0.51)	164	81(0.49)	0.714198	0.560688	0.928072	-0.0802575	Good
C2ORF61	244	124(0.51)	35	16(0.46)	0.532064	0.538136	0.890743	0.191028	Good
C3ORF20	245	124(0.51)	34	16(0.47)	0.489526	0.52017	0.861004	0.147659	Good
C3ORF30	248	125(0.50)	31	15(0.48)	0.642015	0.547592	0.906396	-0.0857707	Good
C4ORF17	247	121(0.49)	32	19(0.59)	0.862487	0.575998	0.953414	-0.00709574	Poor
C4ORF51	248	125(0.50)	31	15(0.48)	0.664978	0.547592	0.906396	0.0545181	Good
C5ORF58	109	59(0.54)	170	81(0.48)	0.368466	0.488258	0.808182	0.15718	Good
C5ORF60	226	115(0.51)	53	25(0.47)	0.34863	0.488258	0.808182	-0.0154979	Good
C6ORF10	67	28(0.42)	212	112(0.53)	0.137356	0.35602	0.589297	0.0412587	Poor
C6ORF201	76	46(0.61)	203	94(0.46)	0.386739	0.488258	0.808182	0.147562	Good
C7ORF65	230	113(0.49)	49	27(0.55)	0.735938	0.560688	0.928072	0.0444737	Poor
C9ORF131	97	56(0.58)	182	84(0.46)	0.00448623	0.125832	0.208282	-0.0191377	Good
C9ORF153	220	110(0.50)	59	30(0.51)	0.915183	0.575998	0.953414	0.0146305	Poor
CALR3	236	113(0.48)	43	27(0.63)	0.0175514	0.186549	0.308783	0.0352293	Poor
CCDC155	207	101(0.49)	72	39(0.54)	0.480361	0.52017	0.861004	0.199583	Poor
CCDC168	83	47(0.57)	196	93(0.47)	0.136072	0.35602	0.589297	0.12999	Good
CCDC183	74	35(0.47)	205	105(0.51)	0.754813	0.561666	0.929691	0.192385	Poor
CCDC185	130	72(0.55)	149	68(0.46)	0.0213853	0.192437	0.318529	0.185784	Good
CCDC42	191	94(0.49)	88	46(0.52)	0.861243	0.575998	0.953414	0.210716	Poor
CCDC62	63	31(0.49)	216	109(0.50)	0.86564	0.575998	0.953414	0.0309802	Poor
CCIN	44	16(0.36)	235	124(0.53)	0.277561	0.46308	0.766508	-0.0171905	Poor
CCL27	113	52(0.46)	166	88(0.53)	0.666185	0.547592	0.906396	-0.130405	Poor
CDC20B	185	99(0.54)	94	41(0.44)	0.080371	0.309247	0.511878	0.074698	Good
CGB1	221	114(0.52)	58	26(0.45)	0.441808	0.50358	0.833545	0.0735696	Good
CGB5	75	36(0.48)	204	104(0.51)	0.701689	0.557997	0.923618	-0.0598208	Poor
CGB8	104	47(0.45)	175	93(0.53)	0.3206	0.482685	0.798959	-0.0621253	Poor
CMTM2	66	40(0.61)	213	100(0.47)	0.995822	0.603208	0.998453	-0.0356908	Good
CNBD2	180	83(0.46)	99	57(0.58)	0.215241	0.410617	0.679669	0.0611384	Poor
CPA5	83	50(0.60)	196	90(0.46)	0.0210844	0.192437	0.318529	0.115315	Good
CPXCR1	244	121(0.50)	35	19(0.54)	0.576221	0.544465	0.90122	-0.00318637	Poor
CRISP2	247	130(0.53)	32	10(0.31)	0.0658205	0.309247	0.511878	0.1046	Good
CRYBA4	228	117(0.51)	51	23(0.45)	0.640266	0.547592	0.906396	0.30815	Good
CSN3	244	127(0.52)	35	13(0.37)	0.164403	0.385046	0.637343	0.0887991	Good
CST9	221	109(0.49)	58	31(0.53)	0.842977	0.575998	0.953414	0.0107717	Poor
CSTL1	218	107(0.49)	61	33(0.54)	0.540185	0.538136	0.890743	0.0792608	Poor
CT45A1	203	98(0.48)	76	42(0.55)	0.0764689	0.309247	0.511878	0.0427424	Poor
CT45A2	225	109(0.48)	54	31(0.57)	0.464249	0.514294	0.851279	0.107246	Poor
CT45A3	238	113(0.47)	41	27(0.66)	0.0171614	0.186549	0.308783	0.028732	Poor
CT45A5	209	97(0.46)	70	43(0.61)	0.0175565	0.186549	0.308783	-0.00401884	Poor
CT45A6	242	117(0.48)	37	23(0.62)	0.0676184	0.309247	0.511878	0.0553956	Poor
CT62	125	57(0.46)	154	83(0.54)	0.081929	0.309247	0.511878	-0.239696	Poor
CT83	244	120(0.49)	35	20(0.57)	0.250783	0.442031	0.731667	-0.0242668	Poor
CTAG1B	213	105(0.49)	66	35(0.53)	0.47846	0.52017	0.861004	-0.0621644	Poor
CTAG2	221	108(0.49)	58	32(0.55)	0.400501	0.488258	0.808182	-0.05986	Poor
CXORF49B	66	32(0.48)	213	108(0.51)	0.681411	0.557428	0.922676	-0.131586	Poor
DAZ1	230	116(0.50)	49	24(0.49)	0.697503	0.557997	0.923618	0.0848174	Good
DAZL	191	98(0.51)	88	42(0.48)	0.574001	0.544465	0.90122	0.288118	Good
DCST1	196	108(0.55)	83	32(0.39)	0.00651054	0.13914	0.23031	0.00772922	Good
DEFB126	211	107(0.51)	68	33(0.49)	0.960413	0.588545	0.974182	0.0228697	Good
DKKL1	105	53(0.50)	174	87(0.50)	0.591761	0.544465	0.90122	0.207654	Good
DMRT1	152	72(0.47)	127	68(0.54)	0.515902	0.534576	0.88485	-0.102784	Poor
DNAJB3	180	87(0.48)	99	53(0.54)	0.326475	0.485376	0.803412	0.0577691	Poor
DPEP3	181	92(0.51)	98	48(0.49)	0.853518	0.575998	0.953414	-0.0108786	Good
DPPA2	216	102(0.47)	63	38(0.60)	0.0185488	0.186549	0.308783	-0.0647418	Poor
DYDC1	247	122(0.49)	32	18(0.56)	0.603137	0.547592	0.906396	0.167011	Poor
EFCAB5	119	58(0.49)	160	82(0.51)	0.981405	0.599261	0.99192	0.155135	Poor
ENTHD1	92	39(0.42)	187	101(0.54)	0.0522435	0.309247	0.511878	0.419822	Poor
EQTN	236	120(0.51)	43	20(0.47)	0.427666	0.50358	0.833545	0.0870427	Good
ERICH6	193	93(0.48)	86	47(0.55)	0.403561	0.488258	0.808182	0.108731	Poor
EXD1	200	105(0.53)	79	35(0.44)	0.290211	0.46372	0.767567	0.14766	Good
FABP12	219	112(0.51)	60	28(0.47)	0.859241	0.575998	0.953414	-0.00202044	Good
FAM205A	124	67(0.54)	155	73(0.47)	0.0832028	0.309247	0.511878	0.0183854	Good
FAM209A	226	118(0.52)	53	22(0.42)	0.371577	0.488258	0.808182	0.222394	Good
FAM221B	240	122(0.51)	39	18(0.46)	0.244241	0.439564	0.727582	0.203598	Good
FAM71E2	154	77(0.50)	125	63(0.50)	0.665118	0.547592	0.906396	0.148093	Good
FAM71F1	162	79(0.49)	117	61(0.52)	0.563188	0.544465	0.90122	0.0964101	Poor
FATE1	99	48(0.48)	180	92(0.51)	0.793443	0.575998	0.953414	0.272867	Poor
FEZF1	155	75(0.48)	124	65(0.52)	0.466036	0.514294	0.851279	0.103989	Poor
FKBP6	100	51(0.51)	179	89(0.50)	0.759457	0.562105	0.930417	0.131634	Good
FOXE3	128	62(0.48)	151	78(0.52)	0.193597	0.408926	0.67687	0.0481635	Poor
FSCN3	47	27(0.57)	232	113(0.49)	0.197238	0.408926	0.67687	0.012352	Good
FTHL17	249	124(0.50)	30	16(0.53)	0.755579	0.561666	0.929691	0.00190526	Poor
FUT5	175	84(0.48)	104	56(0.54)	0.83451	0.575998	0.953414	0.0406321	Poor
GAGE1	242	120(0.50)	37	20(0.54)	0.585143	0.544465	0.90122	-0.0288413	Poor
GAGE12D	237	114(0.48)	42	26(0.62)	0.0772449	0.309247	0.511878	0.023881	Poor
GAGE12J	244	118(0.48)	35	22(0.63)	0.277162	0.46308	0.766508	0.0212635	Poor
GAGE2A	239	116(0.49)	40	24(0.60)	0.163237	0.385046	0.637343	0.0181901	Poor
GAPDHS	157	79(0.50)	122	61(0.50)	0.584309	0.544465	0.90122	-0.0420615	Good
GAST	30	15(0.50)	249	125(0.50)	0.90526	0.575998	0.953414	-0.13944	Good
GOLGA6B	207	98(0.47)	72	42(0.58)	0.0726379	0.309247	0.511878	0.127513	Poor
GOLGA6L1	91	48(0.53)	188	92(0.49)	0.752316	0.561666	0.929691	-0.0412694	Good
GOLGA6L6	60	33(0.55)	219	107(0.49)	0.584612	0.544465	0.90122	-0.0651667	Good
GPR31	208	116(0.56)	71	24(0.34)	0.000662161	0.0400765	0.0663361	0.474296	Good
GSG1	219	109(0.50)	60	31(0.52)	0.660143	0.547592	0.906396	-0.0650142	Poor
GTF2A1L	89	47(0.53)	190	93(0.49)	0.270841	0.463063	0.766479	0.0553521	Good
GTSF1L	156	86(0.55)	123	54(0.44)	0.131038	0.355617	0.58863	0.449851	Good
GUCA1A	41	19(0.46)	238	121(0.51)	0.731077	0.560688	0.928072	0.0200497	Poor
H1FNT	223	117(0.52)	56	23(0.41)	0.115574	0.340688	0.56392	0.0205816	Good
H2AFB1	147	75(0.51)	132	65(0.49)	0.376778	0.488258	0.808182	-0.0412833	Good
H2BFWT	191	89(0.47)	88	51(0.58)	0.539429	0.538136	0.890743	0.0880275	Poor
HDGFL1	233	116(0.50)	46	24(0.52)	0.693065	0.557997	0.923618	-0.120338	Poor
HEATR9	233	118(0.51)	46	22(0.48)	0.0583548	0.309247	0.511878	0.420533	Good
HIST1H1T	216	104(0.48)	63	36(0.57)	0.887865	0.575998	0.953414	0.0395064	Poor
HIST1H3J	95	38(0.40)	184	102(0.55)	0.0626738	0.309247	0.511878	0.0300816	Poor
HNRNPCL2	172	83(0.48)	107	57(0.53)	0.562596	0.544465	0.90122	0.0891463	Poor
HORMAD1	92	51(0.55)	187	89(0.48)	0.155556	0.383443	0.634689	-0.0330697	Good
HSF5	167	88(0.53)	112	52(0.46)	0.384209	0.488258	0.808182	0.409266	Good
IL13	198	99(0.50)	81	41(0.51)	0.43669	0.50358	0.833545	0.237635	Poor
IL17F	221	116(0.52)	58	24(0.41)	0.53071	0.538136	0.890743	-0.028328	Good
IL21	232	126(0.54)	47	14(0.30)	0.00358848	0.122706	0.203108	0.484296	Good
INHA	68	33(0.49)	211	107(0.51)	0.730443	0.560688	0.928072	-0.0693435	Poor
INSL3	43	24(0.56)	236	116(0.49)	0.621379	0.547592	0.906396	0.458651	Good
IZUMO1	166	84(0.51)	113	56(0.50)	0.895734	0.575998	0.953414	0.0492169	Good
KCNV2	185	94(0.51)	94	46(0.49)	0.941545	0.580879	0.961492	0.127287	Good
KCTD19	172	89(0.52)	107	51(0.48)	0.395548	0.488258	0.808182	0.250453	Good
KLHL10	212	111(0.52)	67	29(0.43)	0.430816	0.50358	0.833545	0.130703	Good
KRT33A	99	58(0.59)	180	82(0.46)	0.101071	0.337924	0.559344	-0.0328478	Good
KRT33B	71	36(0.51)	208	104(0.50)	0.866033	0.575998	0.953414	-0.0870922	Good
KRT82	103	57(0.55)	176	83(0.47)	0.105607	0.337924	0.559344	-0.151971	Good
LCE2D	147	79(0.54)	132	61(0.46)	0.178382	0.391004	0.647205	0.0342892	Good
LCE3C	200	105(0.53)	79	35(0.44)	0.404524	0.488258	0.808182	0.0473539	Good
LDHAL6B	89	44(0.49)	190	96(0.51)	0.729941	0.560688	0.928072	-0.0554743	Poor
LDHC	137	81(0.59)	142	59(0.42)	0.130622	0.355617	0.58863	0.131517	Good
LELP1	249	133(0.53)	30	7(0.23)	0.0104264	0.177828	0.294347	-0.139204	Good
LIN28B	210	105(0.50)	69	35(0.51)	0.742186	0.561475	0.929374	-0.0512485	Poor
LINC00452	223	113(0.51)	56	27(0.48)	0.608029	0.547592	0.906396	-0.121164	Good
LRRD1	213	105(0.49)	66	35(0.53)	0.805895	0.575998	0.953414	0.0754971	Poor
MAEL	219	110(0.50)	60	30(0.50)	0.811293	0.575998	0.953414	0.0485309	Good
MAGEA1	174	83(0.48)	105	57(0.54)	0.339366	0.488258	0.808182	-0.0449603	Poor
MAGEA11	137	66(0.48)	142	74(0.52)	0.390713	0.488258	0.808182	-0.022667	Poor
MAGEA12	145	67(0.46)	134	73(0.54)	0.380191	0.488258	0.808182	-0.143496	Poor
MAGEA2	134	63(0.47)	145	77(0.53)	0.214117	0.410617	0.679669	-0.168997	Poor
MAGEA3	112	52(0.46)	167	88(0.53)	0.487083	0.52017	0.861004	-0.159264	Poor
MAGEA4	81	32(0.40)	198	108(0.55)	0.0177317	0.186549	0.308783	-0.0891227	Poor
MAGEA6	86	37(0.43)	193	103(0.53)	0.280763	0.46308	0.766508	-0.153221	Poor
MAGEA8	220	107(0.49)	59	33(0.56)	0.441203	0.50358	0.833545	-0.047553	Poor
MAGEA9B	132	60(0.45)	147	80(0.54)	0.366279	0.488258	0.808182	-0.0209857	Poor
MAGEB2	167	77(0.46)	112	63(0.56)	0.0546881	0.309247	0.511878	-0.0382435	Poor
MAGEB6	196	100(0.51)	83	40(0.48)	0.913889	0.575998	0.953414	-0.12544	Good
MAGEC1	219	109(0.50)	60	31(0.52)	0.53026	0.538136	0.890743	-0.0237731	Poor
MAGEC2	215	109(0.51)	64	31(0.48)	0.658973	0.547592	0.906396	-0.0651226	Good
MARCH10	112	54(0.48)	167	86(0.51)	0.68863	0.557997	0.923618	0.0776968	Poor
MEIOB	193	97(0.50)	86	43(0.50)	0.215903	0.410617	0.679669	0.0754724	Good
MMP20	203	105(0.52)	76	35(0.46)	0.342468	0.488258	0.808182	-0.055884	Good
MRGPRX4	234	122(0.52)	45	18(0.40)	0.590687	0.544465	0.90122	0.00897992	Good
NANOS2	239	123(0.51)	40	17(0.42)	0.0546914	0.309247	0.511878	0.211316	Good
NEUROG2	207	108(0.52)	72	32(0.44)	0.837883	0.575998	0.953414	0.0376358	Good
NKX2-4	245	128(0.52)	34	12(0.35)	0.201549	0.408926	0.67687	0.0747944	Good
NLRP10	75	38(0.51)	204	102(0.50)	0.896589	0.575998	0.953414	-0.196663	Good
NLRP4	195	101(0.52)	84	39(0.46)	0.281685	0.46308	0.766508	0.0681269	Good
NOBOX	242	126(0.52)	37	14(0.38)	0.137433	0.35602	0.589297	-0.052969	Good
NT5C1B	57	34(0.60)	222	106(0.48)	0.0315847	0.225005	0.372437	-0.0873408	Good
NUP210L	233	117(0.50)	46	23(0.50)	0.205692	0.408926	0.67687	0.215152	Good
NUTM1	182	91(0.50)	97	49(0.51)	0.814286	0.575998	0.953414	-0.0601525	Poor
ODF4	241	127(0.53)	38	13(0.34)	0.157735	0.383443	0.634689	-0.00874907	Good
OR1J2	178	86(0.48)	101	54(0.53)	0.405519	0.488258	0.808182	0.103454	Poor
OR1J4	203	103(0.51)	76	37(0.49)	0.944505	0.580879	0.961492	-0.0233577	Good
OR5M11	230	107(0.47)	49	33(0.67)	0.0547826	0.309247	0.511878	0.073202	Poor
OR6C2	244	124(0.51)	35	16(0.46)	0.489829	0.52017	0.861004	-0.0236641	Good
OTOP2	63	27(0.43)	216	113(0.52)	0.602028	0.547592	0.906396	-0.1234	Poor
OTP	242	121(0.50)	37	19(0.51)	0.854984	0.575998	0.953414	0.0700201	Poor
PAGE2B	247	124(0.50)	32	16(0.50)	0.828932	0.575998	0.953414	-0.0193733	Good
PAPOLB	248	125(0.50)	31	15(0.48)	0.662101	0.547592	0.906396	0.177356	Good
PCDHA1	117	63(0.54)	162	77(0.48)	0.172279	0.387565	0.641511	0.114519	Good
PCDHA13	227	119(0.52)	52	21(0.40)	0.159233	0.383443	0.634689	0.134785	Good
PCDHA2	204	103(0.50)	75	37(0.49)	0.54137	0.538136	0.890743	0.041132	Good
PCDHA4	71	34(0.48)	208	106(0.51)	0.630812	0.547592	0.906396	0.0372344	Poor
PCDHA5	193	103(0.53)	86	37(0.43)	0.0892915	0.31805	0.526448	0.143446	Good
PCDHA7	99	44(0.44)	180	96(0.53)	0.120559	0.348764	0.577288	0.132674	Poor
PCDHA8	225	112(0.50)	54	28(0.52)	0.64659	0.547592	0.906396	0.0648508	Poor
PCDHA9	244	124(0.51)	35	16(0.46)	0.33837	0.488258	0.808182	0.186405	Good
PCDHAC1	134	69(0.51)	145	71(0.49)	0.709449	0.560688	0.928072	0.141913	Good
PCP2	109	60(0.55)	170	80(0.47)	0.0945685	0.327221	0.541629	0.166747	Good
PDCL2	233	119(0.51)	46	21(0.46)	0.230214	0.418726	0.693091	-0.00302551	Good
PDZD9	242	121(0.50)	37	19(0.51)	0.932406	0.577895	0.956554	0.0974278	Poor
PFN4	43	23(0.53)	236	117(0.50)	0.753377	0.561666	0.929691	-0.164199	Good
PIWIL1	174	88(0.51)	105	52(0.50)	0.836578	0.575998	0.953414	-0.00889512	Good
PLCZ1	245	117(0.48)	34	23(0.68)	0.00195393	0.0835171	0.138241	-0.0685997	Poor
POM121L2	238	119(0.50)	41	21(0.51)	0.799361	0.575998	0.953414	0.00892156	Poor
PRAME	52	25(0.48)	227	115(0.51)	0.907906	0.575998	0.953414	0.00446693	Poor
PRDM13	110	48(0.44)	169	92(0.54)	0.22989	0.418726	0.693091	-0.0311696	Poor
PRND	38	20(0.53)	241	120(0.50)	0.637323	0.547592	0.906396	0.0432543	Good
PRPS1L1	106	46(0.43)	173	94(0.54)	0.109654	0.337924	0.559344	0.0580386	Poor
PRR30	249	128(0.51)	30	12(0.40)	0.0114862	0.177828	0.294347	0.197451	Good
PSG3	241	120(0.50)	38	20(0.53)	0.988551	0.601477	0.995587	-0.175717	Poor
PSG8	246	121(0.49)	33	19(0.58)	0.361983	0.488258	0.808182	-0.0202136	Poor
PSMA8	213	112(0.53)	66	28(0.42)	0.216149	0.410617	0.679669	0.137737	Good
PURG	116	62(0.53)	163	78(0.48)	0.226615	0.418726	0.693091	0.170049	Good
RBM46	209	99(0.47)	70	41(0.59)	0.568394	0.544465	0.90122	0.00878123	Poor
RFPL4B	220	113(0.51)	59	27(0.46)	0.168538	0.387432	0.641293	-0.021237	Good
RGSL1	197	98(0.50)	82	42(0.51)	0.619608	0.547592	0.906396	0.0669077	Poor
RNF133	233	120(0.52)	46	20(0.43)	0.248144	0.441936	0.731508	0.234066	Good
RNF148	179	90(0.50)	100	50(0.50)	0.886087	0.575998	0.953414	0.239799	Good
RNF17	180	93(0.52)	99	47(0.47)	0.425422	0.50358	0.833545	0.0430672	Good
ROPN1	149	78(0.52)	130	62(0.48)	0.77275	0.569478	0.942622	-0.0468442	Good
ROPN1B	138	75(0.54)	141	65(0.46)	0.466068	0.514294	0.851279	0.0512383	Good
RSPH10B2	142	70(0.49)	137	70(0.51)	0.655927	0.547592	0.906396	0.125078	Poor
RSPH6A	224	113(0.50)	55	27(0.49)	0.0455459	0.299504	0.49575	0.0160168	Good
SAGE1	223	108(0.48)	56	32(0.57)	0.126336	0.354099	0.586118	0.074703	Poor
SERINC4	87	52(0.60)	192	88(0.46)	0.0811057	0.309247	0.511878	0.293545	Good
SIRPD	232	116(0.50)	47	24(0.51)	0.638309	0.547592	0.906396	0.371471	Poor
SIX6	248	130(0.52)	31	10(0.32)	0.0653242	0.309247	0.511878	0.117301	Good
SLC26A8	194	104(0.54)	85	36(0.42)	0.35216	0.488258	0.808182	0.188334	Good
SLC9B1	43	19(0.44)	236	121(0.51)	0.48955	0.52017	0.861004	0.0410152	Poor
SLCO6A1	155	77(0.50)	124	63(0.51)	0.854886	0.575998	0.953414	0.019815	Poor
SMC1B	83	40(0.48)	196	100(0.51)	0.911741	0.575998	0.953414	0.260635	Poor
SMCP	206	102(0.50)	73	38(0.52)	0.690503	0.557997	0.923618	-0.0399089	Poor
SPACA3	249	126(0.51)	30	14(0.47)	0.194036	0.408926	0.67687	0.115534	Good
SPANXA2	221	104(0.47)	58	36(0.62)	0.0303295	0.225005	0.372437	-0.0551145	Poor
SPANXC	203	91(0.45)	76	49(0.64)	0.000703209	0.0400765	0.0663361	-0.0617115	Poor
SPATA19	182	90(0.49)	97	50(0.52)	0.880906	0.575998	0.953414	0.090041	Poor
SPATA21	241	124(0.51)	38	16(0.42)	0.110659	0.337924	0.559344	-0.0297536	Good
SPATA22	223	115(0.52)	56	25(0.45)	0.496172	0.52337	0.866301	-0.00777559	Good
SPATA31A3	244	124(0.51)	35	16(0.46)	0.177575	0.391004	0.647205	-0.029087	Good
SPATA32	114	63(0.55)	165	77(0.47)	0.534598	0.538136	0.890743	0.287015	Good
SPATA4	233	113(0.48)	46	27(0.59)	0.0784227	0.309247	0.511878	0.097437	Poor
SPATS1	142	71(0.50)	137	69(0.50)	0.736943	0.560688	0.928072	0.200517	Good
SPERT	36	10(0.28)	243	130(0.53)	0.00861692	0.163695	0.270954	0.0487268	Poor
SPINK2	98	46(0.47)	181	94(0.52)	0.388778	0.488258	0.808182	-0.0268944	Poor
SSX1	237	118(0.50)	42	22(0.52)	0.892709	0.575998	0.953414	-0.0206526	Poor
SSX4	247	119(0.48)	32	21(0.66)	0.270056	0.463063	0.766479	-0.057131	Poor
STKLD1	41	23(0.56)	238	117(0.49)	0.81563	0.575998	0.953414	0.285335	Good
SUN3	121	59(0.49)	158	81(0.51)	0.184342	0.398955	0.660366	-0.203444	Poor
SYCE3	34	18(0.53)	245	122(0.50)	0.842057	0.575998	0.953414	0.044796	Good
SYNGR4	87	46(0.53)	192	94(0.49)	0.262935	0.458722	0.759293	-0.113305	Good
TBC1D26	246	124(0.50)	33	16(0.48)	0.846607	0.575998	0.953414	-0.0771476	Good
TCHHL1	85	38(0.45)	194	102(0.53)	0.386687	0.488258	0.808182	-0.14197	Poor
TCP11	101	62(0.61)	178	78(0.44)	0.000294211	0.0400765	0.0663361	0.195685	Good
TDRD12	174	88(0.51)	105	52(0.50)	0.808584	0.575998	0.953414	0.0322574	Good
TEKT5	184	94(0.51)	95	46(0.48)	0.913543	0.575998	0.953414	0.0992233	Good
TEX101	83	47(0.57)	196	93(0.47)	0.290011	0.46372	0.767567	-0.00235504	Good
TEX11	84	52(0.62)	195	88(0.45)	0.122393	0.348764	0.577288	0.163008	Good
TEX15	157	86(0.55)	122	54(0.44)	0.205114	0.408926	0.67687	0.0945849	Good
TEX19	108	51(0.47)	171	89(0.52)	0.466248	0.514294	0.851279	0.0886411	Poor
TEX35	227	118(0.52)	52	22(0.42)	0.321842	0.482685	0.798959	0.0131116	Good
TEX40	40	20(0.50)	239	120(0.50)	0.393386	0.488258	0.808182	-0.243579	Good
TFDP3	238	117(0.49)	41	23(0.56)	0.721645	0.560688	0.928072	0.0607323	Poor
TGM7	203	104(0.51)	76	36(0.47)	0.429341	0.50358	0.833545	0.00379528	Good
THEG	99	49(0.49)	180	91(0.51)	0.71682	0.560688	0.928072	-0.139545	Poor
TKTL1	139	67(0.48)	140	73(0.52)	0.169954	0.387432	0.641293	0.0907084	Poor
TMEM31	235	118(0.50)	44	22(0.50)	0.998453	0.603208	0.998453	0.114883	Good
TP53TG3B	132	68(0.52)	147	72(0.49)	0.737867	0.560688	0.928072	-0.0226559	Good
TPTE	152	79(0.52)	127	61(0.48)	0.919724	0.575998	0.953414	0.0265362	Good
TRIM43	249	123(0.49)	30	17(0.57)	0.35412	0.488258	0.808182	0.0465798	Poor
TRIM49	225	113(0.50)	54	27(0.50)	0.583646	0.544465	0.90122	0.0645615	Good
TRIML1	122	60(0.49)	157	80(0.51)	0.297381	0.470777	0.779248	-0.0981389	Poor
TRIML2	94	42(0.45)	185	98(0.53)	0.142952	0.364789	0.603812	-0.0993261	Poor
TSACC	45	24(0.53)	234	116(0.50)	0.917848	0.575998	0.953414	0.0290615	Good
TSGA10IP	171	89(0.52)	108	51(0.47)	0.036015	0.246303	0.407689	-0.0287097	Good
TTC29	220	112(0.51)	59	28(0.47)	0.614287	0.547592	0.906396	0.106379	Good
TTLL2	228	111(0.49)	51	29(0.57)	0.112659	0.337924	0.559344	0.063782	Poor
TUBA3C	247	126(0.51)	32	14(0.44)	0.320602	0.482685	0.798959	0.0566893	Good
TUBA3E	191	101(0.53)	88	39(0.44)	0.111483	0.337924	0.559344	-0.00380858	Good
TXNDC2	44	24(0.55)	235	116(0.49)	0.577495	0.544465	0.90122	-0.0839097	Good
UBE2U	247	123(0.50)	32	17(0.53)	0.924786	0.577054	0.955162	0.071517	Poor
UBL4B	116	63(0.54)	163	77(0.47)	0.0956942	0.327221	0.541629	0.221983	Good
VCX	224	112(0.50)	55	28(0.51)	0.389509	0.488258	0.808182	0.0378059	Poor
VCX3A	158	76(0.48)	121	64(0.53)	0.614525	0.547592	0.906396	-0.0160231	Poor
VRTN	222	116(0.52)	57	24(0.42)	0.0827101	0.309247	0.511878	0.126126	Good
WBSCR28	150	68(0.45)	129	72(0.56)	0.155455	0.383443	0.634689	0.175482	Poor
WDR64	221	110(0.50)	58	30(0.52)	0.790649	0.575998	0.953414	0.325812	Poor
WDR87	235	121(0.51)	44	19(0.43)	0.31042	0.482685	0.798959	0.0361615	Good
YBX2	37	17(0.46)	242	123(0.51)	0.873532	0.575998	0.953414	0.277836	Poor
ZAN	56	26(0.46)	223	114(0.51)	0.642399	0.547592	0.906396	-0.200495	Poor
ZC2HC1B	246	121(0.49)	33	19(0.58)	0.701072	0.557997	0.923618	0.0078827	Poor
ZDHHC19	152	73(0.48)	127	67(0.53)	0.932894	0.577895	0.956554	0.0148563	Poor
ZPBP2	248	132(0.53)	31	8(0.26)	0.00515184	0.125832	0.208282	0.229455	Good
ZSCAN5B	53	28(0.53)	226	112(0.50)	0.382536	0.488258	0.808182	0.0352344	Good

## Sheet: KIRC
genename	unaltered	unaltered_deceased	altered	altered_deceased	logrank_pvalue	logrank_qvalue	logrank_padjusted	cd8_pearson	prognosis_status
ACRV1	359	89(0.25)	174	86(0.49)	7.00412e-08	1.25437e-06	3.17187e-06	-0.0754303	Poor
ACSBG2	154	42(0.27)	379	133(0.35)	0.260428	0.149078	0.376966	-0.0469491	Poor
ACTL8	453	131(0.29)	80	44(0.55)	2.84276e-06	3.08726e-05	7.8066e-05	-0.0348442	Poor
ADAD2	379	124(0.33)	154	51(0.33)	0.266644	0.150574	0.380749	0.0247089	Good
ADAM18	279	96(0.34)	254	79(0.31)	0.248184	0.143124	0.36191	-0.196689	Good
ADAM20	187	53(0.28)	345	122(0.35)	0.0523078	0.0471762	0.119292	0.0787102	Poor
ADAM29	351	107(0.30)	181	68(0.38)	0.0974649	0.0732419	0.185203	0.0534978	Poor
ADAM7	477	151(0.32)	55	24(0.44)	0.136805	0.0947065	0.239479	-0.0541414	Poor
ADAMTS20	358	119(0.33)	174	56(0.32)	0.65473	0.306442	0.774883	-0.0603308	Good
AKAP4	480	165(0.34)	52	10(0.19)	0.112901	0.0822887	0.208079	0.0170288	Good
AKNAD1	426	118(0.28)	107	57(0.53)	8.97195e-10	1.12475e-07	2.84411e-07	-0.037656	Poor
ALLC	418	130(0.31)	114	45(0.39)	0.051703	0.0469686	0.118767	-0.0673363	Poor
ALS2CR11	40	11(0.28)	492	164(0.33)	0.171759	0.109859	0.277794	-0.128197	Poor
ANKRD7	77	21(0.27)	455	154(0.34)	0.288242	0.161317	0.407914	-0.291706	Poor
ARGFX	474	143(0.30)	58	32(0.55)	0.00020383	0.000672445	0.00170038	0.0544471	Poor
ASB17	312	113(0.36)	221	62(0.28)	0.0199973	0.0234293	0.0592444	0.153369	Good
ATP11AUN	352	117(0.33)	180	58(0.32)	0.868982	0.365566	0.924387	-0.102941	Good
AXDND1	251	76(0.30)	281	99(0.35)	0.174527	0.111063	0.280838	0.0350581	Poor
BAGE2	121	56(0.46)	411	119(0.29)	0.0137074	0.0173576	0.0438913	-0.114951	Good
BEND2	478	154(0.32)	54	21(0.39)	0.15466	0.103131	0.260783	0.0579615	Poor
BPY2	445	150(0.34)	88	25(0.28)	0.43514	0.226351	0.572363	0.0732965	Good
C10ORF62	140	52(0.37)	393	123(0.31)	0.477145	0.242553	0.61333	0.111805	Good
C12ORF50	478	142(0.30)	54	33(0.61)	4.34848e-08	1.09028e-06	2.75694e-06	0.0408948	Poor
C12ORF54	489	161(0.33)	43	14(0.33)	0.891952	0.371489	0.939365	0.0401284	Good
C16ORF82	502	161(0.32)	30	14(0.47)	0.15879	0.104771	0.264928	0.0463656	Poor
C17ORF50	442	134(0.30)	91	41(0.45)	0.00189793	0.00366049	0.00925607	-0.132044	Poor
C17ORF64	289	76(0.26)	243	99(0.41)	0.00164563	0.00332745	0.00841396	-0.039259	Poor
C17ORF74	438	137(0.31)	94	38(0.40)	0.16499	0.106617	0.269596	-0.042006	Poor
C17ORF98	498	164(0.33)	34	11(0.32)	0.381504	0.203518	0.514624	0.0217551	Good
C19ORF45	470	144(0.31)	62	31(0.50)	0.00876288	0.0127738	0.0323004	-0.0599258	Poor
C1ORF111	481	160(0.33)	51	15(0.29)	0.559843	0.275498	0.696638	-0.0345348	Good
C1ORF94	499	154(0.31)	33	21(0.64)	1.49309e-08	4.67947e-07	1.18327e-06	-0.152315	Poor
C20ORF141	447	129(0.29)	85	46(0.54)	1.52643e-06	1.91359e-05	4.83878e-05	-0.124156	Poor
C20ORF195	190	50(0.26)	342	125(0.37)	0.00867612	0.0127738	0.0323004	-0.00565631	Poor
C2ORF61	421	125(0.30)	111	50(0.45)	0.00121784	0.00282727	0.00714918	0.0821787	Poor
C2ORF78	496	159(0.32)	36	16(0.44)	0.0709301	0.0588877	0.148906	0.0245933	Poor
C3ORF20	395	122(0.31)	138	53(0.38)	0.134455	0.0937061	0.23695	-0.116049	Poor
C3ORF30	481	152(0.32)	52	23(0.44)	0.121977	0.0859074	0.21723	-0.00576086	Poor
C5ORF47	316	110(0.35)	217	65(0.30)	0.214149	0.129693	0.327948	-0.0702694	Good
C5ORF58	43	11(0.26)	489	164(0.34)	0.165876	0.10664	0.269654	0.316794	Poor
C5ORF60	488	156(0.32)	44	19(0.43)	0.281447	0.158221	0.400084	0.0200185	Poor
C7ORF33	483	157(0.33)	49	18(0.37)	0.620032	0.293318	0.741698	0.125536	Poor
C7ORF34	500	159(0.32)	32	16(0.50)	0.0101473	0.0136785	0.0345882	0.193537	Poor
C7ORF65	372	109(0.29)	160	66(0.41)	0.00499492	0.00813222	0.0205635	0.034507	Poor
C7ORF71	388	117(0.30)	144	58(0.40)	0.0480964	0.0446632	0.112937	-0.128057	Poor
C9ORF131	112	37(0.33)	420	138(0.33)	0.997854	0.39462	0.997854	0.120655	Good
C9ORF153	68	23(0.34)	464	152(0.33)	0.702803	0.312432	0.79003	0.13841	Good
C9ORF57	489	159(0.33)	43	16(0.37)	0.74333	0.325827	0.823901	-0.105635	Poor
CAGE1	472	157(0.33)	61	18(0.30)	0.691654	0.311285	0.787129	0.103225	Good
CALR3	467	148(0.32)	65	27(0.42)	0.192095	0.11981	0.302956	-0.00623407	Poor
CCDC155	488	155(0.32)	44	20(0.45)	0.0182986	0.0216413	0.0547232	-0.07308	Poor
CCDC168	45	15(0.33)	487	160(0.33)	0.905649	0.373471	0.944377	0.137826	Good
CCDC185	462	149(0.32)	71	26(0.37)	0.115076	0.0829097	0.209649	-0.219734	Poor
CCDC27	485	161(0.33)	47	14(0.30)	0.512903	0.25823	0.652973	-0.0272909	Good
CCDC42	278	68(0.24)	255	107(0.42)	0.000666401	0.00183112	0.00463026	0.17003	Poor
CCDC54	449	146(0.33)	84	29(0.35)	0.66769	0.307102	0.776554	-0.0583922	Poor
CCDC62	91	22(0.24)	442	153(0.35)	0.0366126	0.0367191	0.0928495	0.025352	Poor
CCDC79	499	158(0.32)	33	17(0.52)	0.0364041	0.0367191	0.0928495	0.0884111	Poor
CCIN	128	39(0.30)	404	136(0.34)	0.465281	0.239054	0.604484	-0.113113	Poor
CD200R1L	489	164(0.34)	43	11(0.26)	0.0752293	0.0608452	0.153856	0.34216	Good
CDC20B	117	36(0.31)	416	139(0.33)	0.867334	0.365566	0.924387	-0.147519	Poor
CERS3	293	86(0.29)	239	89(0.37)	0.0333529	0.0349797	0.0884513	0.101462	Poor
CIB4	149	56(0.38)	383	119(0.31)	0.106664	0.0791226	0.200073	0.0185557	Good
CMTM2	41	8(0.20)	491	167(0.34)	0.140919	0.0960115	0.242779	-0.0442999	Poor
CNBD2	39	20(0.51)	493	155(0.31)	0.0329361	0.0349797	0.0884513	0.0170034	Good
COX8C	501	160(0.32)	32	15(0.47)	0.196475	0.121935	0.30833	-0.065811	Poor
CPA5	395	114(0.29)	137	61(0.45)	0.000311475	0.000929704	0.00235089	0.0938841	Poor
CRISP2	503	168(0.33)	30	7(0.23)	0.178662	0.11312	0.28604	-0.190859	Good
CRYBA4	476	143(0.30)	56	32(0.57)	5.17495e-05	0.000246261	0.000622707	0.130545	Poor
CSNK1A1L	179	75(0.42)	353	100(0.28)	0.00778643	0.0117606	0.0297385	0.00595938	Good
CT45A1	492	155(0.32)	40	20(0.50)	0.0107369	0.0143193	0.0362085	-0.0860967	Poor
CT62	464	143(0.31)	68	32(0.47)	0.0247381	0.0280401	0.0709036	0.0121946	Poor
CTAG1B	495	159(0.32)	37	16(0.43)	0.294834	0.162766	0.411577	-0.111777	Poor
CTAG2	489	161(0.33)	43	14(0.33)	0.818064	0.352424	0.891155	-0.0508234	Good
DAZ1	254	93(0.37)	278	82(0.29)	0.0903884	0.0698176	0.176544	0.0366307	Good
DAZ2	417	146(0.35)	116	29(0.25)	0.0460577	0.0434132	0.109777	0.0305829	Good
DAZL	500	161(0.32)	32	14(0.44)	0.0457245	0.0434132	0.109777	-0.040164	Poor
DCST1	461	142(0.31)	71	33(0.46)	0.00478603	0.00796254	0.0201345	-0.0393087	Poor
DDI1	458	153(0.33)	74	22(0.30)	0.685461	0.310223	0.784445	0.073204	Good
DDX4	497	158(0.32)	35	17(0.49)	0.0608415	0.0529674	0.133936	0.0436719	Poor
DKKL1	356	99(0.28)	176	76(0.43)	0.00128007	0.00288937	0.0073062	-0.016222	Poor
DMRT1	484	153(0.32)	49	22(0.45)	0.0285082	0.0316273	0.0799744	-0.0211431	Poor
DNAJB3	233	65(0.28)	300	110(0.37)	0.109062	0.0799554	0.202179	-0.024779	Poor
DPEP3	250	88(0.35)	282	87(0.31)	0.577221	0.279392	0.706483	0.0872611	Good
DPPA2	502	165(0.33)	30	10(0.33)	0.89904	0.37197	0.94058	0.0127185	Good
DYDC1	482	155(0.32)	51	20(0.39)	0.204871	0.126139	0.318961	-0.0498279	Poor
EFCAB3	97	25(0.26)	435	150(0.34)	0.0920912	0.0703956	0.178006	0.0155319	Poor
EFCAB5	38	10(0.26)	494	165(0.33)	0.464724	0.239054	0.604484	-0.00501273	Poor
ELSPBP1	469	144(0.31)	63	31(0.49)	0.00932134	0.0131298	0.0332007	-0.0904558	Poor
ENTHD1	328	86(0.26)	204	89(0.44)	5.84702e-05	0.000261787	0.000661966	-0.0370481	Poor
EPPIN	463	133(0.29)	70	42(0.60)	7.50477e-09	4.51288e-07	1.14115e-06	0.0329682	Poor
EQTN	347	103(0.30)	186	72(0.39)	0.139058	0.095261	0.240881	0.101684	Poor
ERICH6	184	64(0.35)	349	111(0.32)	0.137493	0.0947065	0.239479	0.063024	Good
FAM154A	298	98(0.33)	235	77(0.33)	0.824085	0.352594	0.891587	0.0274168	Good
FAM166A	369	118(0.32)	164	57(0.35)	0.226255	0.134427	0.339919	0.00991944	Poor
FAM170A	472	143(0.30)	60	32(0.53)	0.000173621	0.000588264	0.00148751	0.0721568	Poor
FAM170B	439	139(0.32)	94	36(0.38)	0.155556	0.10318	0.260907	-0.0568168	Poor
FAM187B	491	159(0.32)	41	16(0.39)	0.114726	0.0829097	0.209649	0.165901	Poor
FAM205A	331	108(0.33)	201	67(0.33)	0.682016	0.309782	0.78333	0.0822394	Good
FAM209A	318	84(0.26)	214	91(0.43)	5.30382e-05	0.000246261	0.000622707	0.165152	Poor
FAM217A	461	157(0.34)	71	18(0.25)	0.245266	0.142349	0.35995	-0.13268	Good
FAM221B	342	102(0.30)	191	73(0.38)	0.0683943	0.0571617	0.144542	0.0190315	Poor
FAM26D	357	133(0.37)	175	42(0.24)	0.00129069	0.00288937	0.0073062	0.0264056	Good
FAM46D	494	163(0.33)	38	12(0.32)	0.936016	0.378806	0.957867	-0.116453	Good
FAM71A	420	137(0.33)	112	38(0.34)	0.228406	0.135065	0.341532	-0.0152363	Poor
FAM71C	480	157(0.33)	53	18(0.34)	0.662488	0.306464	0.77494	0.075088	Poor
FAM71F1	413	125(0.30)	120	50(0.42)	0.00229245	0.00428939	0.0108464	-0.0401182	Poor
FAM9A	475	148(0.31)	57	27(0.47)	0.0014039	0.00308768	0.00780765	-0.146529	Poor
FAM9B	458	143(0.31)	75	32(0.43)	0.0293224	0.0319497	0.0807894	-0.070247	Poor
FAM9C	145	48(0.33)	387	127(0.33)	0.728035	0.320242	0.80978	0.157596	Good
FBXO39	64	14(0.22)	468	161(0.34)	0.071872	0.0588897	0.148911	0.022555	Poor
FKBP6	450	136(0.30)	82	39(0.48)	0.000158333	0.000567121	0.00143405	-0.104109	Poor
FNDC7	499	160(0.32)	33	15(0.45)	0.0141562	0.0177467	0.0448752	-0.0365434	Poor
FOXE3	439	128(0.29)	94	47(0.50)	0.000149579	0.000564561	0.00142758	0.0183353	Poor
FSCN3	184	49(0.27)	348	126(0.36)	0.0124703	0.0164561	0.0416115	0.108327	Poor
FUT5	401	127(0.32)	131	48(0.37)	0.477923	0.242553	0.61333	-0.00751333	Poor
GAPDHS	299	92(0.31)	233	83(0.36)	0.0795131	0.0631265	0.159625	-0.0167806	Poor
GJA8	492	159(0.32)	41	16(0.39)	0.294288	0.162766	0.411577	-0.0961763	Poor
GLIPR1L1	408	125(0.31)	124	50(0.40)	0.00833487	0.0124391	0.0314542	0.0505693	Poor
GOLGA6A	415	123(0.30)	117	52(0.44)	0.00701262	0.0108534	0.0274444	0.0407639	Poor
GOLGA6B	207	57(0.28)	325	118(0.36)	0.00412623	0.00718443	0.0181669	0.00311367	Poor
GOLGA6L1	493	153(0.31)	39	22(0.56)	0.000770831	0.00197212	0.00498681	0.0199378	Poor
GOLGA6L6	472	149(0.32)	60	26(0.43)	0.00594773	0.00943833	0.0238662	0.0381922	Poor
GPR31	328	109(0.33)	204	66(0.32)	0.418606	0.218658	0.552909	0.273182	Good
GSG1	279	81(0.29)	254	94(0.37)	0.0586844	0.0514467	0.130091	-0.17348	Poor
GTF2A1L	123	39(0.32)	410	136(0.33)	0.815503	0.352424	0.891155	0.140125	Poor
GTSF1	138	37(0.27)	394	138(0.35)	0.146281	0.0991261	0.250655	-0.0972176	Poor
GTSF1L	329	97(0.29)	203	78(0.38)	0.0615471	0.0532122	0.134555	0.446586	Poor
GUCA1A	463	138(0.30)	70	37(0.53)	0.00045958	0.00130942	0.00331107	-0.0658229	Poor
H1FNT	429	130(0.30)	103	45(0.44)	0.000362039	0.0010555	0.00266899	0.100621	Poor
H2AFB1	213	51(0.24)	319	124(0.39)	0.00626942	0.00982446	0.0248426	0.0896519	Poor
HEATR9	331	91(0.27)	202	84(0.42)	5.24686e-05	0.000246261	0.000622707	0.436839	Poor
HIST1H1T	352	118(0.34)	181	57(0.31)	0.266336	0.150574	0.380749	0.106716	Good
HIST1H2AA	486	160(0.33)	46	15(0.33)	0.668767	0.307102	0.776554	0.126266	Good
HIST1H3J	488	154(0.32)	44	21(0.48)	0.0678923	0.0571617	0.144542	0.0528463	Poor
HMHB1	418	129(0.31)	114	46(0.40)	0.0295633	0.0319497	0.0807894	0.0252781	Poor
HNRNPCL2	413	140(0.34)	119	35(0.29)	0.358114	0.191857	0.485137	-0.0048697	Good
HORMAD1	358	101(0.28)	174	74(0.43)	0.00312947	0.00560459	0.014172	0.0112179	Poor
HORMAD2	345	107(0.31)	188	68(0.36)	0.262743	0.14972	0.378589	-0.118586	Poor
HSF5	195	61(0.31)	337	114(0.34)	0.57394	0.27888	0.70519	0.363092	Poor
HSFY2	437	143(0.33)	96	32(0.33)	0.6445	0.303747	0.76807	0.0059039	Good
IGLL1	468	143(0.31)	64	32(0.50)	0.000266429	0.000835013	0.00211145	0.109664	Poor
IL13	427	130(0.30)	105	45(0.43)	0.00756235	0.0115615	0.0292349	0.107798	Poor
IL17F	469	156(0.33)	63	19(0.30)	0.305159	0.16633	0.420589	0.143591	Good
INHA	35	10(0.29)	497	165(0.33)	0.218489	0.131685	0.332985	-0.136868	Poor
INSL3	74	15(0.20)	458	160(0.35)	0.0217944	0.0250662	0.0633837	0.120688	Poor
IQCF1	392	115(0.29)	141	60(0.43)	0.00920103	0.0131298	0.0332007	0.0720327	Poor
IZUMO1	351	118(0.34)	181	57(0.31)	0.441395	0.228656	0.578191	0.113856	Good
KCNV2	181	47(0.26)	352	128(0.36)	0.0100766	0.0136785	0.0345882	0.144318	Poor
KCTD19	90	33(0.37)	442	142(0.32)	0.183699	0.115725	0.292626	0.0726528	Good
KIF4B	43	10(0.23)	489	165(0.34)	0.205262	0.126139	0.318961	-0.178686	Poor
KLHL10	195	66(0.34)	338	109(0.32)	0.657275	0.306442	0.774883	0.0152197	Good
KRT25	395	110(0.28)	137	65(0.47)	8.5455e-05	0.000357098	0.000902974	-0.118722	Poor
KRT33A	489	159(0.33)	43	16(0.37)	0.296024	0.162766	0.411577	-0.00940081	Poor
KRT33B	422	138(0.33)	110	37(0.34)	0.592185	0.284438	0.719244	-0.0919902	Poor
KRT82	473	155(0.33)	59	20(0.34)	0.984326	0.390502	0.987441	-0.0185794	Poor
LDHAL6B	124	29(0.23)	408	146(0.36)	0.00160137	0.00332745	0.00841396	0.0107668	Poor
LDHC	252	77(0.31)	281	98(0.35)	0.240367	0.140664	0.35569	-0.120793	Poor
LEMD1	290	75(0.26)	242	100(0.41)	0.000892961	0.00219499	0.00555037	-0.162941	Poor
LINC00452	448	139(0.31)	84	36(0.43)	0.00926662	0.0131298	0.0332007	-0.0717129	Poor
LRRC52	491	162(0.33)	42	13(0.31)	0.938375	0.378806	0.957867	-0.0906179	Good
LRRD1	281	76(0.27)	252	99(0.39)	0.000699632	0.00183112	0.00463026	0.0146625	Poor
LYPD4	458	135(0.29)	74	40(0.54)	0.00013587	0.000532288	0.00134597	0.0424464	Poor
MAEL	52	18(0.35)	480	157(0.33)	0.611495	0.290376	0.734258	-0.179961	Good
MAGEA12	354	101(0.29)	178	74(0.42)	0.0207991	0.0241431	0.0610493	-0.220789	Poor
MAGEA2	485	147(0.30)	47	28(0.60)	7.6109e-06	5.30071e-05	0.000134036	-0.17033	Poor
MAGEA3	445	126(0.28)	87	49(0.56)	2.89091e-05	0.000157571	0.000398442	-0.121716	Poor
MAGEA6	456	131(0.29)	76	44(0.58)	4.15205e-07	5.78351e-06	1.46245e-05	-0.131122	Poor
MAGEA8	425	138(0.32)	107	37(0.35)	0.671261	0.307123	0.776605	-0.00897026	Poor
MAGEC1	497	160(0.32)	35	15(0.43)	0.0795605	0.0631265	0.159625	-0.0938327	Poor
MARCH10	263	63(0.24)	270	112(0.41)	2.95518e-06	3.08726e-05	7.8066e-05	-0.0543753	Poor
MEIOB	347	114(0.33)	185	61(0.33)	0.796724	0.345606	0.873915	-0.0523541	Good
MMP20	454	145(0.32)	78	30(0.38)	0.588752	0.283877	0.717824	-0.0504741	Poor
MORC1	498	160(0.32)	34	15(0.44)	0.547883	0.27148	0.686478	0.0321783	Poor
MS4A6E	466	142(0.30)	66	33(0.50)	0.00120248	0.00282727	0.00714918	-0.00920608	Poor
NANOS2	477	147(0.31)	55	28(0.51)	0.0295071	0.0319497	0.0807894	0.0653586	Poor
NLRP4	383	128(0.33)	149	47(0.32)	0.474777	0.242553	0.61333	-0.0132378	Good
NT5C1B	119	40(0.34)	413	135(0.33)	0.926423	0.378806	0.957867	0.0800902	Good
NUP210L	388	109(0.28)	144	66(0.46)	0.000153115	0.000564561	0.00142758	0.0342176	Poor
NUTM1	485	155(0.32)	47	20(0.43)	0.108506	0.0799554	0.202179	-0.0764394	Poor
NUTM2F	103	30(0.29)	429	145(0.34)	0.0975675	0.0732419	0.185203	0.120189	Poor
ODF3	471	148(0.31)	62	27(0.44)	0.150932	0.101184	0.255859	0.0635847	Poor
OPN5	475	146(0.31)	57	29(0.51)	0.000296433	0.000906386	0.00229193	0.019445	Poor
OR11A1	496	156(0.31)	36	19(0.53)	0.00482719	0.00796254	0.0201345	0.0671231	Poor
OR1G1	495	161(0.33)	37	14(0.38)	0.479829	0.242553	0.61333	0.0221386	Poor
OR1J2	449	141(0.31)	83	34(0.41)	0.050975	0.0466453	0.11795	0.00658301	Poor
OR1K1	497	154(0.31)	35	21(0.60)	5.53997e-06	4.96079e-05	0.000125441	0.107692	Poor
OR2G6	414	140(0.34)	118	35(0.30)	0.30467	0.16633	0.420589	0.0133976	Good
OR2H1	472	141(0.30)	60	34(0.57)	5.11341e-06	4.93104e-05	0.000124689	-0.0349836	Poor
OR3A1	485	161(0.33)	47	14(0.30)	0.896073	0.37197	0.94058	0.0272937	Good
OTOP2	482	155(0.32)	50	20(0.40)	0.394833	0.209736	0.530348	0.0363447	Poor
OTP	439	119(0.27)	93	56(0.60)	6.25584e-08	1.25437e-06	3.17187e-06	-0.0089899	Poor
PAGE2B	489	152(0.31)	43	23(0.53)	0.000163495	0.000569342	0.00143966	-0.189719	Poor
PAGE5	496	159(0.32)	36	16(0.44)	0.234351	0.13793	0.348775	-0.184086	Poor
PAPOLB	475	155(0.33)	57	20(0.35)	0.887307	0.370787	0.937588	-0.0235784	Poor
PCDHA1	48	15(0.31)	484	160(0.33)	0.675481	0.30793	0.778645	-0.104223	Poor
PCDHA13	66	32(0.48)	466	143(0.31)	0.00319486	0.00564111	0.0142644	-0.113762	Good
PCDHA2	32	11(0.34)	500	164(0.33)	0.823119	0.352594	0.891587	-0.0309982	Good
PCDHA8	114	36(0.32)	418	139(0.33)	0.406252	0.213988	0.5411	-0.153881	Poor
PCDHA9	71	22(0.31)	461	153(0.33)	0.537567	0.267426	0.676225	-0.0409246	Poor
PCP2	93	32(0.34)	439	143(0.33)	0.692773	0.311285	0.787129	0.00810209	Good
PDCL2	490	149(0.30)	42	26(0.62)	2.40781e-05	0.000146142	0.000369542	-0.0273508	Poor
PDILT	502	165(0.33)	30	10(0.33)	0.982144	0.390502	0.987441	-0.0193901	Good
PDZD9	364	107(0.29)	169	68(0.40)	0.0129088	0.0168572	0.042626	0.0661568	Poor
PFN4	33	8(0.24)	499	167(0.33)	0.317312	0.172205	0.435446	-0.198397	Poor
PIWIL1	214	73(0.34)	318	102(0.32)	0.794922	0.345606	0.873915	0.0150336	Good
PIWIL3	501	165(0.33)	31	10(0.32)	0.930697	0.378806	0.957867	0.0666657	Good
PKD2L2	299	87(0.29)	234	88(0.38)	0.0850651	0.0666503	0.168535	0.0725902	Poor
PLCZ1	485	159(0.33)	47	16(0.34)	0.397645	0.210338	0.531871	-0.0230606	Poor
POM121L2	410	119(0.29)	122	56(0.46)	0.00208877	0.0039675	0.0100324	-0.0961865	Poor
POU5F2	402	113(0.28)	130	62(0.48)	3.3787e-05	0.000176486	0.00044627	0.100681	Poor
PP2D1	440	140(0.32)	92	35(0.38)	0.0997817	0.0744582	0.188279	0.119607	Poor
PPEF2	365	106(0.29)	167	69(0.41)	0.000691217	0.00183112	0.00463026	0.190863	Poor
PPP3R2	478	147(0.31)	54	28(0.52)	0.00145884	0.0031532	0.00797332	0.134121	Poor
PRAME	53	8(0.15)	479	167(0.35)	0.0165176	0.0201039	0.0508357	-0.207192	Poor
PRDM14	484	155(0.32)	48	20(0.42)	0.566764	0.276465	0.699082	0.061023	Poor
PRDM7	493	152(0.31)	39	23(0.59)	2.09894e-05	0.00013849	0.000350192	-0.122163	Poor
PRDM9	501	160(0.32)	31	15(0.48)	0.0407388	0.0392858	0.0993399	-0.00117489	Poor
PRPS1L1	496	159(0.32)	36	16(0.44)	0.0683952	0.0571617	0.144542	-0.0322792	Poor
PRR30	497	156(0.31)	35	19(0.54)	0.0342535	0.0351978	0.0890029	0.10034	Poor
PRSS37	323	99(0.31)	209	76(0.36)	0.184758	0.11581	0.292842	0.0443288	Poor
PRSS55	407	121(0.30)	125	54(0.43)	0.00455635	0.00782466	0.0197858	0.121948	Poor
PSG8	494	157(0.32)	38	18(0.47)	0.0470522	0.0440196	0.11131	-0.0491753	Poor
PSMA8	423	129(0.30)	109	46(0.42)	0.0776921	0.0624343	0.157874	0.317859	Poor
RAD51AP2	496	158(0.32)	36	17(0.47)	0.00468437	0.0079358	0.0200668	-0.261056	Poor
RBM46	104	24(0.23)	429	151(0.35)	0.0348956	0.0355662	0.0899343	0.0520427	Poor
RBMXL2	305	92(0.30)	228	83(0.36)	0.0967845	0.0732419	0.185203	0.133253	Poor
RFPL4B	335	112(0.33)	198	63(0.32)	0.86792	0.365566	0.924387	-0.137854	Good
RGSL1	468	153(0.33)	65	22(0.34)	0.845972	0.359505	0.909061	0.0800472	Poor
RHOXF2B	490	160(0.33)	42	15(0.36)	0.699732	0.312174	0.789378	-0.0504467	Poor
RIMBP3C	35	7(0.20)	497	168(0.34)	0.160569	0.10539	0.266495	0.0656161	Poor
RNASE11	489	170(0.35)	43	5(0.12)	0.0027797	0.00510775	0.0129157	0.0479017	Good
RNF113B	385	117(0.30)	147	58(0.39)	0.0622918	0.0534871	0.13525	0.0783552	Poor
RNF133	185	53(0.29)	347	122(0.35)	0.351891	0.189332	0.478753	0.0677663	Poor
RNF148	100	29(0.29)	432	146(0.34)	0.845544	0.359505	0.909061	0.0671748	Poor
RNF17	481	155(0.32)	51	20(0.39)	0.522447	0.261983	0.662462	-0.077432	Poor
ROPN1	459	143(0.31)	73	32(0.44)	0.00979504	0.0134939	0.0341212	-0.142838	Poor
ROPN1B	473	153(0.32)	59	22(0.37)	0.565724	0.276465	0.699082	-0.00849708	Poor
RSPH10B2	133	34(0.26)	399	141(0.35)	0.0095854	0.0133518	0.0337619	-0.14536	Poor
RSPH6A	453	139(0.31)	79	36(0.46)	0.025821	0.0289019	0.0730827	0.0508582	Poor
SAGE1	430	131(0.30)	102	44(0.43)	0.0167299	0.0201666	0.0509941	0.0159031	Poor
SCN10A	443	153(0.35)	90	22(0.24)	0.0376874	0.037497	0.0948168	0.0547616	Good
SEL1L2	460	151(0.33)	73	24(0.33)	0.697761	0.312174	0.789378	0.0246284	Good
SERINC4	43	8(0.19)	489	167(0.34)	0.0134965	0.017265	0.043657	0.0827111	Poor
SIGLECL1	500	158(0.32)	32	17(0.53)	0.0176574	0.0210819	0.0533087	-0.0655371	Poor
SIRPD	225	68(0.30)	307	107(0.35)	0.40837	0.214204	0.541646	-0.0282998	Poor
SLC25A2	325	81(0.25)	207	94(0.45)	1.52958e-07	2.39693e-06	6.06098e-06	-0.00229669	Poor
SLC26A8	227	59(0.26)	306	116(0.38)	0.00164392	0.00332745	0.00841396	-0.0252321	Poor
SMC1B	204	56(0.27)	328	119(0.36)	0.0865008	0.0673543	0.170315	-0.167915	Poor
SOX30	96	25(0.26)	436	150(0.34)	0.0650308	0.0554591	0.140236	-0.0942296	Poor
SPATA12	148	44(0.30)	384	131(0.34)	0.290686	0.161962	0.409545	-0.0753383	Poor
SPATA21	397	113(0.28)	136	62(0.46)	6.48166e-06	5.07852e-05	0.000128418	-0.0736169	Poor
SPATA22	289	97(0.34)	244	78(0.32)	0.659995	0.306442	0.774883	-0.111212	Good
SPATA31C1	490	157(0.32)	42	18(0.43)	0.0537475	0.047787	0.120837	-0.0271137	Poor
SPATA31D1	474	157(0.33)	58	18(0.31)	0.600516	0.287339	0.726579	-0.0187305	Good
SPATA31D4	490	151(0.31)	42	24(0.57)	0.00162264	0.00332745	0.00841396	0.0896162	Poor
SPATA31E1	365	129(0.35)	167	46(0.28)	0.164492	0.106617	0.269596	0.000753495	Good
SPATA32	152	44(0.29)	380	131(0.34)	0.134546	0.0937061	0.23695	0.124129	Poor
SPATA8	434	143(0.33)	98	32(0.33)	0.929591	0.378806	0.957867	-0.0175285	Good
SPATS1	501	159(0.32)	31	16(0.52)	0.00573427	0.00921626	0.0233047	-0.107496	Poor
SPERT	404	129(0.32)	129	46(0.36)	0.121542	0.0859074	0.21723	-0.115015	Poor
SPINK2	317	107(0.34)	216	68(0.31)	0.881729	0.369688	0.93481	0.00971248	Good
SPPL2C	482	158(0.33)	50	17(0.34)	0.939737	0.378806	0.957867	-0.00590429	Poor
SSMEM1	500	164(0.33)	32	11(0.34)	0.529683	0.264553	0.668962	0.00854334	Poor
STK31	279	71(0.25)	253	104(0.41)	2.69927e-05	0.000153814	0.00038894	-0.171487	Poor
SUN3	479	152(0.32)	53	23(0.43)	0.0714717	0.0588897	0.148911	-0.106958	Poor
SYCE1L	58	12(0.21)	474	163(0.34)	0.0564996	0.0498802	0.126129	0.0210255	Poor
SYCE3	78	23(0.29)	454	152(0.33)	0.717991	0.316936	0.80142	-0.025252	Poor
SYCP3	499	155(0.31)	33	20(0.61)	0.00022536	0.000724409	0.00183177	0.0705592	Poor
SYNGR4	271	75(0.28)	261	100(0.38)	0.162977	0.106413	0.269082	-0.102649	Poor
TAS2R1	454	138(0.30)	78	37(0.47)	0.0028113	0.00510775	0.0129157	0.013291	Poor
TBATA	492	163(0.33)	40	12(0.30)	0.912092	0.374895	0.947977	-0.0430304	Good
TBC1D26	336	106(0.32)	197	69(0.35)	0.225216	0.134427	0.339919	0.0579693	Poor
TCP11	172	45(0.26)	360	130(0.36)	0.0339216	0.0351448	0.0888689	-0.0409129	Poor
TDRD12	443	147(0.33)	89	28(0.31)	0.750786	0.327948	0.829265	-0.0297743	Good
TEKT5	421	125(0.30)	111	50(0.45)	0.000821681	0.00206018	0.00520946	-0.0082878	Poor
TEX11	77	31(0.40)	456	144(0.32)	0.0396499	0.0388332	0.0981955	0.0432921	Good
TEX14	38	14(0.37)	494	161(0.33)	0.974162	0.388931	0.983469	-0.0540916	Good
TEX15	108	33(0.31)	425	142(0.33)	0.716601	0.316936	0.80142	-0.0458557	Poor
TEX19	388	105(0.27)	144	70(0.49)	7.44862e-06	5.30071e-05	0.000134036	-0.133669	Poor
TEX38	378	114(0.30)	155	61(0.39)	0.0248274	0.0280401	0.0709036	0.00766737	Poor
TEX40	221	68(0.31)	311	107(0.34)	0.208139	0.126665	0.320291	-0.0102264	Poor
THEG	479	148(0.31)	53	27(0.51)	0.0010562	0.00254632	0.00643874	-0.0703342	Poor
TKTL1	91	34(0.37)	442	141(0.32)	0.22393	0.134319	0.339646	-0.073033	Good
TKTL2	446	139(0.31)	86	36(0.42)	0.0430896	0.0412356	0.10427	0.0621597	Poor
TMEM31	173	45(0.26)	359	130(0.36)	0.0504902	0.0465414	0.117687	0.070743	Poor
TMPRSS12	475	150(0.32)	57	25(0.44)	0.084195	0.0663835	0.167861	0.0427776	Poor
TP53TG3B	421	137(0.33)	111	38(0.34)	0.947758	0.380815	0.962947	-0.0511108	Poor
TPTE	322	121(0.38)	210	54(0.26)	0.0156204	0.0193883	0.0490263	-0.107517	Good
TRIM71	254	98(0.39)	278	77(0.28)	0.0729532	0.0593875	0.15017	-0.121274	Good
TRIML2	443	123(0.28)	89	52(0.58)	1.07995e-08	4.51288e-07	1.14115e-06	-0.155076	Poor
TSACC	343	87(0.25)	189	88(0.47)	6.31623e-06	5.07852e-05	0.000128418	-0.0799478	Poor
TSGA10IP	303	82(0.27)	229	93(0.41)	0.0018443	0.00365412	0.00923999	0.225932	Poor
TSPYL6	397	126(0.32)	135	49(0.36)	0.040667	0.0392858	0.0993399	0.0912261	Poor
TSSK1B	179	69(0.39)	354	106(0.30)	0.0385267	0.0380303	0.0961651	-0.00512893	Good
TTC29	449	148(0.33)	83	27(0.33)	0.605434	0.288591	0.729744	-0.0397298	Good
TTLL2	233	74(0.32)	300	101(0.34)	0.241241	0.140664	0.35569	-0.0708283	Poor
TUBA3C	271	77(0.28)	262	98(0.37)	0.0331578	0.0349797	0.0884513	-0.0257758	Poor
TUBA3E	139	35(0.25)	393	140(0.36)	0.0334831	0.0349797	0.0884513	-0.00171099	Poor
TXNDC2	151	47(0.31)	381	128(0.34)	0.96091	0.384866	0.97319	-0.0364653	Poor
UBL4B	365	101(0.28)	167	74(0.44)	0.000125963	0.000509394	0.00128808	0.0499447	Poor
USP50	500	161(0.32)	33	14(0.42)	0.0907782	0.0698176	0.176544	0.108211	Poor
UTF1	470	149(0.32)	62	26(0.42)	0.0526967	0.0471875	0.11932	0.0916156	Poor
VCX	476	145(0.30)	57	30(0.53)	7.16119e-05	0.00030957	0.000782792	-0.045096	Poor
VCX3A	308	96(0.31)	224	79(0.35)	0.121759	0.0859074	0.21723	-0.00328795	Poor
VCX3B	474	145(0.31)	58	30(0.52)	0.00186549	0.00365412	0.00923999	-0.0375906	Poor
VN1R5	491	156(0.32)	42	19(0.45)	0.15091	0.101184	0.255859	0.129225	Poor
VRTN	502	167(0.33)	30	8(0.27)	0.248885	0.143124	0.36191	0.0713594	Good
WBSCR28	400	131(0.33)	133	44(0.33)	0.340437	0.183959	0.465167	-0.0132255	Good
WDR64	362	118(0.33)	170	57(0.34)	0.657877	0.306442	0.774883	0.0814355	Poor
WDR87	460	145(0.32)	72	30(0.42)	0.0133361	0.0172357	0.0435829	0.0876052	Poor
XKR3	340	100(0.29)	192	75(0.39)	0.0162803	0.0200094	0.0505967	-0.109201	Poor
ZAN	410	120(0.29)	122	55(0.45)	0.000701112	0.00183112	0.00463026	-0.0199043	Poor
ZDHHC19	232	55(0.24)	300	120(0.40)	2.44807e-05	0.000146142	0.000369542	0.0481755	Poor
ZNF560	460	145(0.32)	72	30(0.42)	0.119687	0.0857391	0.216804	-0.170919	Poor
ZNF705D	496	162(0.33)	36	13(0.36)	0.206754	0.126436	0.319712	-0.143456	Poor
ZSCAN5B	132	45(0.34)	400	130(0.33)	0.560387	0.275498	0.696638	0.00555755	Good

## Sheet: LAML
genename	unaltered	unaltered_deceased	altered	altered_deceased	logrank_pvalue	logrank_qvalue	logrank_padjusted	prognosis_status
MEIOB	82	56(0.68)	79	47(0.59)	0.192029	0.523176	0.665245	Good
GTSF1	29	19(0.66)	132	84(0.64)	0.385175	0.642994	0.8176	Good
TEKT5	82	49(0.60)	79	54(0.68)	0.0254266	0.258621	0.32885	Poor
LDHAL6B	44	26(0.59)	117	77(0.66)	0.287187	0.617126	0.784708	Poor
CIB3	125	86(0.69)	36	17(0.47)	0.316939	0.622607	0.791677	Good
ERICH6	32	21(0.66)	129	82(0.64)	0.387728	0.642994	0.8176	Good
TTLL2	89	59(0.66)	72	44(0.61)	0.929685	0.757518	0.963223	Good
CDRT15	129	78(0.60)	32	25(0.78)	0.0322214	0.258737	0.328998	Poor
TUBA3C	56	33(0.59)	105	70(0.67)	0.256496	0.594084	0.755408	Poor
CCDC42	64	43(0.67)	97	60(0.62)	0.699196	0.720457	0.916098	Good
FOXE3	117	74(0.63)	44	29(0.66)	0.88106	0.757518	0.963223	Poor
PCDHA1	129	87(0.67)	32	16(0.50)	0.042044	0.267276	0.339856	Good
LRRC74A	111	71(0.64)	50	32(0.64)	0.811609	0.757518	0.963223	Good
ZDHHC19	86	53(0.62)	75	50(0.67)	0.814744	0.757518	0.963223	Poor
SPATA31E1	86	56(0.65)	75	47(0.63)	0.755708	0.757518	0.963223	Good
OR6V1	129	84(0.65)	32	19(0.59)	0.0681387	0.350009	0.445054	Good
HNRNPCL2	112	71(0.63)	49	32(0.65)	0.819042	0.757518	0.963223	Poor
CT45A5	123	74(0.60)	38	29(0.76)	0.0169803	0.199283	0.253399	Poor
C5ORF47	123	74(0.60)	38	29(0.76)	0.0223205	0.243244	0.309298	Poor
PAGE2B	119	76(0.64)	42	27(0.64)	0.693571	0.720457	0.916098	Good
SPATA12	42	29(0.69)	119	74(0.62)	0.690133	0.720457	0.916098	Good
GLIPR1L1	59	38(0.64)	102	65(0.64)	0.851526	0.757518	0.963223	Good
TCP11	40	30(0.75)	121	73(0.60)	0.413305	0.65008	0.82661	Good
OR3A1	127	80(0.63)	34	23(0.68)	0.451012	0.659108	0.83809	Poor
CCDC54	129	81(0.63)	32	22(0.69)	0.703437	0.720457	0.916098	Poor
PCDHA2	131	87(0.66)	30	16(0.53)	0.175193	0.504323	0.641273	Good
BOLL	40	22(0.55)	121	81(0.67)	0.647896	0.720457	0.916098	Poor
ZNF560	121	76(0.63)	40	27(0.68)	0.352462	0.622607	0.791677	Poor
OR10A4	106	64(0.60)	55	39(0.71)	0.110034	0.392626	0.499244	Poor
MORC1	92	51(0.55)	69	52(0.75)	0.0714466	0.350009	0.445054	Poor
C16ORF90	81	53(0.65)	80	50(0.62)	0.81559	0.757518	0.963223	Good
OR6F1	109	73(0.67)	52	30(0.58)	0.461903	0.659108	0.83809	Good
STK31	69	43(0.62)	92	60(0.65)	0.243931	0.594084	0.755408	Poor
H1FOO	131	84(0.64)	30	19(0.63)	0.988572	0.778538	0.989952	Good
SLC36A3	71	43(0.61)	90	60(0.67)	0.462245	0.659108	0.83809	Poor
OR1L3	130	85(0.65)	31	18(0.58)	0.0868923	0.368253	0.468253	Good
SPATA31C1	49	28(0.57)	112	75(0.67)	0.313172	0.622607	0.791677	Poor
REC114	121	76(0.63)	40	27(0.68)	0.37123	0.636386	0.809198	Poor
FAM221B	47	27(0.57)	114	76(0.67)	0.097063	0.379714	0.482826	Poor
SIGLECL1	76	46(0.61)	85	57(0.67)	0.282984	0.616782	0.78427	Poor
FAM166A	60	42(0.70)	101	61(0.60)	0.554504	0.682262	0.867531	Good
EXD1	124	80(0.65)	37	23(0.62)	0.524803	0.663574	0.843769	Good
VN1R5	78	52(0.67)	83	51(0.61)	0.637166	0.720457	0.916098	Good
C19ORF45	84	55(0.65)	77	48(0.62)	0.661603	0.720457	0.916098	Good
GTSF1L	118	70(0.59)	43	33(0.77)	0.0132677	0.168688	0.214495	Poor
HEATR9	33	19(0.58)	128	84(0.66)	0.526268	0.663574	0.843769	Poor
ACTL7B	115	74(0.64)	46	29(0.63)	0.906211	0.757518	0.963223	Good
PRKACG	91	56(0.62)	70	47(0.67)	0.815768	0.757518	0.963223	Poor
UTF1	76	49(0.64)	85	54(0.64)	0.0683886	0.350009	0.445054	Good
FAM217A	107	69(0.64)	54	34(0.63)	0.484371	0.662842	0.842837	Good
LINC00452	127	79(0.62)	34	24(0.71)	0.111058	0.392626	0.499244	Poor
OR5B21	57	40(0.70)	104	63(0.61)	0.703601	0.720457	0.916098	Good
C1ORF111	110	68(0.62)	51	35(0.69)	0.521083	0.663574	0.843769	Poor
OR1J4	123	79(0.64)	38	24(0.63)	0.625057	0.720457	0.916098	Good
AXDND1	92	58(0.63)	69	45(0.65)	0.503003	0.662842	0.842837	Poor
C5ORF60	132	88(0.67)	29	15(0.52)	0.241962	0.594084	0.755408	Good
IL31	93	60(0.65)	68	43(0.63)	0.180241	0.509245	0.647531	Good
FAM71A	95	56(0.59)	66	47(0.71)	0.00974109	0.138616	0.176257	Poor
HIST1H3J	38	27(0.71)	123	76(0.62)	0.90228	0.757518	0.963223	Good
HIST1H1T	85	55(0.65)	76	48(0.63)	0.691091	0.720457	0.916098	Good
CCDC155	110	71(0.65)	51	32(0.63)	0.132419	0.414218	0.526699	Good
ROPN1	117	76(0.65)	44	27(0.61)	0.235637	0.594084	0.755408	Good
VPREB1	47	32(0.68)	114	71(0.62)	0.350511	0.622607	0.791677	Good
IZUMO1	120	79(0.66)	41	24(0.59)	0.512654	0.662842	0.842837	Good
FANCD2OS	54	31(0.57)	107	72(0.67)	0.332506	0.622607	0.791677	Poor
PIWIL3	108	72(0.67)	53	31(0.58)	0.42077	0.655068	0.832952	Good
TMEM89	129	77(0.60)	32	26(0.81)	7.11475e-05	0.00542747	0.0069013	Poor
TTLL8	131	84(0.64)	30	19(0.63)	0.452856	0.659108	0.83809	Good
INHA	72	45(0.62)	89	58(0.65)	0.655976	0.720457	0.916098	Poor
SOX30	62	42(0.68)	99	61(0.62)	0.830733	0.757518	0.963223	Good
TEX15	91	62(0.68)	70	41(0.59)	0.0932251	0.374298	0.475939	Good
YBX2	94	68(0.72)	67	35(0.52)	0.00325588	0.124187	0.15791	Good
PRND	104	65(0.62)	57	38(0.67)	0.98165	0.778538	0.989952	Poor
CCDC79	122	77(0.63)	39	26(0.67)	0.805904	0.757518	0.963223	Poor
HIST1H1A	120	77(0.64)	41	26(0.63)	0.96341	0.773616	0.983692	Good
IL13	78	49(0.63)	83	54(0.65)	0.640097	0.720457	0.916098	Poor
C9ORF57	123	81(0.66)	38	22(0.58)	0.331894	0.622607	0.791677	Good
FAM170A	133	85(0.64)	28	18(0.64)	0.623219	0.720457	0.916098	Good
ROPN1B	80	48(0.60)	81	55(0.68)	0.797038	0.757518	0.963223	Poor
ANKRD7	114	76(0.67)	47	27(0.57)	0.897233	0.757518	0.963223	Good
UBQLN3	54	39(0.72)	107	64(0.60)	0.0780719	0.350009	0.445054	Good
ACR	51	38(0.75)	110	65(0.59)	0.102432	0.3907	0.496795	Good
HIST1H4F	99	64(0.65)	62	39(0.63)	0.668876	0.720457	0.916098	Good
OAZ3	66	41(0.62)	95	62(0.65)	0.106323	0.392626	0.499244	Poor
FAM205A	73	52(0.71)	88	51(0.58)	0.131215	0.414218	0.526699	Good
TP53TG3B	132	83(0.63)	29	20(0.69)	0.917957	0.757518	0.963223	Poor
PSMA8	102	68(0.67)	59	35(0.59)	0.356643	0.622607	0.791677	Good
H1FNT	29	21(0.72)	132	82(0.62)	0.989952	0.778538	0.989952	Good
KLHL10	45	26(0.58)	116	77(0.66)	0.256995	0.594084	0.755408	Poor
GSG1	49	32(0.65)	112	71(0.63)	0.185003	0.513196	0.652555	Good
ACTL7A	52	33(0.63)	109	70(0.64)	0.903908	0.757518	0.963223	Poor
OR1C1	107	70(0.65)	54	33(0.61)	0.942706	0.760996	0.967645	Good
COX8C	124	78(0.63)	37	25(0.68)	0.84563	0.757518	0.963223	Poor
C17ORF64	94	61(0.65)	67	42(0.63)	0.505391	0.662842	0.842837	Good
USP50	73	47(0.64)	88	56(0.64)	0.504088	0.662842	0.842837	Good
C12ORF50	66	44(0.67)	95	59(0.62)	0.15492	0.463451	0.589302	Good
ENTHD1	126	80(0.63)	35	23(0.66)	0.924396	0.757518	0.963223	Poor
SIRPD	29	16(0.55)	132	87(0.66)	0.6241	0.720457	0.916098	Poor
EFCAB3	87	61(0.70)	74	42(0.57)	0.00536252	0.138616	0.176257	Good
CERS3	59	37(0.63)	102	66(0.65)	0.897063	0.757518	0.963223	Poor
PPEF2	30	17(0.57)	131	86(0.66)	0.00811751	0.138616	0.176257	Poor
PAPOLB	91	59(0.65)	70	44(0.63)	0.359111	0.622607	0.791677	Good
SAGE1	111	69(0.62)	50	34(0.68)	0.256941	0.594084	0.755408	Poor
GUCA1A	107	69(0.64)	54	34(0.63)	0.493499	0.662842	0.842837	Good
CYP11B1	107	65(0.61)	54	38(0.70)	0.442258	0.659108	0.83809	Poor
OR10H5	129	87(0.67)	32	16(0.50)	0.113231	0.392626	0.499244	Good
FOXR1	120	70(0.58)	41	33(0.80)	0.00116275	0.0591332	0.0751909	Poor
ZAN	79	53(0.67)	82	50(0.61)	0.468802	0.662268	0.842108	Good
WDR64	99	62(0.63)	62	41(0.66)	0.825026	0.757518	0.963223	Poor
RNF151	131	83(0.63)	30	20(0.67)	0.400887	0.65008	0.82661	Poor
PCDHA5	129	84(0.65)	32	19(0.59)	0.204998	0.548708	0.697711	Good
C7ORF34	57	37(0.65)	104	66(0.63)	0.406681	0.65008	0.82661	Good
SPATA21	34	22(0.65)	127	81(0.64)	0.508673	0.662842	0.842837	Good
BHLHE23	115	79(0.69)	46	24(0.52)	0.0781842	0.350009	0.445054	Good
ATP11AUN	83	55(0.66)	78	48(0.62)	0.652147	0.720457	0.916098	Good
PATE3	124	83(0.67)	37	20(0.54)	0.0487015	0.284117	0.361269	Good
GOLGA6A	97	63(0.65)	64	40(0.62)	0.813226	0.757518	0.963223	Good
OR2D2	122	76(0.62)	39	27(0.69)	0.338105	0.622607	0.791677	Poor
C6ORF10	104	64(0.62)	57	39(0.68)	0.816528	0.757518	0.963223	Poor
RBPJL	124	79(0.64)	37	24(0.65)	0.590447	0.709325	0.901943	Poor
OR4M2	132	87(0.66)	29	16(0.55)	0.263357	0.599704	0.762555	Good
OR5C1	76	51(0.67)	85	52(0.61)	0.905909	0.757518	0.963223	Good
PRSS37	39	26(0.67)	122	77(0.63)	0.885791	0.757518	0.963223	Good
CT45A1	114	66(0.58)	47	37(0.79)	0.00916726	0.138616	0.176257	Poor
ZAR1L	114	70(0.61)	47	33(0.70)	0.679694	0.720457	0.916098	Poor
TSPAN16	35	21(0.60)	126	82(0.65)	0.268906	0.603337	0.767174	Poor
DNAJB8	132	87(0.66)	29	16(0.55)	0.162085	0.475562	0.604701	Good
ACTL8	116	76(0.66)	45	27(0.60)	0.12535	0.414218	0.526699	Good
OR1J2	103	71(0.69)	58	32(0.55)	0.0301466	0.258737	0.328998	Good
TMEM31	124	79(0.64)	37	24(0.65)	0.743249	0.755981	0.961269	Poor
OR1K1	65	45(0.69)	96	58(0.60)	0.927531	0.757518	0.963223	Good
LDHC	118	72(0.61)	43	31(0.72)	0.0739848	0.350009	0.445054	Poor
OR13C3	94	63(0.67)	67	40(0.60)	0.0402372	0.266912	0.339392	Good
OR52D1	106	70(0.66)	55	33(0.60)	0.579911	0.707815	0.900023	Good
PCDHA7	126	82(0.65)	35	21(0.60)	0.307665	0.622607	0.791677	Good
DPPA3	130	81(0.62)	31	22(0.71)	0.251831	0.594084	0.755408	Poor
NLRP4	124	74(0.60)	37	29(0.78)	0.0922559	0.374298	0.475939	Poor
AKNAD1	52	39(0.75)	109	64(0.59)	0.074225	0.350009	0.445054	Good
CNBD2	113	70(0.62)	48	33(0.69)	0.0391486	0.266912	0.339392	Poor
APOBEC4	91	58(0.64)	70	45(0.64)	0.807586	0.757518	0.963223	Good
CAGE1	37	22(0.59)	124	81(0.65)	0.460106	0.659108	0.83809	Poor
TXNDC2	85	52(0.61)	76	51(0.67)	0.347054	0.622607	0.791677	Poor
CRISP2	119	76(0.64)	42	27(0.64)	0.670474	0.720457	0.916098	Good
TDRD12	119	82(0.69)	42	21(0.50)	0.0318795	0.258737	0.328998	Good
ZAR1	98	66(0.67)	63	37(0.59)	0.450599	0.659108	0.83809	Good
C12ORF40	97	67(0.69)	64	36(0.56)	0.0372932	0.266912	0.339392	Good
TCEB3C	41	30(0.73)	120	73(0.61)	0.306589	0.622607	0.791677	Good
TSGA10IP	87	61(0.70)	74	42(0.57)	0.140141	0.427626	0.543749	Good
MAEL	68	41(0.60)	93	62(0.67)	0.462037	0.659108	0.83809	Poor
CT45A3	126	75(0.60)	35	28(0.80)	0.00702625	0.138616	0.176257	Poor
CLRN1	114	75(0.66)	47	28(0.60)	0.407856	0.65008	0.82661	Good
SYCP3	69	48(0.70)	92	55(0.60)	0.306243	0.622607	0.791677	Good
MARCH10	117	73(0.62)	44	30(0.68)	0.689852	0.720457	0.916098	Poor
FAM9C	116	68(0.59)	45	35(0.78)	0.0285032	0.258737	0.328998	Poor
PCDHA4	131	84(0.64)	30	19(0.63)	0.681522	0.720457	0.916098	Good
HSFY2	133	84(0.63)	28	19(0.68)	0.848317	0.757518	0.963223	Poor
OR51Q1	131	84(0.64)	30	19(0.63)	0.510372	0.662842	0.842837	Good
C17ORF50	55	37(0.67)	106	66(0.62)	0.6673	0.720457	0.916098	Good
FNDC7	90	53(0.59)	71	50(0.70)	0.00635167	0.138616	0.176257	Poor
FUT5	106	66(0.62)	55	37(0.67)	0.536617	0.671076	0.853308	Poor
HIST1H2BB	63	43(0.68)	98	60(0.61)	0.90284	0.757518	0.963223	Good
MAGEA8	55	36(0.65)	106	67(0.63)	0.761336	0.757518	0.963223	Good
TMCO2	134	85(0.63)	27	18(0.67)	0.932439	0.757518	0.963223	Poor
PURG	95	67(0.71)	66	36(0.55)	0.00999398	0.138616	0.176257	Good
SUN3	109	67(0.61)	52	36(0.69)	0.37876	0.64208	0.816437	Poor
TMPRSS12	96	63(0.66)	65	40(0.62)	0.117767	0.399281	0.507707	Good
CTAGE6	46	33(0.72)	115	70(0.61)	0.351459	0.622607	0.791677	Good
TSACC	34	22(0.65)	127	81(0.64)	0.253311	0.594084	0.755408	Good
C3ORF20	37	25(0.68)	124	78(0.63)	0.792695	0.757518	0.963223	Good
CCDC27	123	79(0.64)	38	24(0.63)	0.51015	0.662842	0.842837	Good
OR51I2	120	75(0.62)	41	28(0.68)	0.921285	0.757518	0.963223	Poor
WDR87	99	60(0.61)	62	43(0.69)	0.222941	0.586449	0.745699	Poor
PPP3R2	108	71(0.66)	53	32(0.60)	0.47728	0.662842	0.842837	Good
SYCE1L	97	65(0.67)	64	38(0.59)	0.444474	0.659108	0.83809	Good
CD200R1L	124	74(0.60)	37	29(0.78)	0.0498357	0.284117	0.361269	Poor
TBATA	112	71(0.63)	49	32(0.65)	0.933433	0.757518	0.963223	Poor
OR6A2	117	72(0.62)	44	31(0.70)	0.275531	0.609242	0.774683	Poor
SPATA17	102	68(0.67)	59	35(0.59)	0.55409	0.682262	0.867531	Good
GPR32	79	48(0.61)	82	55(0.67)	0.752976	0.757518	0.963223	Poor
TEX101	127	91(0.72)	34	12(0.35)	5.56777e-05	0.00542747	0.0069013	Good
GAB4	126	80(0.63)	35	23(0.66)	0.588122	0.709325	0.901943	Poor
OR13G1	91	61(0.67)	70	42(0.60)	0.410449	0.65008	0.82661	Good
TMPRSS11F	124	79(0.64)	37	24(0.65)	0.976666	0.778538	0.989952	Poor
SPDYE4	100	64(0.64)	61	39(0.64)	0.329795	0.622607	0.791677	Good
BEND2	112	73(0.65)	49	30(0.61)	0.847951	0.757518	0.963223	Good
EQTN	107	67(0.63)	54	36(0.67)	0.930068	0.757518	0.963223	Poor
C1ORF146	70	48(0.69)	91	55(0.60)	0.839472	0.757518	0.963223	Good
TKTL2	69	38(0.55)	92	65(0.71)	0.0502798	0.284117	0.361269	Poor
OR4N4	131	89(0.68)	30	14(0.47)	0.0802933	0.350009	0.445054	Good
SYNGR4	100	67(0.67)	61	36(0.59)	0.345366	0.622607	0.791677	Good
CCDC83	104	67(0.64)	57	36(0.63)	0.599249	0.714274	0.908237	Good
IRGC	41	25(0.61)	120	78(0.65)	0.347321	0.622607	0.791677	Poor
CT45A2	128	79(0.62)	33	24(0.73)	0.133032	0.414218	0.526699	Poor
C20ORF144	127	87(0.69)	34	16(0.47)	0.0371397	0.266912	0.339392	Good

## Sheet: LGG
genename	unaltered	unaltered_deceased	altered	altered_deceased	logrank_pvalue	logrank_qvalue	logrank_padjusted	cd8_pearson	prognosis_status
ACR	36	10(0.28)	481	118(0.25)	0.920124	0.656805	0.969043	0.0519926	Good
ACRV1	46	9(0.20)	468	116(0.25)	0.905163	0.652393	0.962533	-0.0328751	Poor
ACSBG2	129	40(0.31)	388	87(0.22)	0.454372	0.477621	0.704677	0.0507448	Good
ACTL8	326	83(0.25)	193	45(0.23)	0.886488	0.652393	0.962533	-0.0721191	Good
ADAM20	72	36(0.50)	446	92(0.21)	3.74464e-07	4.0342e-06	5.95201e-06	0.145583	Good
ADAM29	115	48(0.42)	403	80(0.20)	1.11022e-16	2.27254e-14	3.35287e-14	0.144967	Good
ADAMTS20	99	41(0.41)	416	86(0.21)	2.04908e-11	1.04858e-09	1.54706e-09	0.140878	Good
ADIG	263	56(0.21)	256	72(0.28)	7.39483e-05	0.000560615	0.000827126	-0.219152	Poor
ALLC	375	79(0.21)	142	49(0.35)	0.0197223	0.0621075	0.0916327	-0.0833161	Poor
ALS2CR11	47	10(0.21)	468	117(0.25)	0.902163	0.652393	0.962533	-0.0130522	Poor
ANKRD7	73	18(0.25)	442	108(0.24)	0.520303	0.502443	0.741299	-0.152058	Good
ATP11AUN	466	114(0.24)	50	12(0.24)	0.593778	0.542885	0.800967	0.058756	Good
AXDND1	231	63(0.27)	289	67(0.23)	0.817247	0.61928	0.91368	-0.0641128	Good
BAGE2	76	7(0.092)	439	119(0.27)	0.0788939	0.164418	0.24258	-0.0582091	Poor
BARHL2	474	110(0.23)	42	16(0.38)	0.0471553	0.113557	0.16754	-0.0686354	Poor
BEND2	484	121(0.25)	32	7(0.22)	0.661005	0.568497	0.838755	0.0730972	Good
BMP15	484	119(0.25)	30	6(0.20)	0.0405731	0.106474	0.157091	0.0658336	Good
BPIFC	476	116(0.24)	41	11(0.27)	0.5193	0.502443	0.741299	0.0217849	Poor
BTG4	471	115(0.24)	43	10(0.23)	0.55246	0.523537	0.77242	-0.145842	Good
C10ORF120	442	112(0.25)	74	15(0.20)	0.208678	0.293487	0.433008	0.0945457	Good
C10ORF53	444	116(0.26)	76	13(0.17)	0.00899071	0.0322864	0.047635	0.0322749	Good
C10ORF62	191	51(0.27)	326	77(0.24)	0.633279	0.563596	0.831523	0.280539	Good
C12ORF40	467	112(0.24)	47	14(0.30)	0.0426024	0.107659	0.158839	-0.0167451	Poor
C12ORF50	446	106(0.24)	71	22(0.31)	0.0168367	0.053849	0.0794482	0.0104358	Poor
C12ORF54	281	80(0.28)	234	46(0.20)	0.00242029	0.0115213	0.0169983	0.0079606	Good
C16ORF82	443	114(0.26)	73	13(0.18)	0.210769	0.293487	0.433008	-0.197273	Good
C17ORF50	126	43(0.34)	392	85(0.22)	0.00794552	0.0295706	0.0436281	-0.0664561	Good
C17ORF64	416	102(0.25)	98	24(0.24)	0.270683	0.339918	0.501511	-0.090393	Good
C17ORF74	117	35(0.30)	398	91(0.23)	0.209186	0.293487	0.433008	0.0843804	Good
C19ORF45	105	30(0.29)	414	99(0.24)	0.74578	0.606718	0.895146	0.0131477	Good
C1ORF111	207	44(0.21)	312	85(0.27)	0.145457	0.244048	0.360066	0.0880845	Poor
C1ORF158	290	63(0.22)	229	66(0.29)	0.0520763	0.121132	0.178717	-0.281752	Poor
C20ORF141	483	116(0.24)	30	9(0.30)	0.516859	0.502443	0.741299	0.0445363	Poor
C20ORF144	475	115(0.24)	38	10(0.26)	0.15804	0.248938	0.36728	0.0648593	Poor
C20ORF195	295	55(0.19)	223	71(0.32)	0.000330907	0.00218497	0.00322368	-0.228883	Poor
C2ORF61	298	70(0.23)	224	62(0.28)	0.0825123	0.167224	0.24672	-0.0139188	Poor
C2ORF78	484	122(0.25)	29	3(0.10)	0.133942	0.234332	0.345731	0.0899968	Good
C3ORF20	211	52(0.25)	307	76(0.25)	0.238515	0.323325	0.477029	0.0597815	Good
C3ORF22	463	116(0.25)	53	11(0.21)	0.933615	0.658977	0.972248	0.0426439	Good
C4ORF45	472	117(0.25)	43	9(0.21)	0.0669794	0.145495	0.214662	-0.189926	Good
C5ORF58	155	39(0.25)	363	90(0.25)	0.819891	0.61928	0.91368	0.109867	Good
C5ORF60	478	117(0.24)	36	9(0.25)	0.701001	0.58807	0.867632	-0.084864	Poor
C7ORF34	405	103(0.25)	110	23(0.21)	0.757675	0.608196	0.897325	-0.0349124	Good
C7ORF65	455	110(0.24)	61	17(0.28)	0.10724	0.201386	0.297123	-0.0987266	Poor
C7ORF71	437	106(0.24)	79	20(0.25)	0.965555	0.664673	0.980652	0.114194	Poor
C9ORF131	34	11(0.32)	483	118(0.24)	0.0309769	0.0856854	0.126419	-0.00650294	Good
C9ORF153	116	34(0.29)	402	94(0.23)	0.768369	0.609608	0.899409	0.157205	Good
CAGE1	373	85(0.23)	144	42(0.29)	0.0590173	0.131308	0.193731	0.0166827	Poor
CATSPERD	469	112(0.24)	44	13(0.30)	0.0210336	0.0642598	0.0948082	-0.167889	Poor
CCDC168	53	13(0.25)	462	113(0.24)	0.903231	0.652393	0.962533	0.16037	Good
CCDC185	169	64(0.38)	348	65(0.19)	1.41459e-07	2.33488e-06	3.44485e-06	0.086453	Good
CCDC42	474	110(0.23)	40	15(0.38)	0.119291	0.218016	0.321659	-0.0568111	Poor
CCDC54	364	87(0.24)	157	43(0.27)	0.1933	0.285024	0.420521	-0.0395998	Poor
CCL27	425	86(0.20)	90	40(0.44)	2.62699e-07	3.76574e-06	5.55593e-06	-0.0604915	Poor
CCT8L2	414	107(0.26)	102	20(0.20)	0.167289	0.259414	0.382736	0.121433	Good
CDC20B	451	98(0.22)	65	29(0.45)	1.2831e-07	2.33488e-06	3.44485e-06	-0.181398	Poor
CERS3	75	22(0.29)	440	104(0.24)	0.310139	0.365253	0.53889	0.119962	Good
COX8C	396	94(0.24)	118	32(0.27)	0.320006	0.372128	0.549034	0.0426897	Poor
CPA5	253	63(0.25)	266	65(0.24)	0.655337	0.568249	0.838389	-0.120878	Good
CRYBA4	282	75(0.27)	238	54(0.23)	0.321785	0.372128	0.549034	0.0629695	Good
CSNK1A1L	38	8(0.21)	478	119(0.25)	0.46066	0.477621	0.704677	0.113596	Poor
CT45A1	116	26(0.22)	402	102(0.25)	0.461399	0.477621	0.704677	-0.0580046	Poor
CT45A2	411	98(0.24)	107	30(0.28)	0.333029	0.378712	0.558748	-0.0765062	Poor
CT45A3	319	72(0.23)	203	59(0.29)	0.404997	0.443313	0.654059	0.00728532	Poor
CT45A5	267	64(0.24)	255	66(0.26)	0.383788	0.426947	0.629913	-0.0554134	Poor
CT45A6	431	102(0.24)	85	25(0.29)	0.445064	0.474484	0.700048	-0.0307772	Poor
CT62	443	116(0.26)	71	10(0.14)	0.066564	0.145495	0.214662	0.0367921	Good
CTAG1B	440	106(0.24)	75	20(0.27)	0.794983	0.611605	0.902355	-0.0645461	Poor
CTAG2	461	113(0.25)	54	12(0.22)	0.539415	0.513553	0.757691	-0.12173	Good
CTAGE1	73	12(0.16)	441	114(0.26)	0.306419	0.365253	0.53889	-0.0509369	Poor
CTAGE9	118	24(0.20)	401	105(0.26)	0.585316	0.542885	0.800967	0.00529756	Poor
DAZ1	414	100(0.24)	103	27(0.26)	0.900882	0.652393	0.962533	0.0302656	Poor
DAZL	468	113(0.24)	47	12(0.26)	0.131367	0.231808	0.342007	-0.139707	Poor
DCAF4L2	270	57(0.21)	248	70(0.28)	0.0990283	0.191229	0.282137	0.0655213	Poor
DDX4	284	80(0.28)	235	48(0.20)	0.24967	0.327599	0.483336	-0.0266589	Good
DEFB119	372	97(0.26)	144	30(0.21)	0.00854436	0.0312314	0.0460785	-0.0133832	Good
DKKL1	243	45(0.19)	274	80(0.29)	0.00164541	0.00842007	0.0124229	-0.165345	Poor
DMRT1	455	104(0.23)	60	22(0.37)	0.000101203	0.000739838	0.00109155	-0.225466	Poor
DMRTB1	447	112(0.25)	69	16(0.23)	0.154593	0.248938	0.36728	0.044596	Good
DPEP3	159	41(0.26)	358	85(0.24)	0.265049	0.335939	0.495641	0.0607048	Good
DRD3	446	102(0.23)	67	23(0.34)	0.81193	0.617826	0.911534	-0.00115043	Poor
EFCAB3	412	99(0.24)	104	29(0.28)	0.0960844	0.187311	0.276357	0.00655633	Poor
ELSPBP1	369	87(0.24)	146	39(0.27)	0.520382	0.502443	0.741299	0.0192244	Poor
ENTHD1	421	101(0.24)	97	26(0.27)	0.288139	0.353172	0.521066	0.0601832	Poor
EQTN	289	77(0.27)	228	50(0.22)	0.973376	0.664673	0.980652	0.166472	Good
ERICH6	328	76(0.23)	192	54(0.28)	0.0801187	0.164418	0.24258	-0.161521	Poor
ERICH6B	453	110(0.24)	63	17(0.27)	0.585284	0.542885	0.800967	-0.167804	Poor
ESX1	300	93(0.31)	218	35(0.16)	4.05037e-07	4.14539e-06	6.11606e-06	0.0315089	Good
EVX2	467	106(0.23)	47	19(0.40)	0.00219312	0.0106884	0.0157695	-0.0413962	Poor
EXD1	347	88(0.25)	171	39(0.23)	0.477994	0.486773	0.71818	-0.153766	Good
FAM154A	451	112(0.25)	65	15(0.23)	0.985648	0.66806	0.985648	-0.194958	Good
FAM166A	244	69(0.28)	273	57(0.21)	0.781006	0.610173	0.900243	0.0668836	Good
FAM170B	478	118(0.25)	37	8(0.22)	0.15615	0.248938	0.36728	0.0261478	Good
FAM187B	442	111(0.25)	76	18(0.24)	0.413275	0.449968	0.663878	-0.037084	Good
FAM205A	412	99(0.24)	104	27(0.26)	0.085631	0.171799	0.25347	-0.163441	Poor
FAM209A	409	98(0.24)	106	29(0.27)	0.00497567	0.0215937	0.0318591	0.146754	Poor
FAM221B	103	39(0.38)	416	90(0.22)	0.000618603	0.00372421	0.00549465	-0.0425315	Good
FAM71A	456	108(0.24)	59	19(0.32)	0.279015	0.346134	0.510682	0.196461	Poor
FAM71E2	487	115(0.24)	29	10(0.34)	0.0487681	0.116075	0.171255	-0.126281	Poor
FAM71F1	80	19(0.24)	438	108(0.25)	0.234553	0.320074	0.472234	-0.16157	Poor
FAM9A	478	119(0.25)	36	7(0.19)	0.879392	0.652393	0.962533	0.070213	Good
FAM9C	476	117(0.25)	41	10(0.24)	0.780317	0.610173	0.900243	-0.174706	Good
FATE1	409	93(0.23)	109	36(0.33)	0.0728534	0.155338	0.229185	-0.100067	Poor
FBXO39	289	54(0.19)	231	77(0.33)	1.22767e-07	2.33488e-06	3.44485e-06	-0.126963	Poor
FEZF1	370	77(0.21)	148	50(0.34)	3.73024e-06	3.18146e-05	4.69389e-05	-0.14526	Poor
FKBP6	374	87(0.23)	143	39(0.27)	0.475784	0.486773	0.71818	0.0593366	Poor
FNDC7	93	17(0.18)	423	111(0.26)	0.0423291	0.107659	0.158839	-0.290333	Poor
FOXE3	289	61(0.21)	229	67(0.29)	0.265874	0.335939	0.495641	-0.0194716	Poor
FOXR1	336	92(0.27)	182	36(0.20)	0.0203327	0.0630597	0.0930377	0.0734258	Good
FSCN3	152	35(0.23)	366	92(0.25)	0.762995	0.609608	0.899409	-0.0138117	Poor
FUT5	81	28(0.35)	433	98(0.23)	0.00277831	0.0129249	0.0190693	0.132408	Good
GALNTL5	228	56(0.25)	290	71(0.24)	0.569193	0.536909	0.792149	-0.307559	Good
GAPDHS	96	23(0.24)	422	105(0.25)	0.167117	0.259414	0.382736	0.0218062	Poor
GAST	408	96(0.24)	108	31(0.29)	0.462007	0.477621	0.704677	0.101925	Poor
GK2	366	101(0.28)	152	28(0.18)	0.00313022	0.0139479	0.0205786	0.0271486	Good
GLIPR1L1	297	73(0.25)	219	53(0.24)	0.495791	0.499923	0.737581	0.079536	Good
GOLGA6A	263	62(0.24)	257	67(0.26)	0.504463	0.502443	0.741299	0.00661837	Poor
GOLGA6B	50	13(0.26)	465	114(0.25)	0.971243	0.664673	0.980652	0.0516679	Good
GOLGA6C	460	112(0.24)	56	14(0.25)	0.796303	0.611605	0.902355	-0.0203073	Poor
GOLGA6L1	416	106(0.25)	100	20(0.20)	0.143496	0.243773	0.359659	-0.218038	Good
GOLGA6L6	359	95(0.26)	158	32(0.20)	0.0553705	0.125932	0.185799	-0.233634	Good
GPR139	434	86(0.20)	81	40(0.49)	1.84364e-12	1.25792e-10	1.85593e-10	0.0225011	Poor
GPR31	469	106(0.23)	45	20(0.44)	0.000348819	0.00223126	0.00329198	-0.0260746	Poor
GSG1	322	75(0.23)	197	52(0.26)	0.20205	0.289216	0.426706	-0.271172	Poor
GTF2A1L	148	51(0.34)	366	75(0.20)	0.0267569	0.0782417	0.115437	0.071984	Good
GTSF1	214	57(0.27)	303	71(0.23)	0.6244	0.560568	0.827056	-0.100309	Good
GUCA1A	185	41(0.22)	331	85(0.26)	0.198445	0.28668	0.422965	-0.255833	Poor
H1FNT	76	29(0.38)	442	101(0.23)	0.0130787	0.0446183	0.0658294	-0.0315944	Good
H2AFB1	148	42(0.28)	369	86(0.23)	0.71514	0.597483	0.88152	0.163168	Good
HIST1H3J	452	101(0.22)	62	25(0.40)	0.00718745	0.0277587	0.0409549	-0.102765	Poor
HNRNPCL2	330	82(0.25)	192	48(0.25)	0.927828	0.657159	0.969565	0.0811958	Good
HORMAD2	320	62(0.19)	197	65(0.33)	2.75957e-07	3.76574e-06	5.55593e-06	-0.281958	Poor
HSF5	225	58(0.26)	296	72(0.24)	0.246245	0.325189	0.479781	0.0400535	Good
HSFY2	308	72(0.23)	206	54(0.26)	0.506405	0.502443	0.741299	0.049418	Poor
IGF2BP1	477	110(0.23)	40	18(0.45)	0.00188106	0.00939116	0.0138556	-0.0597701	Poor
IGLL1	459	109(0.24)	57	17(0.30)	0.193551	0.285024	0.420521	0.0377725	Poor
IL13	292	74(0.25)	227	53(0.23)	0.700921	0.58807	0.867632	0.0495853	Good
INSL3	330	78(0.24)	189	49(0.26)	0.310487	0.365253	0.53889	-0.0604431	Poor
IQCF1	446	112(0.25)	71	14(0.20)	0.674187	0.575002	0.848352	-0.252898	Good
IRGC	415	107(0.26)	100	18(0.18)	0.24489	0.325189	0.479781	0.0974482	Good
IZUMO1	268	75(0.28)	250	53(0.21)	0.309062	0.365253	0.53889	0.0449239	Good
KCNU1	476	115(0.24)	39	10(0.26)	0.924115	0.656805	0.969043	-0.17363	Poor
KCNV2	162	48(0.30)	356	81(0.23)	0.24488	0.325189	0.479781	0.0556686	Good
KCTD19	186	32(0.17)	331	94(0.28)	0.00543486	0.0222494	0.0328265	-0.0918971	Poor
KIF4B	51	6(0.12)	463	119(0.26)	0.158101	0.248938	0.36728	-0.0938815	Poor
KLHL10	218	56(0.26)	305	75(0.25)	0.939728	0.661012	0.97525	-0.187138	Good
KRT33A	385	104(0.27)	131	22(0.17)	0.0420393	0.107659	0.158839	-0.0426267	Good
KRT33B	430	108(0.25)	87	18(0.21)	0.126438	0.227278	0.335324	-0.292556	Good
LDHAL6B	417	93(0.22)	97	33(0.34)	0.00535458	0.0222494	0.0328265	0.167001	Poor
LDHC	391	91(0.23)	122	34(0.28)	0.182337	0.274433	0.404896	-0.0523795	Poor
LEMD1	176	39(0.22)	341	87(0.26)	0.742138	0.606718	0.895146	0.0561192	Poor
LIN28B	355	80(0.23)	165	49(0.30)	0.144102	0.243773	0.359659	-0.136302	Poor
LINC00452	219	65(0.30)	299	61(0.20)	0.0803246	0.164418	0.24258	0.0686099	Good
LRRC52	297	80(0.27)	223	50(0.22)	0.0370522	0.0997931	0.147234	-0.0974729	Good
LRRC74A	366	84(0.23)	154	47(0.31)	0.130227	0.231795	0.341988	-0.0771412	Poor
LRRD1	98	24(0.24)	420	106(0.25)	0.590778	0.542885	0.800967	0.0510171	Poor
LYZL4	439	107(0.24)	77	20(0.26)	0.945997	0.663143	0.978394	-0.325082	Poor
MAGEA12	32	12(0.38)	484	116(0.24)	0.959737	0.664673	0.980652	0.109591	Good
MAGEA2	476	114(0.24)	39	11(0.28)	0.171254	0.263566	0.388862	0.0741995	Poor
MAGEA4	483	120(0.25)	31	5(0.16)	0.975565	0.664673	0.980652	0.0351685	Good
MAGEA6	445	106(0.24)	69	20(0.29)	0.304656	0.365253	0.53889	0.0730136	Poor
MAGEA8	454	114(0.25)	61	11(0.18)	0.754338	0.6079	0.89689	-0.0505456	Good
MARCH11	105	47(0.45)	410	80(0.20)	6.37397e-08	1.63087e-06	2.40617e-06	-0.0460146	Good
MEIOB	238	58(0.24)	281	69(0.25)	0.263065	0.335939	0.495641	-0.0309565	Poor
MORC1	119	34(0.29)	400	95(0.24)	0.800766	0.611605	0.902355	-0.0360429	Good
MOS	467	110(0.24)	48	16(0.33)	0.00708711	0.0277587	0.0409549	-0.297827	Poor
NAA11	330	88(0.27)	188	41(0.22)	0.0903041	0.177736	0.262229	-0.0364996	Good
NANOS2	264	66(0.25)	255	63(0.25)	0.572073	0.53715	0.792505	0.104312	Good
NEUROG2	190	53(0.28)	327	74(0.23)	0.0237004	0.0703083	0.103732	-0.110759	Good
NKX2-4	460	109(0.24)	53	16(0.30)	0.135613	0.235244	0.347077	0.00548948	Poor
NLRP4	160	41(0.26)	360	88(0.24)	0.880023	0.652393	0.962533	-0.0956021	Good
NT5C1B	451	109(0.24)	64	18(0.28)	0.477599	0.486773	0.71818	-0.112418	Poor
NUP210L	378	91(0.24)	139	36(0.26)	0.823985	0.620085	0.914866	-0.0525172	Poor
NUTM1	484	119(0.25)	30	6(0.20)	0.198877	0.28668	0.422965	0.0628224	Good
NUTM2F	194	55(0.28)	329	75(0.23)	0.612343	0.552165	0.814659	0.142003	Good
ODF1	367	96(0.26)	150	30(0.20)	0.0273243	0.0787754	0.116224	-0.198229	Good
ODF3	426	108(0.25)	96	21(0.22)	0.196789	0.28668	0.422965	-0.0141305	Good
OPN5	474	118(0.25)	40	7(0.17)	0.749907	0.606718	0.895146	-0.0884033	Good
OR1E1	432	106(0.25)	85	23(0.27)	0.459833	0.477621	0.704677	-0.072687	Poor
OR2A4	329	76(0.23)	190	51(0.27)	0.153876	0.248938	0.36728	0.000324394	Poor
OR2H1	468	112(0.24)	45	13(0.29)	0.210208	0.293487	0.433008	-0.127393	Poor
OR2K2	428	113(0.26)	89	12(0.13)	0.0386045	0.102624	0.15141	0.0768048	Good
OR3A1	451	106(0.24)	65	21(0.32)	0.264286	0.335939	0.495641	-0.0934535	Poor
OR4M2	475	121(0.25)	38	4(0.11)	0.0435486	0.108659	0.160314	0.178406	Good
OR4N2	145	42(0.29)	369	84(0.23)	0.000943895	0.00522183	0.00770423	0.0458438	Good
OR4N4	254	81(0.32)	266	50(0.19)	1.79305e-06	1.66828e-05	2.46136e-05	0.188276	Good
OR52E2	416	106(0.25)	101	21(0.21)	0.113292	0.210817	0.311038	-0.0116144	Good
OR6B2	482	118(0.24)	35	10(0.29)	0.493543	0.499923	0.737581	-0.0350245	Poor
OTP	370	63(0.17)	150	65(0.43)	7.64261e-11	3.12876e-09	4.61614e-09	-0.0884521	Poor
PAGE2B	465	116(0.25)	51	11(0.22)	0.337426	0.381593	0.562999	0.0755436	Good
PANX3	472	118(0.25)	45	9(0.20)	0.244141	0.325189	0.479781	0.0360419	Good
PAPOLB	387	95(0.25)	131	31(0.24)	0.646895	0.568249	0.838389	-0.0718226	Good
PCP2	416	102(0.25)	100	25(0.25)	0.298895	0.36202	0.53412	0.0606764	Good
PIWIL3	396	106(0.27)	120	19(0.16)	0.00313448	0.0139479	0.0205786	0.00174457	Good
PKD2L2	400	100(0.25)	119	27(0.23)	0.590366	0.542885	0.800967	-0.0949654	Good
POM121L2	446	111(0.25)	69	14(0.20)	0.670191	0.573986	0.846852	-0.262252	Good
POU4F2	347	79(0.23)	172	51(0.30)	0.381761	0.426947	0.629913	0.095619	Poor
PP2D1	463	103(0.22)	57	25(0.44)	0.0164848	0.0535604	0.0790224	0.152486	Poor
PPEF2	450	111(0.25)	64	15(0.23)	0.977405	0.664673	0.980652	-0.0152124	Good
PPP3R2	401	108(0.27)	115	17(0.15)	2.07897e-06	1.85021e-05	2.72978e-05	-0.0773856	Good
PRAME	418	99(0.24)	101	29(0.29)	0.329455	0.378712	0.558748	-0.0359314	Poor
PRDM13	433	91(0.21)	80	34(0.42)	3.55541e-07	4.0342e-06	5.95201e-06	-0.11128	Poor
PRKACG	398	98(0.25)	120	29(0.24)	0.173852	0.26489	0.390816	0.0037563	Good
PRND	257	56(0.22)	263	74(0.28)	0.0231236	0.0696061	0.102696	-0.0685705	Poor
PRPS1L1	390	93(0.24)	127	33(0.26)	0.889751	0.652393	0.962533	0.032012	Poor
PRSS37	252	68(0.27)	264	59(0.22)	0.0289756	0.0823759	0.121536	0.0453973	Good
PRSS54	99	36(0.36)	421	94(0.22)	0.00935804	0.0330261	0.0487263	-0.159092	Good
PRSS55	143	46(0.32)	374	83(0.22)	0.186073	0.278011	0.410175	0.128949	Good
PRY2	423	100(0.24)	91	26(0.29)	0.969816	0.664673	0.980652	0.0160949	Poor
PSMA8	484	115(0.24)	30	11(0.37)	0.000233287	0.00164662	0.00242941	-0.0716214	Poor
PSMB11	407	104(0.26)	110	23(0.21)	0.528885	0.50588	0.74637	0.0467109	Good
PTF1A	273	88(0.32)	248	40(0.16)	0.000268833	0.00183426	0.00270625	0.025999	Good
RAD51AP2	232	60(0.26)	290	70(0.24)	0.101851	0.194842	0.287468	-0.3049	Good
RBM46	243	51(0.21)	277	80(0.29)	0.0352754	0.0962743	0.142042	-0.0964367	Poor
RBMXL2	385	102(0.26)	135	27(0.20)	0.441481	0.473128	0.698048	0.0231297	Good
RBPJL	452	108(0.24)	64	18(0.28)	0.389482	0.430939	0.635803	-0.125573	Poor
RFPL4B	143	59(0.41)	375	70(0.19)	1.48288e-07	2.33488e-06	3.44485e-06	0.135089	Good
RIMBP3C	37	8(0.22)	477	117(0.25)	0.644582	0.568249	0.838389	-0.096453	Poor
RNF133	447	105(0.23)	69	22(0.32)	0.0440599	0.108659	0.160314	-0.0805241	Poor
RNF148	414	97(0.23)	102	29(0.28)	0.276821	0.345506	0.509756	-0.0945836	Poor
RNF151	461	117(0.25)	55	9(0.16)	0.523167	0.502761	0.741767	0.152542	Good
RNF17	476	119(0.25)	39	6(0.15)	0.0864484	0.171799	0.25347	0.0163325	Good
ROPN1	46	16(0.35)	472	113(0.24)	0.319703	0.372128	0.549034	-0.27624	Good
ROPN1B	101	28(0.28)	418	102(0.24)	0.765799	0.609608	0.899409	-0.290593	Good
RSPH6A	463	111(0.24)	51	14(0.27)	0.731464	0.606718	0.895146	0.0383565	Poor
SAGE1	365	83(0.23)	152	45(0.30)	0.0134709	0.0452031	0.0666922	-0.0261679	Poor
SAMD7	447	110(0.25)	67	16(0.24)	0.506642	0.502443	0.741299	-0.149021	Good
SEL1L2	468	109(0.23)	48	18(0.38)	0.0299813	0.0840674	0.124032	-0.152628	Poor
SEPT12	353	93(0.26)	164	34(0.21)	0.743132	0.606718	0.895146	0.0541728	Good
SIRPD	424	95(0.22)	93	33(0.35)	0.00506369	0.0215937	0.0318591	0.00405206	Poor
SIX6	373	69(0.18)	143	58(0.41)	9.10715e-08	2.07129e-06	3.05595e-06	-0.174906	Poor
SLC25A2	354	88(0.25)	166	41(0.25)	0.229631	0.31546	0.465426	0.0738432	Good
SLC25A31	482	117(0.24)	32	8(0.25)	0.678421	0.576212	0.850137	-0.0573531	Poor
SLC26A8	59	20(0.34)	459	110(0.24)	0.153216	0.248938	0.36728	-0.353055	Good
SLC6A5	457	110(0.24)	59	16(0.27)	0.609375	0.55192	0.814297	-0.0271827	Poor
SLCO6A1	459	109(0.24)	57	17(0.30)	0.7995	0.611605	0.902355	0.0524873	Poor
SLFNL1	34	3(0.088)	480	122(0.25)	0.0107741	0.037379	0.0551486	0.0706832	Poor
SMC1B	301	67(0.22)	214	59(0.28)	0.156231	0.248938	0.36728	-0.162105	Poor
SMCP	197	74(0.38)	323	56(0.17)	3.31304e-08	9.6879e-07	1.42934e-06	0.0611032	Good
SOX30	173	42(0.24)	348	88(0.25)	0.748337	0.606718	0.895146	-0.134013	Poor
SPATA12	77	14(0.18)	439	113(0.26)	0.255248	0.332784	0.490986	-0.0399509	Poor
SPATA21	429	103(0.24)	86	23(0.27)	0.965386	0.664673	0.980652	0.113578	Poor
SPATA3	371	75(0.20)	147	52(0.35)	3.5449e-07	4.0342e-06	5.95201e-06	-0.195731	Poor
SPATA31C1	277	73(0.26)	239	53(0.22)	0.263001	0.335939	0.495641	-0.261564	Good
SPATA32	363	80(0.22)	153	46(0.30)	0.0536146	0.123309	0.181928	-0.0281715	Poor
SPATS1	345	87(0.25)	174	42(0.24)	0.595023	0.542885	0.800967	-0.220091	Good
SPEM1	449	107(0.24)	66	18(0.27)	0.77311	0.610173	0.900243	0.0847817	Poor
SPERT	456	108(0.24)	60	19(0.32)	0.793176	0.611605	0.902355	-0.0452134	Poor
SPINK2	334	89(0.27)	184	40(0.22)	0.511179	0.502443	0.741299	-0.0387178	Good
SPPL2C	125	44(0.35)	391	83(0.21)	2.41008e-05	0.00019577	0.000288837	0.0102374	Good
SSMEM1	473	116(0.25)	42	10(0.24)	0.775473	0.610173	0.900243	-0.115317	Good
STARD6	381	100(0.26)	135	26(0.19)	0.0507213	0.119336	0.176067	-0.0497748	Good
STK31	127	33(0.26)	390	96(0.25)	0.284922	0.351332	0.518352	-0.0682163	Good
SUN3	474	112(0.24)	40	14(0.35)	0.00778327	0.0295032	0.0435286	-0.270677	Poor
SYCE1L	130	36(0.28)	387	91(0.24)	0.515792	0.502443	0.741299	0.074189	Good
SYCE3	64	20(0.31)	451	107(0.24)	0.891355	0.652393	0.962533	-0.0160195	Good
SYCP3	484	119(0.25)	31	6(0.19)	0.737914	0.606718	0.895146	-0.0242344	Good
SYNGR4	266	69(0.26)	253	60(0.24)	0.294499	0.358819	0.529398	-0.14649	Good
TBC1D26	104	33(0.32)	415	96(0.23)	0.790945	0.611605	0.902355	-0.0265396	Good
TCP11	55	25(0.45)	459	101(0.22)	1.7869e-09	6.09608e-08	8.99408e-08	0.0452989	Good
TDRD12	262	71(0.27)	260	59(0.23)	0.0567595	0.127673	0.188367	0.0128902	Good
TEKT5	218	59(0.27)	300	68(0.23)	0.657941	0.568249	0.838389	0.110562	Good
TEX11	483	117(0.24)	32	8(0.25)	0.392474	0.431916	0.637243	-0.0567934	Poor
TEX19	200	66(0.33)	319	61(0.19)	3.50599e-07	4.0342e-06	5.95201e-06	0.138139	Good
TEX38	312	76(0.24)	204	51(0.25)	0.15289	0.248938	0.36728	0.0392021	Poor
THEG	450	109(0.24)	67	19(0.28)	0.429315	0.464959	0.685995	-0.232768	Poor
TKTL2	153	50(0.33)	362	76(0.21)	0.00105405	0.00567776	0.00837691	0.207662	Good
TMPRSS11F	462	108(0.23)	53	18(0.34)	0.439792	0.473128	0.698048	0.0372531	Poor
TP53TG3B	263	64(0.24)	257	64(0.25)	0.653307	0.568249	0.838389	-0.0542557	Poor
TPPP2	221	70(0.32)	300	61(0.20)	0.00075971	0.00444304	0.00655521	0.157587	Good
TPTE	226	53(0.23)	293	74(0.25)	0.689442	0.583153	0.860378	0.0311048	Poor
TRIM48	444	105(0.24)	75	22(0.29)	0.853244	0.639751	0.943882	0.0743644	Poor
TRIM71	229	44(0.19)	288	83(0.29)	0.332224	0.378712	0.558748	-0.14192	Poor
TRIML2	345	86(0.25)	176	42(0.24)	0.92097	0.656805	0.969043	-0.00431701	Good
TSACC	228	45(0.20)	291	84(0.29)	0.00624463	0.0250632	0.036978	-0.141776	Poor
TSGA10IP	250	59(0.24)	269	70(0.26)	0.11902	0.218016	0.321659	0.0295155	Poor
TSPAN16	472	115(0.24)	43	10(0.23)	0.924121	0.656805	0.969043	-0.274192	Good
TSPY2	479	119(0.25)	35	7(0.20)	0.448285	0.475442	0.701462	-0.0273803	Good
TSPYL6	256	74(0.29)	263	53(0.20)	0.0467609	0.113557	0.16754	0.0959962	Good
TSSK1B	51	17(0.33)	467	111(0.24)	0.225236	0.311513	0.459603	-0.0990688	Good
TTC29	108	27(0.25)	409	101(0.25)	0.596747	0.542885	0.800967	-0.253298	Good
TTLL2	39	9(0.23)	475	116(0.24)	0.877061	0.652393	0.962533	0.0901483	Poor
TUBA3E	303	76(0.25)	218	53(0.24)	0.900691	0.652393	0.962533	-0.274348	Good
USP29	475	111(0.23)	40	16(0.40)	2.48667e-05	0.00019577	0.000288837	-0.144417	Poor
UTF1	455	106(0.23)	60	20(0.33)	0.126579	0.227278	0.335324	0.0910595	Poor
VCX	468	117(0.25)	45	8(0.18)	0.652377	0.568249	0.838389	0.0993097	Good
VCX3A	331	80(0.24)	188	48(0.26)	0.0675261	0.145495	0.214662	-0.0297724	Poor
VN1R5	478	116(0.24)	36	9(0.25)	0.650352	0.568249	0.838389	0.0633571	Poor
VRTN	466	108(0.23)	49	19(0.39)	0.000412975	0.0025616	0.00377935	-0.0720555	Poor
WDR64	442	104(0.24)	74	24(0.32)	0.078521	0.164418	0.24258	-0.135561	Poor
WDR87	97	39(0.40)	419	89(0.21)	5.25626e-07	5.1234e-06	7.55901e-06	0.116047	Good
XKR3	425	106(0.25)	89	19(0.21)	0.73287	0.606718	0.895146	0.0677666	Good
YBX2	53	19(0.36)	463	107(0.23)	0.104866	0.198752	0.293236	-0.209603	Good
ZAR1	473	100(0.21)	42	27(0.64)	2.10942e-15	2.15891e-13	3.18523e-13	-0.0688116	Poor
ZAR1L	446	112(0.25)	71	14(0.20)	0.627545	0.560931	0.827592	0.128669	Good
ZC2HC1B	420	103(0.25)	97	23(0.24)	0.346511	0.389714	0.57498	0.0682943	Good
ZDHHC19	86	33(0.38)	431	96(0.22)	0.014787	0.048819	0.0720271	0.0687596	Good
ZNF560	87	32(0.37)	428	94(0.22)	0.000782179	0.00444738	0.00656161	0.116297	Good
ZNF683	254	57(0.22)	266	72(0.27)	0.00132424	0.0069503	0.0102544	-0.0115449	Poor
ZNRF4	395	102(0.26)	123	25(0.20)	0.141575	0.243522	0.35929	-0.164386	Good
ZSCAN5B	61	13(0.21)	455	113(0.25)	0.974368	0.664673	0.980652	0.00630198	Poor
ZSWIM2	159	44(0.28)	360	86(0.24)	0.174703	0.26489	0.390816	-0.195141	Good

## Sheet: LUAD
genename	unaltered	unaltered_deceased	altered	altered_deceased	logrank_pvalue	logrank_qvalue	logrank_padjusted	cd8_pearson	prognosis_status
ABHD1	48	16(0.33)	457	167(0.37)	0.414541	0.731657	0.813382	-0.0535124	Poor
ACR	159	65(0.41)	347	118(0.34)	0.25027	0.635299	0.706261	-0.0669267	Good
ACRV1	290	98(0.34)	215	85(0.40)	0.153849	0.580465	0.645302	-0.229735	Poor
ACSBG2	277	109(0.39)	229	74(0.32)	0.19707	0.610424	0.678608	-0.0447614	Good
ACTL8	347	119(0.34)	159	64(0.40)	0.167991	0.58558	0.650989	0.0448312	Poor
ADAD2	312	105(0.34)	195	78(0.40)	0.127104	0.552144	0.613817	-0.0467035	Poor
ADAM2	435	163(0.37)	70	20(0.29)	0.219832	0.622035	0.691516	-0.137005	Good
ADAM20	257	99(0.39)	248	84(0.34)	0.742078	0.865881	0.962599	0.0157051	Good
ADAM29	228	94(0.41)	278	89(0.32)	0.0742187	0.45582	0.506734	0.0300414	Good
ADAMTS20	355	123(0.35)	150	60(0.40)	0.399944	0.731657	0.813382	-0.148261	Poor
AKNAD1	274	93(0.34)	232	90(0.39)	0.133618	0.557717	0.620013	-0.157951	Poor
ANKRD7	202	68(0.34)	303	115(0.38)	0.84638	0.882897	0.981515	-0.0916468	Poor
APOBEC4	160	58(0.36)	346	125(0.36)	0.689231	0.829433	0.922079	0.0317633	Good
ASZ1	386	139(0.36)	120	44(0.37)	0.898716	0.882897	0.981515	0.038889	Poor
ATP11AUN	379	147(0.39)	126	36(0.29)	0.20128	0.612806	0.681255	-0.000688967	Good
AXDND1	278	102(0.37)	228	81(0.36)	0.456045	0.764585	0.849988	-0.0234976	Good
BAGE2	124	54(0.44)	381	129(0.34)	0.753416	0.868686	0.965717	-0.10944	Good
BANF2	473	174(0.37)	32	9(0.28)	0.949987	0.893027	0.992777	-0.0589156	Good
BARHL2	469	169(0.36)	36	14(0.39)	0.776673	0.87568	0.973492	-0.0854117	Poor
BOLL	411	148(0.36)	94	35(0.37)	0.52655	0.764585	0.849988	-0.147769	Poor
BPIFC	441	160(0.36)	64	23(0.36)	0.371797	0.731657	0.813382	-0.0154007	Good
BRDT	231	92(0.40)	275	91(0.33)	0.0114748	0.17031	0.189334	-0.0574903	Good
BTG4	355	129(0.36)	151	54(0.36)	0.873434	0.882897	0.981515	0.0104312	Good
C10ORF53	471	175(0.37)	34	8(0.24)	0.085736	0.458283	0.509472	0.0334429	Good
C10ORF62	471	172(0.37)	34	11(0.32)	0.974278	0.893154	0.992918	-0.089277	Good
C12ORF50	467	173(0.37)	39	10(0.26)	0.24248	0.635299	0.706261	-0.082906	Good
C12ORF54	393	152(0.39)	112	31(0.28)	0.135018	0.557717	0.620013	-0.0722528	Good
C17ORF50	157	70(0.45)	349	113(0.32)	0.00113366	0.0504779	0.0561162	0.0360982	Good
C17ORF64	245	85(0.35)	262	98(0.37)	0.671476	0.821951	0.913761	-0.0334384	Poor
C19ORF45	146	52(0.36)	359	131(0.36)	0.89721	0.882897	0.981515	-0.122211	Good
C1ORF111	174	76(0.44)	333	107(0.32)	0.244339	0.635299	0.706261	-0.0309755	Good
C1ORF158	216	85(0.39)	290	98(0.34)	0.0214939	0.225187	0.25034	0.0273142	Good
C1ORF94	467	166(0.36)	39	17(0.44)	0.641912	0.810129	0.900618	-0.039154	Poor
C20ORF141	414	136(0.33)	91	47(0.52)	5.16621e-05	0.00706607	0.00785534	0.031784	Poor
C20ORF144	435	162(0.37)	71	21(0.30)	0.138458	0.557717	0.620013	0.00882287	Good
C20ORF195	50	15(0.30)	455	168(0.37)	0.670726	0.821951	0.913761	-0.0074059	Poor
C2ORF61	355	125(0.35)	151	58(0.38)	0.183336	0.594961	0.661418	0.00673408	Poor
C3ORF20	438	160(0.37)	67	23(0.34)	0.508559	0.764585	0.849988	-0.0664131	Good
C3ORF30	273	93(0.34)	232	90(0.39)	0.663141	0.821951	0.913761	-0.127753	Poor
C5ORF47	361	127(0.35)	146	56(0.38)	0.53127	0.764585	0.849988	-0.0348548	Poor
C5ORF58	42	25(0.60)	463	158(0.34)	0.0290651	0.270028	0.30019	0.135649	Good
C5ORF60	450	156(0.35)	55	27(0.49)	0.086068	0.458283	0.509472	-0.103758	Poor
C7ORF34	474	173(0.36)	31	10(0.32)	0.953547	0.893154	0.992918	0.0106708	Good
C7ORF65	452	158(0.35)	55	25(0.45)	0.207586	0.621383	0.69079	-0.0639442	Poor
C7ORF71	435	161(0.37)	71	22(0.31)	0.799318	0.88112	0.979539	-0.053102	Good
C9ORF131	159	73(0.46)	347	110(0.32)	0.0179109	0.208026	0.231263	-0.00195223	Good
C9ORF153	290	102(0.35)	216	81(0.38)	0.811227	0.882897	0.981515	-0.0550855	Poor
CAGE1	298	105(0.35)	207	78(0.38)	0.868953	0.882897	0.981515	0.0158982	Poor
CALR3	396	148(0.37)	110	35(0.32)	0.174885	0.58558	0.650989	-0.0505981	Good
CAPZA3	427	156(0.37)	78	27(0.35)	0.971007	0.893154	0.992918	-0.0260387	Good
CATSPERD	242	81(0.33)	265	102(0.38)	0.931223	0.893027	0.992777	0.102761	Poor
CCDC155	236	77(0.33)	270	106(0.39)	0.465533	0.764585	0.849988	-0.0599243	Poor
CCDC166	462	169(0.37)	45	14(0.31)	0.476725	0.764585	0.849988	-0.0911584	Good
CCDC168	218	84(0.39)	288	99(0.34)	0.796298	0.88112	0.979539	-0.026558	Good
CCDC185	130	52(0.40)	375	131(0.35)	0.118772	0.549454	0.610827	-0.0330721	Good
CCDC42	360	136(0.38)	147	47(0.32)	0.213433	0.622035	0.691516	0.105499	Good
CCDC54	417	150(0.36)	90	33(0.37)	0.659204	0.821951	0.913761	-0.0797766	Poor
CCDC62	42	20(0.48)	464	163(0.35)	0.612903	0.799243	0.888517	-0.169639	Good
CCDC79	465	166(0.36)	40	17(0.42)	0.512787	0.764585	0.849988	0.00283175	Poor
CCIN	84	35(0.42)	421	148(0.35)	0.586975	0.791998	0.880463	0.0392632	Good
CD200R1L	462	169(0.37)	44	14(0.32)	0.102895	0.523181	0.58162	0.0905279	Good
CDC20B	173	63(0.36)	333	120(0.36)	0.332305	0.729488	0.81097	-0.0592722	Good
CERS3	382	140(0.37)	123	43(0.35)	0.474564	0.764585	0.849988	-0.0778197	Good
CFHR5	433	155(0.36)	72	28(0.39)	0.606588	0.799243	0.888517	-0.127488	Poor
CGB1	467	167(0.36)	38	16(0.42)	0.467091	0.764585	0.849988	0.0514302	Poor
CGB5	312	111(0.36)	193	72(0.37)	0.704388	0.839943	0.933763	0.0570666	Poor
CGB8	408	136(0.33)	97	47(0.48)	0.000846143	0.043058	0.0478675	0.0753257	Poor
CIB3	466	174(0.37)	39	9(0.23)	0.0518396	0.369318	0.41057	-0.0622072	Good
CIB4	434	159(0.37)	71	24(0.34)	0.358092	0.731657	0.813382	-0.104743	Good
CLPSL1	353	125(0.35)	153	58(0.38)	0.483872	0.764585	0.849988	-0.106189	Poor
CLPSL2	209	66(0.32)	296	117(0.40)	0.568623	0.782047	0.8694	-0.117598	Poor
CMTM2	57	22(0.39)	449	161(0.36)	0.82091	0.882897	0.981515	0.0227786	Good
CNBD2	232	81(0.35)	274	102(0.37)	0.977944	0.893154	0.992918	0.0119101	Poor
COX7B2	414	152(0.37)	91	31(0.34)	0.414019	0.731657	0.813382	-0.168957	Good
COX8C	455	164(0.36)	50	19(0.38)	0.768479	0.871788	0.969165	-0.0767656	Poor
CPA5	340	127(0.37)	166	56(0.34)	0.253255	0.635299	0.706261	-0.0216921	Good
CPXCR1	421	156(0.37)	85	27(0.32)	0.580309	0.789812	0.878033	-0.0546275	Good
CRISP2	223	85(0.38)	283	98(0.35)	0.220596	0.622035	0.691516	-0.0195249	Good
CRYBA4	366	138(0.38)	141	45(0.32)	0.00577235	0.120952	0.134462	0.308271	Good
CSNK1A1L	97	41(0.42)	408	142(0.35)	0.748862	0.868686	0.965717	0.0463918	Good
CSTL1	356	133(0.37)	149	50(0.34)	0.661857	0.821951	0.913761	0.001499	Good
CT45A1	385	149(0.39)	120	34(0.28)	0.117415	0.549454	0.610827	-0.0536409	Good
CT45A2	461	169(0.37)	44	14(0.32)	0.471663	0.764585	0.849988	-0.0224013	Good
CT45A3	450	170(0.38)	55	13(0.24)	0.0810878	0.458283	0.509472	-0.0473239	Good
CT45A5	429	162(0.38)	76	21(0.28)	0.187792	0.594961	0.661418	-0.0764891	Good
CT62	323	113(0.35)	183	70(0.38)	0.374602	0.731657	0.813382	-0.136683	Poor
CT83	212	68(0.32)	294	115(0.39)	0.0165115	0.208026	0.231263	-0.0550029	Poor
CTAG1B	381	142(0.37)	125	41(0.33)	0.140912	0.557717	0.620013	-0.168544	Good
CTAG2	393	141(0.36)	112	42(0.38)	0.383055	0.731657	0.813382	-0.128385	Poor
CXORF49B	364	125(0.34)	142	58(0.41)	0.884416	0.882897	0.981515	-0.0827898	Poor
DAZ1	435	157(0.36)	70	26(0.37)	0.776827	0.87568	0.973492	-0.0305488	Poor
DAZL	312	118(0.38)	195	65(0.33)	0.0378643	0.306539	0.340779	-0.00914239	Good
DCAF4L2	441	157(0.36)	65	26(0.40)	0.686589	0.829433	0.922079	-0.0829909	Poor
DCAF8L1	469	170(0.36)	36	13(0.36)	0.980381	0.893154	0.992918	-0.109468	Good
DCAF8L2	445	159(0.36)	60	24(0.40)	0.606281	0.799243	0.888517	-0.120979	Poor
DCST1	294	108(0.37)	213	75(0.35)	0.720914	0.855993	0.951606	-0.0447853	Good
DDX4	383	142(0.37)	122	41(0.34)	0.88294	0.882897	0.981515	-0.00641898	Good
DDX53	417	153(0.37)	88	30(0.34)	0.818515	0.882897	0.981515	-0.0778032	Good
DEFB126	438	156(0.36)	67	27(0.40)	0.941942	0.893027	0.992777	-0.16488	Poor
DKKL1	87	29(0.33)	418	154(0.37)	0.625674	0.80622	0.896273	-0.0399023	Poor
DMRT1	375	137(0.37)	131	46(0.35)	0.899805	0.882897	0.981515	-0.117028	Good
DMRTC2	368	125(0.34)	137	58(0.42)	0.297182	0.696447	0.774239	-0.0965887	Poor
DNAJB3	403	145(0.36)	103	38(0.37)	0.931686	0.893027	0.992777	-0.0709566	Poor
DPEP3	277	105(0.38)	229	78(0.34)	0.259289	0.645886	0.71803	-0.0575831	Good
DPPA3	449	165(0.37)	56	18(0.32)	0.55695	0.781849	0.86918	-0.0979835	Good
DSCR4	461	163(0.35)	44	20(0.45)	0.606981	0.799243	0.888517	-0.0893717	Poor
DYDC1	256	95(0.37)	250	88(0.35)	0.176796	0.58558	0.650989	0.0133548	Good
EDDM3B	472	173(0.37)	33	10(0.30)	0.206954	0.621383	0.69079	-0.00318816	Good
EFCAB3	404	150(0.37)	101	33(0.33)	0.830456	0.882897	0.981515	-0.0797349	Good
EFCAB5	56	19(0.34)	450	164(0.36)	0.638919	0.810129	0.900618	0.0595692	Poor
ENTHD1	107	44(0.41)	399	139(0.35)	0.24965	0.635299	0.706261	0.0621944	Good
EPPIN	249	100(0.40)	258	83(0.32)	0.0376865	0.306539	0.340779	0.0246552	Good
EQTN	432	162(0.38)	73	21(0.29)	0.410763	0.731657	0.813382	0.106666	Good
ERICH6	328	124(0.38)	177	59(0.33)	0.412072	0.731657	0.813382	-0.0601728	Good
EXD1	245	87(0.36)	260	96(0.37)	0.532566	0.764585	0.849988	-0.0775023	Poor
FAM154A	390	146(0.37)	115	37(0.32)	0.0303222	0.270028	0.30019	0.044611	Good
FAM166A	314	127(0.40)	193	56(0.29)	0.0506208	0.369318	0.41057	-0.0294832	Good
FAM170A	459	165(0.36)	46	18(0.39)	0.759357	0.869911	0.967078	0.0427124	Poor
FAM170B	464	167(0.36)	41	16(0.39)	0.527548	0.764585	0.849988	0.0835185	Poor
FAM187B	444	165(0.37)	61	18(0.30)	0.331875	0.729488	0.81097	0.0824315	Good
FAM205A	399	148(0.37)	106	35(0.33)	0.522583	0.764585	0.849988	-0.00811275	Good
FAM209A	278	106(0.38)	227	77(0.34)	0.975452	0.893154	0.992918	0.110954	Good
FAM221B	152	73(0.48)	354	110(0.31)	0.000178013	0.01082	0.0120285	-0.00631044	Good
FAM46D	439	158(0.36)	68	25(0.37)	0.920604	0.893027	0.992777	-0.0492161	Poor
FAM47C	446	165(0.37)	59	18(0.31)	0.233501	0.634931	0.705852	-0.0540446	Good
FAM71A	428	158(0.37)	77	25(0.32)	0.190174	0.594961	0.661418	0.0229993	Good
FAM71E2	360	128(0.36)	145	55(0.38)	0.227005	0.624654	0.694427	-0.0254514	Poor
FAM71F1	413	148(0.36)	93	35(0.38)	0.733926	0.862815	0.95919	-0.157024	Poor
FAM9B	413	146(0.35)	92	37(0.40)	0.139611	0.557717	0.620013	-0.0398087	Poor
FAM9C	428	156(0.36)	77	27(0.35)	0.845244	0.882897	0.981515	-0.129737	Good
FANCD2OS	462	170(0.37)	44	13(0.30)	0.19929	0.611979	0.680336	-0.0411112	Good
FATE1	87	26(0.30)	419	157(0.37)	0.107027	0.523181	0.58162	0.0478296	Poor
FBXO39	107	44(0.41)	399	139(0.35)	0.973096	0.893154	0.992918	0.104686	Good
FBXO47	430	158(0.37)	75	25(0.33)	0.300201	0.698923	0.776992	-0.0952805	Good
FEZF1	98	39(0.40)	408	144(0.35)	0.565693	0.782047	0.8694	-0.0471583	Good
FKBP6	233	99(0.42)	272	84(0.31)	0.00853194	0.159957	0.177824	-0.00369299	Good
FMR1NB	471	167(0.35)	35	16(0.46)	0.221855	0.622035	0.691516	-0.0822652	Poor
FNDC7	476	171(0.36)	29	12(0.41)	0.0637209	0.420336	0.467286	-0.0182865	Poor
FOXE3	298	100(0.34)	208	83(0.40)	0.633475	0.808786	0.899126	-0.0836599	Poor
FSCN3	277	112(0.40)	229	71(0.31)	0.0100415	0.165982	0.184522	0.0173571	Good
FTHL17	470	171(0.36)	35	12(0.34)	0.47674	0.764585	0.849988	-0.163835	Good
FUT5	347	124(0.36)	159	59(0.37)	0.272838	0.656675	0.730025	-0.00298891	Poor
GAB4	466	170(0.36)	40	13(0.33)	0.391376	0.731657	0.813382	-0.0560322	Good
GAGE1	468	168(0.36)	37	15(0.41)	0.893602	0.882897	0.981515	-0.0847494	Poor
GAGE12D	438	158(0.36)	67	25(0.37)	0.515121	0.764585	0.849988	-0.0567709	Poor
GAGE12J	452	166(0.37)	53	17(0.32)	0.114713	0.549454	0.610827	-0.0739018	Good
GAGE2A	458	170(0.37)	47	13(0.28)	0.176692	0.58558	0.650989	-0.0924	Good
GAPDHS	174	69(0.40)	331	114(0.34)	0.88375	0.882897	0.981515	-0.0165664	Good
GAST	464	164(0.35)	41	19(0.46)	0.126407	0.552144	0.613817	-0.0117732	Poor
GIP	432	154(0.36)	75	29(0.39)	0.891832	0.882897	0.981515	-0.0954597	Poor
GJA10	475	168(0.35)	30	15(0.50)	0.00249644	0.0808419	0.0898718	-0.0675261	Poor
GLIPR1L1	421	152(0.36)	84	31(0.37)	0.644751	0.810129	0.900618	-0.0231663	Poor
GOLGA6A	459	166(0.36)	46	17(0.37)	0.66493	0.821951	0.913761	-0.0979863	Poor
GOLGA6B	275	108(0.39)	232	75(0.32)	0.831053	0.882897	0.981515	-0.11362	Good
GOLGA6L1	412	153(0.37)	93	30(0.32)	0.22352	0.622035	0.691516	-0.0545894	Good
GOLGA6L6	361	136(0.38)	145	47(0.32)	0.0835955	0.458283	0.509472	-0.071581	Good
GPR31	370	151(0.41)	135	32(0.24)	0.00351473	0.0942122	0.104735	0.271698	Good
GSG1	415	149(0.36)	90	34(0.38)	0.727628	0.858244	0.954108	-0.0252488	Poor
GSTA5	400	152(0.38)	105	31(0.30)	0.00372014	0.0942122	0.104735	0.0638826	Good
GTF2A1L	170	68(0.40)	335	115(0.34)	0.640184	0.810129	0.900618	-0.0243984	Good
GTSF1	88	37(0.42)	417	146(0.35)	0.431639	0.73567	0.817843	-0.16636	Good
GTSF1L	320	117(0.37)	186	66(0.35)	0.42736	0.731878	0.813628	0.217388	Good
GUCA1A	168	56(0.33)	338	127(0.38)	0.211885	0.622035	0.691516	0.0502241	Poor
H1FNT	387	148(0.38)	118	35(0.30)	0.241246	0.635299	0.706261	0.124559	Good
H2AFB1	242	92(0.38)	265	91(0.34)	0.579786	0.789812	0.878033	-0.0625314	Good
H2BFWT	468	174(0.37)	38	9(0.24)	0.0928257	0.486259	0.540573	-0.0574047	Good
HEATR9	328	124(0.38)	177	59(0.33)	0.743826	0.865881	0.962599	0.323265	Good
HIST1H1T	380	137(0.36)	126	46(0.37)	0.857079	0.882897	0.981515	-0.100781	Poor
HIST1H3J	302	110(0.36)	204	73(0.36)	0.583138	0.789812	0.878033	-0.0629382	Good
HMHB1	471	176(0.37)	35	7(0.20)	0.0437172	0.331331	0.36834	0.153141	Good
HNRNPCL2	293	99(0.34)	213	84(0.39)	0.43698	0.741226	0.82402	-0.022745	Poor
HORMAD1	146	60(0.41)	359	123(0.34)	0.559699	0.781849	0.86918	-0.072411	Good
HORMAD2	287	106(0.37)	218	77(0.35)	0.215452	0.622035	0.691516	-0.100161	Good
HSF5	180	84(0.47)	325	99(0.30)	0.00396725	0.0942122	0.104735	0.39569	Good
HSFY2	455	169(0.37)	50	14(0.28)	0.341254	0.729488	0.81097	-0.0526675	Good
IGF2BP1	142	43(0.30)	363	140(0.39)	0.0435088	0.331331	0.36834	-0.219004	Poor
IGLL1	430	161(0.37)	76	22(0.29)	0.419059	0.731657	0.813382	0.0849563	Good
IL13	345	125(0.36)	160	58(0.36)	0.409808	0.731657	0.813382	0.23054	Good
IL21	431	160(0.37)	75	23(0.31)	0.834668	0.882897	0.981515	0.209781	Good
INHA	54	17(0.31)	451	166(0.37)	0.557636	0.781849	0.86918	-0.0694724	Poor
IQCF1	434	158(0.36)	71	25(0.35)	0.360224	0.731657	0.813382	-0.0652071	Good
IRGC	454	164(0.36)	51	19(0.37)	0.69692	0.835863	0.929227	-0.065602	Poor
IZUMO1	359	144(0.40)	148	39(0.26)	0.0110722	0.17031	0.189334	0.0109485	Good
IZUMO2	362	135(0.37)	143	48(0.34)	0.116615	0.549454	0.610827	-0.0991394	Good
KCNA10	405	153(0.38)	100	30(0.30)	0.478838	0.764585	0.849988	-0.0447814	Good
KCNU1	392	138(0.35)	113	45(0.40)	0.764029	0.871788	0.969165	-0.0860882	Poor
KCNV2	350	128(0.37)	156	55(0.35)	0.335741	0.729488	0.81097	0.0085959	Good
KCTD19	139	67(0.48)	366	116(0.32)	0.0134808	0.177853	0.197719	0.0303346	Good
KLHL10	308	120(0.39)	198	63(0.32)	0.0539449	0.375852	0.417834	-0.0502561	Good
KRT33B	452	164(0.36)	53	19(0.36)	0.889279	0.882897	0.981515	0.0219105	Good
LDHAL6B	173	75(0.43)	333	108(0.32)	0.929199	0.893027	0.992777	-0.058815	Good
LDHC	218	72(0.33)	287	111(0.39)	0.417658	0.731657	0.813382	-0.138731	Poor
LEMD1	48	17(0.35)	458	166(0.36)	0.973963	0.893154	0.992918	0.13349	Poor
LIN28B	389	141(0.36)	118	42(0.36)	0.425352	0.731878	0.813628	-0.177492	Good
LINC00452	452	166(0.37)	53	17(0.32)	0.474752	0.764585	0.849988	-0.0142301	Good
LRRC52	201	85(0.42)	304	98(0.32)	0.0186879	0.208026	0.231263	0.0131373	Good
LRRC74A	472	174(0.37)	33	9(0.27)	0.270223	0.654807	0.727948	0.0381096	Good
LRRD1	327	118(0.36)	178	65(0.37)	0.528027	0.764585	0.849988	-0.00667738	Poor
LYPD4	461	160(0.35)	44	23(0.52)	0.0553398	0.375852	0.417834	-0.0949515	Poor
LYZL4	469	174(0.37)	36	9(0.25)	0.0513482	0.369318	0.41057	-0.00577608	Good
MAEL	176	65(0.37)	330	118(0.36)	0.265383	0.654807	0.727948	-0.0987006	Good
MAGEA1	353	115(0.33)	152	68(0.45)	0.0679089	0.431964	0.480213	-0.158978	Poor
MAGEA11	410	148(0.36)	96	35(0.36)	0.565635	0.782047	0.8694	-0.114789	Good
MAGEA12	328	113(0.34)	178	70(0.39)	0.355356	0.731657	0.813382	-0.230939	Poor
MAGEA2	340	116(0.34)	166	67(0.40)	0.303132	0.701164	0.779483	-0.244049	Poor
MAGEA3	296	105(0.35)	209	78(0.37)	0.79323	0.88112	0.979539	-0.258829	Poor
MAGEA4	364	128(0.35)	141	55(0.39)	0.218277	0.622035	0.691516	-0.10326	Poor
MAGEA6	284	103(0.36)	221	80(0.36)	0.836222	0.882897	0.981515	-0.261653	Good
MAGEA8	359	134(0.37)	146	49(0.34)	0.969845	0.893154	0.992918	-0.0925131	Good
MAGEA9B	380	138(0.36)	125	45(0.36)	0.910679	0.886324	0.985324	-0.155566	Good
MAGEB1	435	158(0.36)	70	25(0.36)	0.423331	0.731878	0.813628	-0.0403438	Good
MAGEB16	463	166(0.36)	42	17(0.40)	0.6699	0.821951	0.913761	-0.133723	Poor
MAGEB2	382	130(0.34)	123	53(0.43)	0.514476	0.764585	0.849988	-0.183859	Poor
MAGEB6	446	159(0.36)	61	24(0.39)	0.418052	0.731657	0.813382	-0.0638185	Poor
MAGEC1	310	115(0.37)	195	68(0.35)	0.998738	0.89839	0.998738	-0.080384	Good
MAGEC2	346	121(0.35)	160	62(0.39)	0.267149	0.654807	0.727948	-0.124069	Poor
MARCH10	29	13(0.45)	476	170(0.36)	0.881136	0.882897	0.981515	-0.00649743	Good
MARCH11	454	164(0.36)	51	19(0.37)	0.328006	0.729488	0.81097	-0.075596	Poor
MEIOB	314	101(0.32)	192	82(0.43)	0.122529	0.552144	0.613817	-0.0553055	Poor
MS4A6E	415	146(0.35)	90	37(0.41)	0.509672	0.764585	0.849988	-0.0448287	Poor
NAA11	466	166(0.36)	39	17(0.44)	0.890719	0.882897	0.981515	-0.212767	Poor
NBPF6	460	166(0.36)	45	17(0.38)	0.534462	0.764585	0.849988	-0.172455	Poor
NEUROG2	450	156(0.35)	56	27(0.48)	0.107218	0.523181	0.58162	-0.0836442	Poor
NKX2-4	432	159(0.37)	73	24(0.33)	0.880409	0.882897	0.981515	0.00304134	Good
NLRP4	374	141(0.38)	132	42(0.32)	0.148999	0.573342	0.637384	-0.0486566	Good
NLRP5	443	160(0.36)	62	23(0.37)	0.898299	0.882897	0.981515	0.0284142	Poor
NLRP8	458	166(0.36)	47	17(0.36)	0.987011	0.893968	0.993823	4.09281e-05	Good
NT5C1B	108	45(0.42)	398	138(0.35)	0.187435	0.594961	0.661418	-0.0589151	Good
NUP210L	74	33(0.45)	431	150(0.35)	0.105855	0.523181	0.58162	-0.045895	Good
NUTM1	394	145(0.37)	112	38(0.34)	0.871842	0.882897	0.981515	-0.111085	Good
NUTM2F	89	36(0.40)	416	147(0.35)	0.889022	0.882897	0.981515	0.00695531	Good
ODF3	468	168(0.36)	39	15(0.38)	0.403747	0.731657	0.813382	0.0255248	Poor
OR10H5	453	165(0.36)	53	18(0.34)	0.686767	0.829433	0.922079	-0.0466363	Good
OR1J2	355	134(0.38)	150	49(0.33)	0.268702	0.654807	0.727948	-0.167022	Good
OR1J4	417	155(0.37)	88	28(0.32)	0.410825	0.731657	0.813382	-0.153008	Good
OR3A1	477	176(0.37)	28	7(0.25)	0.515311	0.764585	0.849988	-0.0297691	Good
OR56A3	453	161(0.36)	52	22(0.42)	0.613704	0.799243	0.888517	-0.137328	Poor
OTOP2	464	163(0.35)	41	20(0.49)	0.0127469	0.177853	0.197719	0.0375505	Poor
OTP	387	135(0.35)	119	48(0.40)	0.235964	0.635299	0.706261	0.0307549	Poor
PAGE1	448	163(0.36)	58	20(0.34)	0.725952	0.858244	0.954108	-0.0980939	Good
PAGE2	439	160(0.36)	67	23(0.34)	0.904679	0.882897	0.981515	-0.0753025	Good
PAGE2B	421	154(0.37)	85	29(0.34)	0.616807	0.799243	0.888517	-0.048579	Good
PAGE5	428	157(0.37)	78	26(0.33)	0.517413	0.764585	0.849988	0.0145165	Good
PANX3	466	168(0.36)	39	15(0.38)	0.528182	0.764585	0.849988	-0.128959	Poor
PAPOLB	423	162(0.38)	83	21(0.25)	0.0426371	0.331331	0.36834	0.00133093	Good
PASD1	458	165(0.36)	48	18(0.38)	0.683867	0.829433	0.922079	-0.12716	Poor
PCDHA1	42	17(0.40)	463	166(0.36)	0.606796	0.799243	0.888517	-0.10022	Good
PCDHA13	38	15(0.39)	467	168(0.36)	0.809155	0.882897	0.981515	-0.126492	Good
PCDHA2	30	15(0.50)	475	168(0.35)	0.0559223	0.375852	0.417834	-0.127108	Good
PCDHA5	33	15(0.45)	472	168(0.36)	0.508167	0.764585	0.849988	-0.114379	Good
PCDHA8	92	37(0.40)	413	146(0.35)	0.0836716	0.458283	0.509472	-0.117927	Good
PCDHA9	132	45(0.34)	374	138(0.37)	0.759498	0.869911	0.967078	-0.133002	Poor
PCP2	63	30(0.48)	442	153(0.35)	0.00143787	0.0534247	0.0593921	-0.0656887	Good
PDCL2	463	168(0.36)	42	15(0.36)	0.890216	0.882897	0.981515	-0.0430765	Good
PDZD9	372	146(0.39)	133	37(0.28)	0.00616122	0.121928	0.135547	0.0451466	Good
PGK2	444	154(0.35)	61	29(0.48)	0.0351972	0.298516	0.33186	-0.0699117	Poor
PIWIL1	342	131(0.38)	165	52(0.32)	0.244172	0.635299	0.706261	-0.0379054	Good
PIWIL3	430	160(0.37)	76	23(0.30)	0.32014	0.729488	0.81097	-0.151281	Good
PKD2L2	352	133(0.38)	154	50(0.32)	0.331894	0.729488	0.81097	0.113713	Good
PLCZ1	440	164(0.37)	65	19(0.29)	0.120632	0.550905	0.61244	-0.0652783	Good
POM121L2	299	99(0.33)	206	84(0.41)	0.0224094	0.228071	0.253546	-0.0759072	Poor
POU5F2	427	165(0.39)	79	18(0.23)	0.0299894	0.270028	0.30019	0.0682688	Good
PP2D1	405	156(0.39)	102	27(0.26)	0.159257	0.584837	0.650162	-0.0162598	Good
PPEF2	449	167(0.37)	57	16(0.28)	0.190408	0.594961	0.661418	0.0732293	Good
PRAME	61	23(0.38)	444	160(0.36)	0.939858	0.893027	0.992777	-0.186853	Good
PRDM13	350	125(0.36)	156	58(0.37)	0.417805	0.731657	0.813382	-0.0985442	Poor
PRDM7	448	167(0.37)	57	16(0.28)	0.340651	0.729488	0.81097	-0.133437	Good
PRDM9	449	156(0.35)	57	27(0.47)	0.307766	0.707289	0.786292	-0.0546445	Poor
PRND	56	21(0.38)	449	162(0.36)	0.626939	0.80622	0.896273	0.000475384	Good
PRPS1L1	372	137(0.37)	134	46(0.34)	0.950157	0.893027	0.992777	0.00482323	Good
PRSS37	458	167(0.36)	48	16(0.33)	0.861755	0.882897	0.981515	-0.0202272	Good
PRSS41	452	167(0.37)	53	16(0.30)	0.853328	0.882897	0.981515	0.00859978	Good
PSG3	416	144(0.35)	90	39(0.43)	0.0274216	0.263997	0.293485	-0.124324	Poor
PSG8	468	165(0.35)	37	18(0.49)	0.10228	0.523181	0.58162	-0.12293	Poor
PSMA8	362	142(0.39)	143	41(0.29)	0.144709	0.56645	0.629722	-0.0190401	Good
PURG	137	60(0.44)	369	123(0.33)	0.0656923	0.425461	0.472984	-0.0327319	Good
R3HDML	275	106(0.39)	230	77(0.33)	0.168743	0.58558	0.650989	0.0495992	Good
RAD21L1	440	149(0.34)	65	34(0.52)	0.000104312	0.0092893	0.0103269	-0.094087	Poor
RAD51AP2	305	103(0.34)	200	80(0.40)	0.0756985	0.457029	0.508078	-0.0444933	Poor
RBM46	333	115(0.35)	172	68(0.40)	0.687595	0.829433	0.922079	-0.0771785	Poor
RBMXL2	422	159(0.38)	83	24(0.29)	0.384456	0.731657	0.813382	0.172181	Good
RBPJL	455	160(0.35)	50	23(0.46)	0.377293	0.731657	0.813382	0.004008	Poor
REC114	419	149(0.36)	86	34(0.40)	0.416115	0.731657	0.813382	-0.0267439	Poor
RFPL4B	429	146(0.34)	78	37(0.47)	0.00018225	0.01082	0.0120285	-0.123859	Poor
RFX6	395	152(0.38)	112	31(0.28)	0.340598	0.729488	0.81097	-0.119993	Good
RHOXF2B	456	161(0.35)	49	22(0.45)	0.400381	0.731657	0.813382	-0.0481837	Poor
RIMBP3C	57	26(0.46)	449	157(0.35)	0.133234	0.557717	0.620013	0.0259496	Good
RNF113B	458	167(0.36)	48	16(0.33)	0.801441	0.88112	0.979539	-0.0776479	Good
RNF133	83	34(0.41)	423	149(0.35)	0.186619	0.594961	0.661418	0.0433635	Good
RNF148	34	16(0.47)	471	167(0.35)	0.165767	0.58558	0.650989	0.0303896	Good
RNF151	470	173(0.37)	35	10(0.29)	0.368156	0.731657	0.813382	-0.07163	Good
RNF17	414	155(0.37)	92	28(0.30)	0.420171	0.731657	0.813382	-0.0809095	Good
ROPN1	223	86(0.39)	283	97(0.34)	0.323884	0.729488	0.81097	-0.170875	Good
ROPN1B	92	40(0.43)	414	143(0.35)	0.0247519	0.244914	0.272271	-0.148836	Good
RPL10L	442	159(0.36)	64	24(0.38)	0.766254	0.871788	0.969165	-0.126813	Poor
RSPH10B2	59	32(0.54)	446	151(0.34)	0.0014998	0.0534247	0.0593921	0.0193511	Good
RSPH6A	439	162(0.37)	66	21(0.32)	0.0861985	0.458283	0.509472	-0.0567142	Good
SAGE1	407	148(0.36)	99	35(0.35)	0.886085	0.882897	0.981515	-0.0491078	Good
SCN10A	467	176(0.38)	38	7(0.18)	0.031138	0.27053	0.300747	-0.00354831	Good
SEPT12	421	149(0.35)	84	34(0.40)	0.529448	0.764585	0.849988	-0.0715193	Poor
SERINC4	31	14(0.45)	475	169(0.36)	0.243631	0.635299	0.706261	-0.05938	Good
SIRPD	275	105(0.38)	230	78(0.34)	0.829624	0.882897	0.981515	0.205249	Good
SIX6	470	172(0.37)	35	11(0.31)	0.4045	0.731657	0.813382	-0.0460731	Good
SLC25A2	294	114(0.39)	213	69(0.32)	0.374573	0.731657	0.813382	0.0897158	Good
SLC26A8	116	45(0.39)	389	138(0.35)	0.394958	0.731657	0.813382	0.0528612	Good
SLC9B1	82	36(0.44)	423	147(0.35)	0.0785618	0.458283	0.509472	0.064134	Good
SLCO6A1	378	132(0.35)	127	51(0.40)	0.439404	0.741805	0.824663	-0.0357076	Poor
SMC1B	83	32(0.39)	422	151(0.36)	0.944278	0.893027	0.992777	-0.193015	Good
SOX30	63	22(0.35)	442	161(0.36)	0.552697	0.781849	0.86918	-0.0964936	Poor
SPACA3	304	114(0.38)	201	69(0.34)	0.645898	0.810129	0.900618	0.0410519	Good
SPANXA2	470	165(0.35)	36	18(0.50)	0.00272583	0.0809144	0.0899524	0.0141572	Poor
SPANXC	452	160(0.35)	55	23(0.42)	0.164374	0.58558	0.650989	-0.0144297	Poor
SPATA21	442	164(0.37)	63	19(0.30)	0.505352	0.764585	0.849988	-0.0365434	Good
SPATA22	405	145(0.36)	101	38(0.38)	0.49151	0.764585	0.849988	-0.0439214	Poor
SPATA31C1	467	172(0.37)	38	11(0.29)	0.603403	0.799243	0.888517	-0.0823091	Good
SPATA31E1	428	159(0.37)	77	24(0.31)	0.349315	0.731657	0.813382	-0.0428871	Good
SPATA32	35	12(0.34)	470	171(0.36)	0.884245	0.882897	0.981515	-0.0018323	Poor
SPATA4	196	69(0.35)	309	114(0.37)	0.984032	0.893968	0.993823	0.0476246	Poor
SPATA8	432	152(0.35)	73	31(0.42)	0.280183	0.667389	0.741935	0.0174353	Poor
SPATS1	304	118(0.39)	202	65(0.32)	0.0171132	0.208026	0.231263	0.0465705	Good
SPEM1	473	169(0.36)	32	14(0.44)	0.739229	0.865881	0.962599	-0.145975	Poor
SPERT	202	74(0.37)	303	109(0.36)	0.511758	0.764585	0.849988	-0.105191	Good
SPINK2	66	35(0.53)	439	148(0.34)	5.48758e-05	0.00706607	0.00785534	0.0415212	Good
SSX1	429	152(0.35)	76	31(0.41)	0.286879	0.676752	0.752344	-0.0688727	Poor
SSX2	455	167(0.37)	50	16(0.32)	0.582339	0.789812	0.878033	-0.0809093	Good
SSX4	413	145(0.35)	93	38(0.41)	0.35575	0.731657	0.813382	-0.052379	Poor
SSX5	443	162(0.37)	64	21(0.33)	0.830314	0.882897	0.981515	-0.0387433	Good
SUN3	326	114(0.35)	179	69(0.39)	0.37683	0.731657	0.813382	-0.0721538	Poor
SYCE2	31	11(0.35)	474	172(0.36)	0.62936	0.806423	0.896499	-0.161146	Poor
SYCE3	48	20(0.42)	458	163(0.36)	0.129938	0.557655	0.619944	-0.0703739	Good
SYCP3	453	165(0.36)	52	18(0.35)	0.83283	0.882897	0.981515	0.0198459	Good
SYNGR4	144	49(0.34)	361	134(0.37)	0.495076	0.764585	0.849988	-0.0997538	Poor
TBC1D26	414	150(0.36)	91	33(0.36)	0.781298	0.877942	0.976006	-0.0899836	Good
TCHHL1	463	163(0.35)	42	20(0.48)	0.177542	0.58558	0.650989	-0.105172	Poor
TCP11	158	59(0.37)	348	124(0.36)	0.171947	0.58558	0.650989	-0.0274845	Good
TDRD12	332	123(0.37)	173	60(0.35)	0.935715	0.893027	0.992777	-0.0244009	Good
TEKT5	80	36(0.45)	426	147(0.35)	0.0129984	0.177853	0.197719	-0.0660518	Good
TEX101	440	159(0.36)	65	24(0.37)	0.988804	0.893968	0.993823	-0.0642846	Poor
TEX11	211	77(0.36)	296	106(0.36)	0.705039	0.839943	0.933763	-0.0228807	Good
TEX15	275	88(0.32)	230	95(0.41)	0.00990074	0.165982	0.184522	-0.0843511	Poor
TEX19	203	66(0.33)	302	117(0.39)	0.518401	0.764585	0.849988	0.0143997	Poor
TEX35	426	154(0.36)	80	29(0.36)	0.137688	0.557717	0.620013	-0.0537767	Good
TEX37	466	165(0.35)	40	18(0.45)	0.481337	0.764585	0.849988	-0.0967858	Poor
TEX38	331	124(0.37)	174	59(0.34)	0.478166	0.764585	0.849988	-0.0694178	Good
TEX40	197	57(0.29)	310	126(0.41)	0.0102512	0.165982	0.184522	-0.0371618	Poor
TFDP3	447	165(0.37)	58	18(0.31)	0.421069	0.731657	0.813382	-0.0757563	Good
TGIF2LX	457	162(0.35)	49	21(0.43)	0.174291	0.58558	0.650989	-0.156393	Poor
TGM7	471	173(0.37)	35	10(0.29)	0.246903	0.635299	0.706261	-0.0402345	Good
THEG	307	115(0.37)	198	68(0.34)	0.818514	0.882897	0.981515	0.060492	Good
TKTL1	243	95(0.39)	263	88(0.33)	0.158663	0.584837	0.650162	-0.0733652	Good
TKTL2	416	150(0.36)	90	33(0.37)	0.474545	0.764585	0.849988	-0.052717	Poor
TMCO5A	478	176(0.37)	27	7(0.26)	0.39001	0.731657	0.813382	-0.0134202	Good
TMEM31	291	103(0.35)	214	80(0.37)	0.975761	0.893154	0.992918	-0.0225145	Poor
TMEM89	461	163(0.35)	44	20(0.45)	0.617026	0.799243	0.888517	-0.0535488	Poor
TMPRSS11F	469	167(0.36)	36	16(0.44)	0.0203917	0.220114	0.244701	-0.0616348	Poor
TMPRSS12	447	161(0.36)	59	22(0.37)	0.994989	0.897283	0.997507	-0.0842385	Poor
TP53TG3B	363	132(0.36)	144	51(0.35)	0.963021	0.893154	0.992918	-0.11167	Good
TPTE	281	110(0.39)	225	73(0.32)	0.342	0.729488	0.81097	-0.112689	Good
TRIM48	456	171(0.38)	49	12(0.24)	0.170678	0.58558	0.650989	-0.0250048	Good
TRIM49	404	152(0.38)	101	31(0.31)	0.227968	0.624654	0.694427	-0.0197218	Good
TRIM51	436	162(0.37)	69	21(0.30)	0.556345	0.781849	0.86918	0.0300203	Good
TRIM71	300	112(0.37)	206	71(0.34)	0.594234	0.798767	0.887988	-0.0259276	Good
TRIML2	448	154(0.34)	57	29(0.51)	0.00534153	0.11892	0.132203	-0.0842075	Poor
TSACC	55	21(0.38)	450	162(0.36)	0.946057	0.893027	0.992777	-0.102305	Good
TSGA10IP	321	127(0.40)	184	56(0.30)	0.149689	0.573342	0.637384	0.0277446	Good
TSPYL6	449	164(0.37)	56	19(0.34)	0.555213	0.781849	0.86918	0.051387	Good
TSSK1B	382	142(0.37)	124	41(0.33)	0.506618	0.764585	0.849988	0.0815477	Good
TTC29	209	75(0.36)	296	108(0.36)	0.784123	0.878345	0.976455	0.0489015	Good
TTLL2	119	59(0.50)	387	124(0.32)	5.95102e-05	0.00706607	0.00785534	-0.00403556	Good
TUBA3C	432	153(0.35)	74	30(0.41)	0.753552	0.868686	0.965717	-0.0822353	Poor
TUBA3E	333	116(0.35)	173	67(0.39)	0.0836254	0.458283	0.509472	-0.0389536	Poor
TXNDC2	210	76(0.36)	297	107(0.36)	0.904529	0.882897	0.981515	-0.0187215	Good
UBE2U	452	166(0.37)	53	17(0.32)	0.154807	0.580465	0.645302	0.0525145	Good
UBL4B	308	106(0.34)	199	77(0.39)	0.251829	0.635299	0.706261	-0.0261037	Poor
USP26	455	168(0.37)	51	15(0.29)	0.610411	0.799243	0.888517	0.0125658	Good
UTF1	430	154(0.36)	75	29(0.39)	0.833564	0.882897	0.981515	0.0813039	Poor
VCX	390	138(0.35)	115	45(0.39)	0.417741	0.731657	0.813382	-0.0416779	Poor
VCX3A	291	102(0.35)	214	81(0.38)	0.957699	0.893154	0.992918	-0.0934094	Poor
VCX3B	436	156(0.36)	69	27(0.39)	0.931563	0.893027	0.992777	-0.018999	Poor
VN1R5	452	171(0.38)	53	12(0.23)	0.281036	0.667389	0.741935	0.044289	Good
VRTN	428	157(0.37)	77	26(0.34)	0.496764	0.764585	0.849988	0.0164289	Good
WBSCR28	143	52(0.36)	362	131(0.36)	0.948573	0.893027	0.992777	-0.104216	Good
WDR64	268	106(0.40)	239	77(0.32)	0.0724621	0.45284	0.503421	0.0354597	Good
WDR87	243	92(0.38)	262	91(0.35)	0.359829	0.731657	0.813382	-0.126639	Good
WFDC10A	426	151(0.35)	80	32(0.40)	0.898766	0.882897	0.981515	-0.0487021	Poor
WFDC11	467	173(0.37)	38	10(0.26)	0.416793	0.731657	0.813382	0.0330207	Good
WFDC6	366	134(0.37)	140	49(0.35)	0.219518	0.622035	0.691516	0.0431723	Good
XKR3	406	140(0.34)	99	43(0.43)	0.0185984	0.208026	0.231263	0.0298112	Poor
YBX2	39	12(0.31)	466	171(0.37)	0.790855	0.88112	0.979539	-0.197727	Poor
ZAR1	448	161(0.36)	58	22(0.38)	0.364341	0.731657	0.813382	-0.0803017	Poor
ZAR1L	421	151(0.36)	84	32(0.38)	0.490748	0.764585	0.849988	-0.0414396	Poor
ZDHHC19	228	84(0.37)	277	99(0.36)	0.388201	0.731657	0.813382	-0.0181464	Good
ZNF560	396	144(0.36)	109	39(0.36)	0.800511	0.88112	0.979539	-0.0796742	Good
ZNF679	472	167(0.35)	33	16(0.48)	0.125604	0.552144	0.613817	-0.0785779	Poor
ZPBP2	429	159(0.37)	77	24(0.31)	0.334924	0.729488	0.81097	-0.0619994	Good
ZSCAN5B	223	81(0.36)	283	102(0.36)	0.568581	0.782047	0.8694	-0.0462389	Good

## Sheet: OV
genename	unaltered	unaltered_deceased	altered	altered_deceased	logrank_pvalue	logrank_qvalue	logrank_padjusted	cd8_pearson	prognosis_status
ACR	36	23(0.64)	267	161(0.60)	0.149469	0.985168	0.985168	-0.179369	Good
ACRV1	42	26(0.62)	261	158(0.61)	0.846797	0.994429	0.994429	-0.130164	Good
ACSBG2	69	44(0.64)	234	140(0.60)	0.529306	0.992169	0.992169	-0.124235	Good
ACTL8	54	32(0.59)	249	152(0.61)	0.726343	0.992169	0.992169	0.0482612	Poor
ADAD2	176	99(0.56)	129	86(0.67)	0.0963926	0.985168	0.985168	-0.0604856	Poor
ADAM20	147	88(0.60)	158	96(0.61)	0.724346	0.992169	0.992169	-0.0209749	Poor
ADAMTS20	157	97(0.62)	147	87(0.59)	0.51468	0.992169	0.992169	-0.139523	Good
AKAP4	268	162(0.60)	35	22(0.63)	0.696717	0.992169	0.992169	-0.051464	Poor
AKNAD1	259	154(0.59)	44	30(0.68)	0.758514	0.992169	0.992169	-0.10168	Poor
ALLC	210	131(0.62)	94	53(0.56)	0.941962	0.996746	0.996746	-0.135462	Good
ANKRD7	43	25(0.58)	261	159(0.61)	0.327543	0.985168	0.985168	-0.214009	Poor
APOBEC4	132	82(0.62)	171	102(0.60)	0.224402	0.985168	0.985168	-0.134444	Good
AXDND1	155	103(0.66)	149	81(0.54)	0.258738	0.985168	0.985168	-0.00294375	Good
BAGE2	232	142(0.61)	71	42(0.59)	0.242039	0.985168	0.985168	-0.117815	Good
BANF2	237	140(0.59)	66	44(0.67)	0.453581	0.985168	0.985168	-0.0496567	Poor
BARHL2	246	149(0.61)	57	35(0.61)	0.121873	0.985168	0.985168	-0.0148081	Good
BOLL	93	51(0.55)	212	133(0.63)	0.285913	0.985168	0.985168	-0.0629699	Poor
BPIFB3	156	95(0.61)	147	89(0.61)	0.825044	0.992169	0.992169	-0.0863008	Good
BRDT	253	148(0.58)	52	37(0.71)	0.961973	0.996746	0.996746	-0.0615958	Poor
BTG4	255	151(0.59)	48	33(0.69)	0.840612	0.992169	0.992169	-0.157996	Poor
C10ORF53	200	116(0.58)	104	68(0.65)	0.151102	0.985168	0.985168	-0.157262	Poor
C10ORF62	161	97(0.60)	142	87(0.61)	0.537704	0.992169	0.992169	0.0235741	Poor
C16ORF82	231	141(0.61)	73	43(0.59)	0.982799	0.996975	0.996975	-0.117706	Good
C16ORF90	229	138(0.60)	76	46(0.61)	0.790107	0.992169	0.992169	-0.0387926	Poor
C17ORF50	91	51(0.56)	212	133(0.63)	0.564192	0.992169	0.992169	-0.0974526	Poor
C17ORF64	220	135(0.61)	84	50(0.60)	0.288012	0.985168	0.985168	0.0593888	Good
C17ORF74	239	145(0.61)	64	39(0.61)	0.146588	0.985168	0.985168	-0.135585	Good
C1ORF111	131	78(0.60)	172	106(0.62)	0.950994	0.996746	0.996746	-0.164098	Poor
C1ORF158	76	41(0.54)	227	143(0.63)	0.507078	0.992169	0.992169	-0.196352	Poor
C1ORF94	208	124(0.60)	96	60(0.62)	0.23812	0.985168	0.985168	0.0512318	Poor
C20ORF141	127	83(0.65)	178	102(0.57)	0.36908	0.985168	0.985168	-0.154398	Good
C20ORF144	159	92(0.58)	145	92(0.63)	0.521955	0.992169	0.992169	0.000705182	Poor
C20ORF173	254	153(0.60)	50	31(0.62)	0.591763	0.992169	0.992169	-0.133604	Poor
C2ORF61	181	109(0.60)	123	75(0.61)	0.956006	0.996746	0.996746	-0.164327	Poor
C3ORF20	196	121(0.62)	109	64(0.59)	0.692396	0.992169	0.992169	-0.0270022	Good
C3ORF30	247	149(0.60)	57	35(0.61)	0.811877	0.992169	0.992169	-0.150713	Poor
C5ORF47	211	127(0.60)	93	57(0.61)	0.451077	0.985168	0.985168	-0.0066582	Poor
C5ORF58	94	56(0.60)	210	129(0.61)	0.349287	0.985168	0.985168	0.0879049	Poor
C5ORF60	176	110(0.62)	128	74(0.58)	0.399915	0.985168	0.985168	-0.131314	Good
C6ORF10	258	158(0.61)	46	26(0.57)	0.300583	0.985168	0.985168	0.00718637	Good
C7ORF34	243	155(0.64)	61	30(0.49)	0.0478291	0.985168	0.985168	-0.104531	Good
C7ORF65	134	79(0.59)	169	105(0.62)	0.685799	0.992169	0.992169	0.0404497	Poor
C9ORF153	121	68(0.56)	183	116(0.63)	0.152579	0.985168	0.985168	-0.0505064	Poor
CAGE1	92	53(0.58)	212	132(0.62)	0.340447	0.985168	0.985168	-0.0380366	Poor
CALR3	211	130(0.62)	93	54(0.58)	0.347917	0.985168	0.985168	-0.0896438	Good
CATSPERD	215	124(0.58)	88	60(0.68)	0.876226	0.996746	0.996746	-0.143114	Poor
CCDC155	132	78(0.59)	172	107(0.62)	0.505085	0.992169	0.992169	-0.084648	Poor
CCDC166	110	68(0.62)	194	116(0.60)	0.417853	0.985168	0.985168	0.0143652	Good
CCDC168	184	102(0.55)	120	82(0.68)	0.799989	0.992169	0.992169	0.0330333	Poor
CCDC185	79	43(0.54)	224	141(0.63)	0.593625	0.992169	0.992169	-0.00281894	Poor
CCDC27	142	87(0.61)	161	97(0.60)	0.78854	0.992169	0.992169	-0.171279	Good
CCDC42	124	67(0.54)	182	118(0.65)	0.113635	0.985168	0.985168	0.0633932	Poor
CCDC54	165	98(0.59)	140	87(0.62)	0.686372	0.992169	0.992169	-0.113904	Poor
CCDC62	49	28(0.57)	254	156(0.61)	0.643515	0.992169	0.992169	-0.102045	Poor
CCL27	269	167(0.62)	34	17(0.50)	0.272057	0.985168	0.985168	-0.0663418	Good
CDC20B	60	31(0.52)	244	153(0.63)	0.485062	0.987878	0.987878	-0.129972	Poor
CERS3	161	105(0.65)	143	79(0.55)	0.631773	0.992169	0.992169	0.0143579	Good
CGB1	268	161(0.60)	35	23(0.66)	0.952079	0.996746	0.996746	-0.0109218	Poor
CGB5	271	163(0.60)	32	21(0.66)	0.159811	0.985168	0.985168	-0.0730012	Poor
CGB8	249	148(0.59)	54	36(0.67)	0.784036	0.992169	0.992169	0.0436254	Poor
CIB4	237	145(0.61)	66	39(0.59)	0.414056	0.985168	0.985168	-0.0458126	Good
CLPSL1	72	45(0.62)	231	139(0.60)	0.0775046	0.985168	0.985168	0.0647914	Good
CLPSL2	189	114(0.60)	114	70(0.61)	0.295275	0.985168	0.985168	-0.0344912	Poor
CMTM2	88	53(0.60)	217	132(0.61)	0.434722	0.985168	0.985168	0.0408028	Poor
CNBD2	77	46(0.60)	227	138(0.61)	0.408713	0.985168	0.985168	-0.0450266	Poor
CNGA2	270	162(0.60)	33	22(0.67)	0.989093	0.996975	0.996975	-0.0210472	Poor
COX7B2	256	156(0.61)	47	28(0.60)	0.419504	0.985168	0.985168	0.0450238	Good
COX8C	156	93(0.60)	150	92(0.61)	0.637905	0.992169	0.992169	-0.0583288	Poor
CPA5	182	109(0.60)	123	76(0.62)	0.821491	0.992169	0.992169	0.0171325	Poor
CPXCR1	268	164(0.61)	35	20(0.57)	0.533005	0.992169	0.992169	-0.0726214	Good
CRISP2	255	155(0.61)	49	30(0.61)	0.581224	0.992169	0.992169	0.0543673	Good
CRYGC	192	117(0.61)	111	67(0.60)	0.347891	0.985168	0.985168	0.0206277	Good
CSNK1A1L	234	141(0.60)	70	44(0.63)	0.134517	0.985168	0.985168	-0.081649	Poor
CST9	162	98(0.60)	142	86(0.61)	0.332909	0.985168	0.985168	0.0827876	Poor
CSTL1	210	126(0.60)	96	59(0.61)	0.78155	0.992169	0.992169	-0.119733	Poor
CT45A1	174	107(0.61)	129	77(0.60)	0.110999	0.985168	0.985168	-0.0406393	Good
CT45A2	162	97(0.60)	141	87(0.62)	0.572507	0.992169	0.992169	0.0299092	Poor
CT45A3	239	148(0.62)	64	36(0.56)	0.166134	0.985168	0.985168	-0.024022	Good
CT45A5	161	99(0.61)	142	85(0.60)	0.369775	0.985168	0.985168	0.0487873	Good
CT62	89	54(0.61)	215	130(0.60)	0.821176	0.992169	0.992169	-0.0854077	Good
CTAG1B	224	140(0.62)	80	44(0.55)	0.689787	0.992169	0.992169	-0.146567	Good
CTAG2	250	149(0.60)	53	35(0.66)	0.872263	0.996746	0.996746	-0.0119967	Poor
CXORF49B	71	43(0.61)	232	141(0.61)	0.888618	0.996746	0.996746	0.0063066	Good
DAZL	263	167(0.63)	42	18(0.43)	0.2716	0.985168	0.985168	-0.0450164	Good
DCAF8L1	273	166(0.61)	31	18(0.58)	0.833066	0.992169	0.992169	-0.0100462	Good
DCAF8L2	213	132(0.62)	91	52(0.57)	0.385629	0.985168	0.985168	-0.0242936	Good
DCST1	220	132(0.60)	86	53(0.62)	0.0869627	0.985168	0.985168	-0.109047	Poor
DDI1	200	119(0.59)	104	66(0.63)	0.764143	0.992169	0.992169	-0.0527042	Poor
DEFB123	259	157(0.61)	46	28(0.61)	0.48465	0.987878	0.987878	-0.0880541	Good
DEFB126	146	85(0.58)	157	99(0.63)	0.849807	0.994692	0.994692	-0.072316	Poor
DMRT1	82	49(0.60)	223	135(0.61)	0.842093	0.992169	0.992169	-0.0815894	Poor
DMRTB1	242	148(0.61)	61	36(0.59)	0.41615	0.985168	0.985168	-0.0923682	Good
DPEP3	120	63(0.53)	183	121(0.66)	0.231162	0.985168	0.985168	0.0430502	Poor
DPPA2	211	127(0.60)	92	57(0.62)	0.97441	0.996746	0.996746	-0.070826	Poor
DSCR4	215	126(0.59)	88	58(0.66)	0.387294	0.985168	0.985168	-0.0595515	Poor
DYDC1	75	45(0.60)	230	139(0.60)	0.133736	0.985168	0.985168	-0.220576	Good
EDDM3B	274	167(0.61)	30	17(0.57)	0.735852	0.992169	0.992169	-0.0848441	Good
EFCAB5	119	72(0.61)	185	112(0.61)	0.799549	0.992169	0.992169	0.0421848	Good
ENTHD1	165	99(0.60)	139	85(0.61)	0.569033	0.992169	0.992169	0.0423124	Poor
EPPIN	31	16(0.52)	273	168(0.62)	0.0429266	0.985168	0.985168	-0.239485	Poor
EQTN	234	141(0.60)	70	44(0.63)	0.716519	0.992169	0.992169	0.0983246	Poor
ESX1	266	163(0.61)	38	22(0.58)	0.263022	0.985168	0.985168	-0.015914	Good
EXD1	168	102(0.61)	137	83(0.61)	0.328314	0.985168	0.985168	-0.0203599	Good
FAM154A	146	96(0.66)	159	89(0.56)	0.934247	0.996746	0.996746	-0.0957315	Good
FAM166A	94	59(0.63)	211	126(0.60)	0.897703	0.996746	0.996746	-0.130936	Good
FAM205A	205	121(0.59)	99	63(0.64)	0.952188	0.996746	0.996746	-0.0369858	Poor
FAM209A	242	147(0.61)	62	38(0.61)	0.175048	0.985168	0.985168	0.0334126	Good
FAM221B	155	98(0.63)	149	86(0.58)	0.618448	0.992169	0.992169	-0.113527	Good
FAM26D	215	128(0.60)	88	56(0.64)	0.636952	0.992169	0.992169	-0.0566602	Poor
FAM46D	158	92(0.58)	146	92(0.63)	0.77824	0.992169	0.992169	-0.150976	Poor
FAM47C	268	163(0.61)	36	21(0.58)	0.21019	0.985168	0.985168	-0.03304	Good
FAM71A	237	139(0.59)	66	45(0.68)	0.293657	0.985168	0.985168	0.0493426	Poor
FAM71D	60	34(0.57)	245	151(0.62)	0.899565	0.996746	0.996746	-0.12598	Poor
FAM71E2	149	92(0.62)	155	92(0.59)	0.88879	0.996746	0.996746	-0.127142	Good
FAM71F1	169	104(0.62)	136	80(0.59)	0.471951	0.985482	0.985482	0.0417927	Good
FAM9C	206	127(0.62)	97	57(0.59)	0.988312	0.996975	0.996975	-0.0756234	Good
FANCD2OS	244	150(0.61)	60	34(0.57)	0.916541	0.996746	0.996746	-0.0995612	Good
FATE1	154	98(0.64)	151	86(0.57)	0.548821	0.992169	0.992169	-0.00456669	Good
FBXO47	237	146(0.62)	68	38(0.56)	0.630174	0.992169	0.992169	-0.0421951	Good
FKBP6	112	57(0.51)	192	128(0.67)	0.0967092	0.985168	0.985168	-0.181609	Poor
FNDC7	264	160(0.61)	41	25(0.61)	0.706271	0.992169	0.992169	-0.0155689	Good
FOXE3	82	53(0.65)	221	131(0.59)	0.797091	0.992169	0.992169	-0.158262	Good
FUT5	53	31(0.58)	250	153(0.61)	0.741977	0.992169	0.992169	-0.134745	Poor
GAB4	187	112(0.60)	116	72(0.62)	0.232548	0.985168	0.985168	-0.0899723	Poor
GAGE12D	218	128(0.59)	85	56(0.66)	0.0248198	0.985168	0.985168	-0.113748	Poor
GAGE2A	274	166(0.61)	29	18(0.62)	0.816492	0.992169	0.992169	-0.0472495	Poor
GAST	220	138(0.63)	83	46(0.55)	0.0805892	0.985168	0.985168	-0.00398855	Good
GIP	271	165(0.61)	33	19(0.58)	0.949849	0.996746	0.996746	0.00170674	Good
GJA8	106	66(0.62)	199	118(0.59)	0.633331	0.992169	0.992169	-0.0538675	Good
GOLGA6A	242	149(0.62)	62	35(0.56)	0.456761	0.985168	0.985168	-0.111844	Good
GOLGA6B	199	124(0.62)	106	61(0.58)	0.853828	0.996133	0.996133	-0.126463	Good
GPR31	106	64(0.60)	198	120(0.61)	0.342884	0.985168	0.985168	0.0893319	Poor
GSG1	273	166(0.61)	31	18(0.58)	0.663475	0.992169	0.992169	0.0446488	Good
GTF2A1L	50	24(0.48)	253	160(0.63)	0.18168	0.985168	0.985168	-0.100801	Poor
GTSF1	56	38(0.68)	249	147(0.59)	0.769821	0.992169	0.992169	-0.102527	Good
GTSF1L	245	148(0.60)	59	37(0.63)	0.577662	0.992169	0.992169	0.0486897	Poor
GUCA1A	118	68(0.58)	185	116(0.63)	0.688506	0.992169	0.992169	-0.0442374	Poor
H1FNT	240	144(0.60)	64	40(0.62)	0.750906	0.992169	0.992169	-0.0880264	Poor
H2BFWT	201	117(0.58)	102	67(0.66)	0.615908	0.992169	0.992169	-0.126267	Poor
HEATR9	249	154(0.62)	57	31(0.54)	0.953407	0.996746	0.996746	0.0823859	Good
HIST1H1A	120	73(0.61)	184	111(0.60)	0.297098	0.985168	0.985168	0.0852317	Good
HIST1H1T	163	96(0.59)	140	88(0.63)	0.957952	0.996746	0.996746	0.0556433	Poor
HIST1H2BB	208	127(0.61)	96	57(0.59)	0.357792	0.985168	0.985168	0.206529	Good
HIST1H3J	45	27(0.60)	258	157(0.61)	0.168151	0.985168	0.985168	0.124651	Poor
HIST1H4F	136	82(0.60)	167	102(0.61)	0.10914	0.985168	0.985168	0.214624	Poor
HNRNPCL2	268	160(0.60)	35	24(0.69)	0.955791	0.996746	0.996746	-0.123958	Poor
HORMAD1	169	99(0.59)	137	86(0.63)	0.224284	0.985168	0.985168	-0.197282	Poor
HSF5	159	99(0.62)	146	86(0.59)	0.668594	0.992169	0.992169	0.13691	Good
IQCF1	261	164(0.63)	44	21(0.48)	0.0305863	0.985168	0.985168	-0.078608	Good
IRGC	206	121(0.59)	97	63(0.65)	0.0604231	0.985168	0.985168	-0.0468419	Poor
IZUMO1	210	129(0.61)	94	55(0.59)	0.494681	0.987878	0.987878	-0.0972454	Good
KCNV2	93	56(0.60)	211	128(0.61)	0.84017	0.992169	0.992169	-0.0599381	Poor
KCTD19	44	24(0.55)	259	160(0.62)	0.46642	0.985277	0.985277	-0.0975022	Poor
KLHL10	113	71(0.63)	191	113(0.59)	0.277164	0.985168	0.985168	-0.161425	Good
KRTAP10-2	273	160(0.59)	32	25(0.78)	0.107588	0.985168	0.985168	-0.0755392	Poor
LDHAL6B	127	74(0.58)	177	110(0.62)	0.186041	0.985168	0.985168	0.0457941	Poor
LDHC	55	34(0.62)	249	150(0.60)	0.75934	0.992169	0.992169	-0.0964639	Good
LIN28B	124	79(0.64)	181	106(0.59)	0.618259	0.992169	0.992169	-0.159977	Good
LINC00452	122	71(0.58)	181	113(0.62)	0.169392	0.985168	0.985168	0.0270909	Poor
LRRC52	148	94(0.64)	155	90(0.58)	0.745645	0.992169	0.992169	-0.0951666	Good
LRRD1	117	69(0.59)	187	115(0.61)	0.453215	0.985168	0.985168	-0.142193	Poor
MAEL	96	51(0.53)	208	133(0.64)	0.255295	0.985168	0.985168	-0.119624	Poor
MAGEA1	206	129(0.63)	97	55(0.57)	0.0864772	0.985168	0.985168	-0.0204101	Good
MAGEA11	147	93(0.63)	156	91(0.58)	0.994182	0.996975	0.996975	-0.0103707	Good
MAGEA12	250	156(0.62)	53	28(0.53)	0.956428	0.996746	0.996746	-0.0045998	Good
MAGEA2	173	106(0.61)	131	78(0.60)	0.867546	0.996746	0.996746	-0.0364545	Good
MAGEA3	247	147(0.60)	56	37(0.66)	0.376057	0.985168	0.985168	-0.0862861	Poor
MAGEA4	112	66(0.59)	191	118(0.62)	0.391921	0.985168	0.985168	0.0858613	Poor
MAGEA6	244	147(0.60)	59	37(0.63)	0.214762	0.985168	0.985168	-0.147549	Poor
MAGEA8	143	83(0.58)	161	101(0.63)	0.205515	0.985168	0.985168	0.143698	Poor
MAGEA9B	194	110(0.57)	110	75(0.68)	0.221711	0.985168	0.985168	-0.0596744	Poor
MAGEB1	259	159(0.61)	44	25(0.57)	0.344049	0.985168	0.985168	-0.0909396	Good
MAGEB18	257	158(0.61)	47	27(0.57)	0.32857	0.985168	0.985168	0.0321802	Good
MAGEB2	256	156(0.61)	47	28(0.60)	0.992595	0.996975	0.996975	-0.0181584	Good
MAGEB3	253	156(0.62)	50	28(0.56)	0.531058	0.992169	0.992169	-0.0839543	Good
MAGEB4	271	167(0.62)	32	17(0.53)	0.179541	0.985168	0.985168	-0.08411	Good
MAGEB6	247	149(0.60)	56	35(0.62)	0.307765	0.985168	0.985168	-0.0682455	Poor
MAGEC1	90	51(0.57)	213	133(0.62)	0.230092	0.985168	0.985168	-0.16081	Poor
MAGEC2	220	137(0.62)	83	47(0.57)	0.0964781	0.985168	0.985168	-0.0997804	Good
MARCH10	40	30(0.75)	263	154(0.59)	0.393906	0.985168	0.985168	-0.151983	Good
MARCH11	205	126(0.61)	99	59(0.60)	0.946771	0.996746	0.996746	-0.0838003	Good
MBD3L1	186	111(0.60)	118	74(0.63)	0.667894	0.992169	0.992169	-0.103604	Poor
MEIOB	90	54(0.60)	214	130(0.61)	0.423329	0.985168	0.985168	-0.0303368	Poor
MMP20	220	129(0.59)	85	56(0.66)	0.744687	0.992169	0.992169	-0.0142386	Poor
MORC1	253	153(0.60)	50	31(0.62)	0.219792	0.985168	0.985168	0.0132579	Poor
NAA11	259	159(0.61)	44	25(0.57)	0.96808	0.996746	0.996746	-0.0381023	Good
NANOS2	267	166(0.62)	36	18(0.50)	0.59248	0.992169	0.992169	-0.0547194	Good
NBPF6	273	164(0.60)	31	20(0.65)	0.827124	0.992169	0.992169	-0.0955131	Poor
NEUROG2	266	158(0.59)	37	26(0.70)	0.347808	0.985168	0.985168	-0.0912049	Poor
NLRP4	213	127(0.60)	90	57(0.63)	0.121343	0.985168	0.985168	-0.049195	Poor
NT5C1B	57	32(0.56)	248	153(0.62)	0.597237	0.992169	0.992169	-0.159805	Poor
NUP210L	210	127(0.60)	95	57(0.60)	0.1598	0.985168	0.985168	-0.081151	Good
NUTM1	143	80(0.56)	161	104(0.65)	0.716206	0.992169	0.992169	-0.187482	Poor
NUTM2F	30	17(0.57)	274	167(0.61)	0.154305	0.985168	0.985168	-0.0877324	Poor
ODF3	192	113(0.59)	113	71(0.63)	0.956161	0.996746	0.996746	-0.133209	Poor
OPN1LW	219	133(0.61)	86	52(0.60)	0.0567862	0.985168	0.985168	0.0431657	Good
OR11H4	261	155(0.59)	43	29(0.67)	0.233946	0.985168	0.985168	0.00575149	Poor
OR1C1	249	147(0.59)	56	38(0.68)	0.739809	0.992169	0.992169	0.0281563	Poor
OR1J2	135	76(0.56)	170	108(0.64)	0.614593	0.992169	0.992169	-0.0373596	Poor
OR1J4	167	102(0.61)	139	83(0.60)	0.446213	0.985168	0.985168	-0.00315299	Good
OR1L3	257	155(0.60)	47	29(0.62)	0.441697	0.985168	0.985168	-0.0373555	Poor
OR1N1	226	137(0.61)	80	48(0.60)	0.700009	0.992169	0.992169	-0.0162476	Good
OR2V2	259	163(0.63)	45	21(0.47)	0.202725	0.985168	0.985168	-0.0404378	Good
OR3A1	256	152(0.59)	47	32(0.68)	0.796789	0.992169	0.992169	-0.04719	Poor
OR52L1	269	167(0.62)	35	18(0.51)	0.793021	0.992169	0.992169	-0.158392	Good
OR56A3	235	145(0.62)	68	39(0.57)	0.291428	0.985168	0.985168	-0.0148811	Good
OR56A5	225	137(0.61)	78	47(0.60)	0.901834	0.996746	0.996746	-0.19431	Good
OR5B12	260	160(0.62)	43	24(0.56)	0.0903079	0.985168	0.985168	-0.064604	Good
OR5M11	268	166(0.62)	36	19(0.53)	0.00482807	0.985168	0.985168	0.0491681	Good
OR6F1	259	161(0.62)	45	23(0.51)	0.360731	0.985168	0.985168	-0.0025388	Good
OR6V1	255	154(0.60)	49	30(0.61)	0.886125	0.996746	0.996746	-0.0887456	Poor
OR8A1	246	144(0.59)	57	40(0.70)	0.0181679	0.985168	0.985168	-0.101343	Poor
OTOP2	256	150(0.59)	48	34(0.71)	0.460849	0.985168	0.985168	-0.0120052	Poor
OTP	259	155(0.60)	45	29(0.64)	0.442489	0.985168	0.985168	-0.163473	Poor
PAGE1	273	167(0.61)	30	17(0.57)	0.642029	0.992169	0.992169	0.0678061	Good
PAGE2	258	156(0.60)	45	28(0.62)	0.966514	0.996746	0.996746	0.0120141	Poor
PAGE2B	272	168(0.62)	31	16(0.52)	0.301173	0.985168	0.985168	-0.0747451	Good
PANX3	239	141(0.59)	64	43(0.67)	0.0357261	0.985168	0.985168	-0.0605483	Poor
PAPOLB	253	150(0.59)	51	34(0.67)	0.423523	0.985168	0.985168	0.0614329	Poor
PASD1	220	136(0.62)	84	48(0.57)	0.271301	0.985168	0.985168	0.0250089	Good
PATE3	270	168(0.62)	34	16(0.47)	0.313132	0.985168	0.985168	-0.188874	Good
PCDHA1	34	19(0.56)	269	165(0.61)	0.511827	0.992169	0.992169	0.0308643	Poor
PCDHA13	64	33(0.52)	239	151(0.63)	0.160832	0.985168	0.985168	0.0160897	Poor
PCDHA2	30	14(0.47)	273	170(0.62)	0.625187	0.992169	0.992169	0.0708834	Poor
PCDHA5	35	25(0.71)	268	159(0.59)	0.0606402	0.985168	0.985168	-0.0524316	Good
PCDHA8	59	32(0.54)	244	152(0.62)	0.64305	0.992169	0.992169	0.0486277	Poor
PCDHA9	78	45(0.58)	225	139(0.62)	0.483011	0.987878	0.987878	0.0231345	Poor
PDCL2	161	96(0.60)	143	89(0.62)	0.944561	0.996746	0.996746	-0.0122304	Poor
PDZD9	234	144(0.62)	71	40(0.56)	0.274097	0.985168	0.985168	-0.0228155	Good
PFN3	225	135(0.60)	78	49(0.63)	0.67932	0.992169	0.992169	-0.0154819	Poor
PGK2	241	144(0.60)	62	40(0.65)	0.979646	0.996975	0.996975	-0.0724024	Poor
PIWIL1	61	39(0.64)	242	145(0.60)	0.495323	0.987878	0.987878	-0.174218	Good
PKD2L2	160	100(0.62)	144	85(0.59)	0.605758	0.992169	0.992169	-0.0772507	Good
POM121L2	219	137(0.63)	84	47(0.56)	0.329062	0.985168	0.985168	-0.0735991	Good
POTEC	209	120(0.57)	95	64(0.67)	0.0711701	0.985168	0.985168	0.0848931	Poor
POTEG	225	135(0.60)	78	49(0.63)	0.38822	0.985168	0.985168	-0.0264276	Poor
POU5F2	210	126(0.60)	94	58(0.62)	0.804934	0.992169	0.992169	-0.0341218	Poor
PP2D1	191	117(0.61)	115	68(0.59)	0.740077	0.992169	0.992169	-0.0929355	Good
PRAMEF1	269	160(0.59)	35	24(0.69)	0.0793393	0.985168	0.985168	-0.0200933	Poor
PRAMEF11	209	126(0.60)	94	58(0.62)	0.799438	0.992169	0.992169	0.0370916	Poor
PRAMEF4	206	123(0.60)	98	61(0.62)	0.78747	0.992169	0.992169	0.0178091	Poor
PRAMEF6	177	106(0.60)	127	79(0.62)	0.650848	0.992169	0.992169	0.00819953	Poor
PRAMEF9	251	150(0.60)	53	35(0.66)	0.315425	0.985168	0.985168	-0.0556883	Poor
PRDM13	246	145(0.59)	59	39(0.66)	0.382273	0.985168	0.985168	0.0274142	Poor
PRDM7	257	155(0.60)	48	29(0.60)	0.520746	0.992169	0.992169	-0.156791	Good
PRDM9	231	138(0.60)	73	46(0.63)	0.362884	0.985168	0.985168	-0.100702	Poor
PRND	52	36(0.69)	251	148(0.59)	0.259717	0.985168	0.985168	-0.0501197	Good
PRR20A	273	163(0.60)	30	21(0.70)	0.288029	0.985168	0.985168	-0.0728532	Poor
PRSS37	202	118(0.58)	102	66(0.65)	0.520165	0.992169	0.992169	-0.0194157	Poor
PRSS38	274	165(0.60)	30	19(0.63)	0.153663	0.985168	0.985168	-0.170315	Poor
PRSS41	227	135(0.59)	76	49(0.64)	0.865838	0.996746	0.996746	-0.0099574	Poor
PRSS55	263	165(0.63)	42	20(0.48)	0.998722	0.998722	0.998722	0.193478	Good
PTF1A	233	138(0.59)	71	46(0.65)	0.230101	0.985168	0.985168	-0.0752122	Poor
R3HDML	270	162(0.60)	33	22(0.67)	0.925808	0.996746	0.996746	-0.0570559	Poor
RAD51AP2	204	127(0.62)	100	57(0.57)	0.991107	0.996975	0.996975	-0.168809	Good
RBM46	224	138(0.62)	80	47(0.59)	0.214258	0.985168	0.985168	-0.0483423	Good
RBMXL2	269	166(0.62)	34	18(0.53)	0.483741	0.987878	0.987878	-0.085624	Good
RBPJL	136	79(0.58)	168	105(0.62)	0.671028	0.992169	0.992169	-0.0612949	Poor
RFPL4B	258	152(0.59)	45	32(0.71)	0.608906	0.992169	0.992169	0.00956795	Poor
RHOXF2B	182	116(0.64)	121	68(0.56)	0.430694	0.985168	0.985168	-0.0367059	Good
RIMBP3C	98	54(0.55)	205	130(0.63)	0.921209	0.996746	0.996746	0.108934	Poor
RNF113B	118	75(0.64)	185	109(0.59)	0.460127	0.985168	0.985168	-0.0420468	Good
RNF133	250	152(0.61)	53	32(0.60)	0.100313	0.985168	0.985168	-0.0268857	Good
RNF148	187	112(0.60)	118	73(0.62)	0.0426797	0.985168	0.985168	-0.042093	Poor
RNF151	274	166(0.61)	31	19(0.61)	0.874891	0.996746	0.996746	-0.0755114	Good
ROPN1	187	112(0.60)	118	72(0.61)	0.738121	0.992169	0.992169	-0.134776	Poor
ROPN1B	167	96(0.57)	137	88(0.64)	0.25607	0.985168	0.985168	-0.100498	Poor
RSPH6A	36	23(0.64)	268	161(0.60)	0.416641	0.985168	0.985168	-0.0990019	Good
SAGE1	220	131(0.60)	83	53(0.64)	0.20216	0.985168	0.985168	-0.0615882	Poor
SCGB1D1	84	47(0.56)	219	137(0.63)	0.567083	0.992169	0.992169	-0.0813324	Poor
SEL1L2	249	153(0.61)	54	31(0.57)	0.491537	0.987878	0.987878	-0.0923888	Good
SEPT12	195	121(0.62)	109	64(0.59)	0.72552	0.992169	0.992169	-0.0701885	Good
SHCBP1L	221	134(0.61)	82	50(0.61)	0.39228	0.985168	0.985168	-0.0656154	Good
SIRPD	240	148(0.62)	64	37(0.58)	0.716108	0.992169	0.992169	0.319485	Good
SLC25A2	211	124(0.59)	93	60(0.65)	0.830068	0.992169	0.992169	-0.0548487	Poor
SLC26A8	86	54(0.63)	218	130(0.60)	0.949566	0.996746	0.996746	-0.154011	Good
SLC9B1	78	49(0.63)	226	135(0.60)	0.76499	0.992169	0.992169	0.0965884	Good
SLCO6A1	174	101(0.58)	129	83(0.64)	0.572795	0.992169	0.992169	-0.135107	Poor
SPACA3	241	144(0.60)	64	40(0.62)	0.703955	0.992169	0.992169	-0.110195	Poor
SPAG11A	255	154(0.60)	48	30(0.62)	0.97205	0.996746	0.996746	-0.0624771	Poor
SPAG11B	186	113(0.61)	117	71(0.61)	0.972182	0.996746	0.996746	0.0562512	Good
SPATA19	263	158(0.60)	41	26(0.63)	0.548416	0.992169	0.992169	0.0596269	Poor
SPATA21	266	159(0.60)	39	26(0.67)	0.144753	0.985168	0.985168	-0.117253	Poor
SPATA22	260	155(0.60)	44	29(0.66)	0.767973	0.992169	0.992169	-0.00264249	Poor
SPATA31C1	144	95(0.66)	159	89(0.56)	0.176205	0.985168	0.985168	-0.142077	Good
SPATA32	37	25(0.68)	268	160(0.60)	0.775789	0.992169	0.992169	-0.0261109	Good
SPATA4	116	63(0.54)	188	121(0.64)	0.303991	0.985168	0.985168	-0.0900614	Poor
SPATS1	225	135(0.60)	80	50(0.62)	0.828443	0.992169	0.992169	-0.116186	Poor
SPEM1	258	162(0.63)	46	23(0.50)	0.658623	0.992169	0.992169	-0.177339	Good
SPINK2	103	61(0.59)	202	123(0.61)	0.734738	0.992169	0.992169	0.00768799	Poor
SSX1	225	133(0.59)	79	51(0.65)	0.189526	0.985168	0.985168	-0.162974	Poor
SSX2	228	137(0.60)	76	47(0.62)	0.214821	0.985168	0.985168	-0.142461	Poor
SSX4	227	133(0.59)	76	51(0.67)	0.800381	0.992169	0.992169	-0.0519131	Poor
SSX5	266	161(0.61)	37	23(0.62)	0.544645	0.992169	0.992169	-0.080598	Poor
STK31	37	22(0.59)	266	162(0.61)	0.773914	0.992169	0.992169	-0.107001	Poor
SUN3	226	136(0.60)	78	48(0.62)	0.459413	0.985168	0.985168	0.0343157	Poor
SYCE3	31	20(0.65)	273	164(0.60)	0.796687	0.992169	0.992169	0.286511	Good
SYCP1	259	155(0.60)	45	30(0.67)	0.558814	0.992169	0.992169	-0.108147	Poor
SYNGR4	42	28(0.67)	262	157(0.60)	0.231847	0.985168	0.985168	-0.00350513	Good
TAS2R1	231	139(0.60)	73	45(0.62)	0.322872	0.985168	0.985168	-0.112355	Poor
TBATA	245	147(0.60)	60	37(0.62)	0.24732	0.985168	0.985168	-0.070407	Poor
TBC1D26	166	100(0.60)	138	84(0.61)	0.290318	0.985168	0.985168	-0.0757537	Poor
TCEB3C	80	42(0.53)	225	142(0.63)	0.626382	0.992169	0.992169	-0.107779	Poor
TCP10	253	153(0.60)	51	31(0.61)	0.487677	0.987878	0.987878	-0.0207348	Poor
TCP10L2	266	165(0.62)	39	20(0.51)	0.683455	0.992169	0.992169	-0.0751337	Good
TCP11	30	18(0.60)	273	166(0.61)	0.771292	0.992169	0.992169	-0.0989564	Poor
TDRD12	184	111(0.60)	120	73(0.61)	0.459516	0.985168	0.985168	-0.0724277	Poor
TEKT5	121	76(0.63)	184	108(0.59)	0.0760115	0.985168	0.985168	-0.0342212	Good
TEX101	194	113(0.58)	110	72(0.65)	0.939094	0.996746	0.996746	-0.175769	Poor
TEX11	99	61(0.62)	204	123(0.60)	0.398984	0.985168	0.985168	-0.012665	Good
TEX15	53	29(0.55)	251	155(0.62)	0.58961	0.992169	0.992169	-0.183754	Poor
TEX19	114	68(0.60)	190	116(0.61)	0.616471	0.992169	0.992169	0.0703634	Poor
TEX38	117	77(0.66)	187	107(0.57)	0.158666	0.985168	0.985168	-0.0808896	Good
TEX40	133	84(0.63)	171	100(0.58)	0.698097	0.992169	0.992169	-0.0580346	Good
TGIF2LX	262	162(0.62)	41	22(0.54)	0.768237	0.992169	0.992169	-0.0739462	Good
TGM7	140	83(0.59)	165	101(0.61)	0.406351	0.985168	0.985168	0.0666208	Poor
THEG	265	164(0.62)	40	21(0.53)	0.63303	0.992169	0.992169	-0.0211946	Good
TKTL1	100	62(0.62)	204	123(0.60)	0.916576	0.996746	0.996746	-0.0563497	Good
TKTL2	250	153(0.61)	54	31(0.57)	0.576739	0.992169	0.992169	-0.0165506	Good
TMCO5A	273	165(0.60)	30	19(0.63)	0.542415	0.992169	0.992169	-0.096453	Poor
TMEM31	105	61(0.58)	198	123(0.62)	0.947272	0.996746	0.996746	-0.00357003	Poor
TMEM89	275	172(0.63)	30	13(0.43)	0.215258	0.985168	0.985168	0.00386239	Good
TMPRSS12	170	95(0.56)	134	89(0.66)	0.672315	0.992169	0.992169	-0.114407	Poor
TP53TG3B	46	28(0.61)	257	156(0.61)	0.262392	0.985168	0.985168	-0.16924	Good
TPD52L3	162	95(0.59)	141	89(0.63)	0.406554	0.985168	0.985168	-0.108973	Poor
TPTE	232	140(0.60)	73	44(0.60)	0.194577	0.985168	0.985168	-0.0563768	Good
TRIM43	168	105(0.62)	136	79(0.58)	0.722831	0.992169	0.992169	-0.0331699	Good
TRIM49	260	153(0.59)	44	32(0.73)	0.379156	0.985168	0.985168	-0.0310487	Poor
TRIM71	111	66(0.59)	193	118(0.61)	0.151618	0.985168	0.985168	-0.245415	Poor
TSGA10IP	235	144(0.61)	68	40(0.59)	0.83858	0.992169	0.992169	-0.0506675	Good
TSPYL6	142	86(0.61)	164	99(0.60)	0.869235	0.996746	0.996746	-0.0300046	Good
TSSK1B	173	102(0.59)	132	83(0.63)	0.199778	0.985168	0.985168	-0.0687035	Poor
TTC29	137	79(0.58)	166	105(0.63)	0.257277	0.985168	0.985168	-0.13529	Poor
TTLL2	78	46(0.59)	225	138(0.61)	0.225092	0.985168	0.985168	-0.0504253	Poor
TUBA3E	137	84(0.61)	167	100(0.60)	0.472038	0.985482	0.985482	-0.109105	Good
TXNDC2	195	110(0.56)	108	74(0.69)	0.228467	0.985168	0.985168	0.0496435	Poor
UBE2U	246	155(0.63)	57	29(0.51)	0.139855	0.985168	0.985168	-0.0592858	Good
UBL4B	169	97(0.57)	137	88(0.64)	0.111454	0.985168	0.985168	-0.220454	Poor
UTF1	109	68(0.62)	194	116(0.60)	0.751052	0.992169	0.992169	-0.0319135	Good
VCX	196	122(0.62)	108	62(0.57)	0.192796	0.985168	0.985168	-0.167892	Good
VCX3A	145	92(0.63)	160	93(0.58)	0.096039	0.985168	0.985168	-0.127148	Good
VCX3B	207	126(0.61)	98	59(0.60)	0.967814	0.996746	0.996746	-0.0844278	Good
VN1R5	270	166(0.61)	33	18(0.55)	0.793763	0.992169	0.992169	0.0346195	Good
VRTN	250	154(0.62)	53	30(0.57)	0.889333	0.996746	0.996746	-0.0960345	Good
WBSCR28	32	16(0.50)	271	168(0.62)	0.811448	0.992169	0.992169	-0.0246282	Poor
WDR64	262	160(0.61)	42	25(0.60)	0.251443	0.985168	0.985168	-0.032639	Good
WDR87	76	39(0.51)	228	145(0.64)	0.136475	0.985168	0.985168	-0.0797359	Poor
WFDC6	223	139(0.62)	81	46(0.57)	0.294446	0.985168	0.985168	-0.133567	Good
ZAN	268	164(0.61)	35	20(0.57)	0.378937	0.985168	0.985168	-0.0518578	Good
ZC2HC1B	267	168(0.63)	37	17(0.46)	0.376511	0.985168	0.985168	-0.0223541	Good
ZDHHC19	56	33(0.59)	248	151(0.61)	0.334102	0.985168	0.985168	0.000473193	Poor
ZNF479	260	158(0.61)	43	26(0.60)	0.8198	0.992169	0.992169	-0.09495	Good
ZNF560	91	56(0.62)	213	128(0.60)	0.464278	0.985277	0.985277	-0.126423	Good
ZNF679	167	99(0.59)	136	85(0.62)	0.928732	0.996746	0.996746	-0.207731	Poor
ZNF705D	256	155(0.61)	47	29(0.62)	0.964313	0.996746	0.996746	-0.00685488	Poor
ZPBP	254	151(0.59)	49	33(0.67)	0.43129	0.985168	0.985168	-0.00417745	Poor
ZSCAN5B	197	110(0.56)	106	74(0.70)	0.435987	0.985168	0.985168	0.117235	Poor

[truncated: 5 more sheets: PRAD, SARC, SKCM, STAD, UCEC]
